# Supplementary material for: Single cell profiling of γδ hepatosplenic T-cell lymphoma unravels tumor cell heterogeneity associated with disease progression
Source: Cell Oncol (Dordr). 2022 Nov 22;46(1):211–26. doi: 10.1007/s13402-022-00745-x (PMC9947078; doi:10.1007/s13402-022-00745-x)
Supplement: Supplementary file 1 — Supplementary file1 (ZIP 927 KB) [file 13402_2022_745_MOESM1_ESM.zip]

Archive with 16 entries (15 files):
- Sup.Tables/
- __MACOSX/._Sup.Tables
- Sup.Tables/Table.S5.cd8_mem_post_vs_pre.signature.csv
- __MACOSX/Sup.Tables/._Table.S5.cd8_mem_post_vs_pre.signature.csv
- Sup.Tables/.DS_Store
- __MACOSX/Sup.Tables/._.DS_Store
- Sup.Tables/Table.S4.cd4_post_vs_pre.signature.csv
- __MACOSX/Sup.Tables/._Table.S4.cd4_post_vs_pre.signature.csv
- Sup.Tables/Table.S2.Tumor_2_vs_Tumor_1.signature.csv
- __MACOSX/Sup.Tables/._Table.S2.Tumor_2_vs_Tumor_1.signature.csv
- Sup.Tables/Table.S3.cancer.hallmarks.permutation.test.csv
- __MACOSX/Sup.Tables/._Table.S3.cancer.hallmarks.permutation.test.csv
- Sup.Tables/Table.S6.cd8_naive_post_vs_pre.signature.csv
- __MACOSX/Sup.Tables/._Table.S6.cd8_naive_post_vs_pre.signature.csv
- Sup.Tables/Table.S1.Tumor_gd_vs_Normal_gd.signature.csv
- __MACOSX/Sup.Tables/._Table.S1.Tumor_gd_vs_Normal_gd.signature.csv
