# Supplementary material for: Single cell profiling of γδ hepatosplenic T-cell lymphoma unravels tumor cell heterogeneity associated with disease progression
Source: Cell Oncol (Dordr). 2022 Nov 22;46(1):211–26. doi: 10.1007/s13402-022-00745-x (PMC9947078; doi:10.1007/s13402-022-00745-x)
Supplement: Supplementary file 1 — Supplementary file1 (ZIP 927 KB) [file 13402_2022_745_MOESM1_ESM.zip › Sup.Tables/Table.S2.Tumor_2_vs_Tumor_1.signature.csv]

names	scores	logfoldchanges	pvals	pvals_adj	pct_nz_group	pct_nz_reference	Gene.description	Biological.process	Molecular.function	Disease.involvement
IL32	107.11209	10.926435	0	0	0.0590287874382088	0.943714821763602	Interleukin 32		Cytokine
TOX2	55.187702	10.581462	8.32307927640622e-318	3.38481138428737e-314	0.0101773771445188	0.75797373358349	TOX high mobility group box family member 2	Transcription, Transcription regulation	DNA-binding
ITM2C	43.110725	8.358431	6.18574365351988e-241	1.61717431044629e-237	0.0247164873509741	0.668855534709193	Integral membrane protein 2C
XCL2	17.799845	7.9076767	2.73338442153613e-62	4.36875996561763e-60	0.00261703983716197	0.24015009380863	X-C motif chemokine ligand 2	Chemotaxis	Cytokine
XCL1	20.545124	7.727771	2.26006623661126e-79	6.08240325928006e-77	0.00494329747019482	0.299249530956848	X-C motif chemokine ligand 1	Chemotaxis	Cytokine
CD38	30.29019	7.2606997	3.31899252360962e-147	2.82508012457292e-144	0.0154114568188427	0.48968105065666	CD38 molecule		Hydrolase, Receptor, Transferase	Cancer-related genes, Diabetes mellitus
SH2D1B	16.774664	7.065136	2.80852709973857e-56	3.73799637736478e-54	0.00319860424542018	0.217636022514071	SH2 domain containing 1B	Adaptive immunity, Immunity, Innate immunity
LIN7A	11.066508	6.860608	4.94992422720244e-27	1.5672333619363e-25	0.00116312881651643	0.106941838649156	Lin-7 homolog A, crumbs cell polarity complex component	Exocytosis, Protein transport, Transport
NR4A3	15.713206	6.7329035	3.02201785842963e-50	3.33159263965009e-48	0.00378016865367839	0.196998123827392	Nuclear receptor subfamily 4 group A member 3	Transcription, Transcription regulation	DNA-binding, Receptor	Cancer-related genes, Proto-oncogene
OPHN1	10.797399	6.4601936	7.09257236842593e-26	2.07344441898369e-24	0.00145391102064554	0.103189493433396	Oligophrenin 1	Endocytosis, Neurogenesis	GTPase activation	Disease mutation, Mental retardation
SEPTIN6	22.628147	6.006227	1.84425416994936e-93	7.41775240377103e-91	0.01628380343123	0.352720450281426	NA	NA	NA	NA
NCAM1	12.0788145	5.978442	1.34290466217539e-31	5.72196199537619e-30	0.00319860424542018	0.127579737335835	Neural cell adhesion molecule 1	Cell adhesion, Host-virus interaction	Host cell receptor for virus entry, Receptor	Cancer-related genes
XIST	21.824455	5.9577	4.10472596734111e-88	1.41733089745898e-85	0.0139575457981972	0.336772983114447	NA	NA	NA	NA
PTGDR	10.775039	5.941292	8.75182858352001e-26	2.54833474928732e-24	0.00232625763303286	0.104127579737336	Prostaglandin D2 receptor	Mast cell degranulation	G-protein coupled receptor, Receptor, Transducer	Asthma
SMPD3	22.449713	5.779405	2.65313372133817e-92	1.05551464494237e-89	0.0203547542890375	0.352720450281426	Sphingomyelin phosphodiesterase 3	Cell cycle, Lipid metabolism, Sphingolipid metabolism	Developmental protein, Hydrolase
PDGFD	11.752699	5.7087264	4.23511119168995e-30	1.66318996488244e-28	0.00378016865367839	0.122889305816135	Platelet derived growth factor D		Developmental protein, Growth factor, Mitogen	Proto-oncogene
YBX3	19.227625	5.388577	2.34085417861848e-71	5.07137808946356e-69	0.0157022390229718	0.287054409005629	Y-box binding protein 3	Transcription, Transcription regulation	DNA-binding, Repressor
CD37	24.368422	5.3482547	4.86109185035631e-106	2.43727154540947e-103	0.035184646699622	0.411819887429644	CD37 molecule
AIF1	38.752052	5.317666	1.66184518354094e-228	3.57795268016364e-225	0.22157603954638	0.75703564727955	Allograft inflammatory factor 1		Actin-binding
IPCEF1	12.924344	5.0700355	1.14556475649148e-35	6.21167639293997e-34	0.00726955510322768	0.150093808630394	Interaction protein for cytohesin exchange factors 1
TNFRSF9	33.25009	4.9711685	1.31892285665184e-183	1.7879220546783e-180	0.272462925268974	0.74108818011257	TNF receptor superfamily member 9		Receptor	Cancer-related genes
AKAP12	32.813515	4.928209	2.44661828495829e-179	2.98495586159195e-176	0.29979645245711	0.74296435272045	A-kinase anchoring protein 12		Calmodulin-binding	Cancer-related genes
SMIM24	34.92536	4.8212166	2.83565688701369e-197	4.94227989150419e-194	0.261413201512067	0.74296435272045	Small integral membrane protein 24
KLRC4	15.695595	4.779492	2.65633343620071e-50	2.93729486702061e-48	0.0151206746147136	0.214821763602251	Killer cell lectin like receptor C4		Receptor
CD8B	11.451338	4.6834135	9.13469530877681e-29	3.25549155790205e-27	0.008141901715615	0.125703564727955	CD8b molecule	Adaptive immunity, Immunity
IRF8	19.687864	4.5984974	1.36616142021672e-74	3.24693987930858e-72	0.0346030822913638	0.321763602251407	Interferon regulatory factor 8	Autophagy, Transcription, Transcription regulation	Activator, DNA-binding, Repressor	Disease mutation
LGALS1	18.961376	4.574715	5.58549002621417e-70	1.19552351140038e-67	0.0468159348647863	0.318949343339587	Galectin 1	Apoptosis
LINC00944	13.873314	4.547806	1.71074566069522e-40	1.21582528013798e-38	0.0125036347775516	0.177298311444653	NA	NA	NA	NA
GZMM	11.501546	4.5375752	5.32946660091622e-29	1.94093340358343e-27	0.008141901715615	0.127579737335835	Granzyme M	Apoptosis, Cytolysis, Immunity, Innate immunity	Hydrolase, Protease, Serine protease
PEG10	12.970224	4.484804	6.33259634839174e-36	3.50649559678496e-34	0.0127944169816807	0.159474671669794	Paternally expressed 10	Apoptosis, Differentiation	DNA-binding
FGFR1	15.76696	4.4718947	9.13884914733461e-51	1.01978968793169e-48	0.0194824076766502	0.224202626641651	Fibroblast growth factor receptor 1	Transcription, Transcription regulation	Heparin-binding, Kinase, Receptor, Transferase, Tyrosine-protein kinase	Cancer-related genes, Craniosynostosis, Disease mutation, Dwarfism, FDA approved drug targets, Holoprosencephaly, Hypogonadotropic hypogonadism, Kallmann syndrome, Mental retardation
ID3	12.592951	4.2699924	4.16490537537857e-34	2.0825095853037e-32	0.0127944169816807	0.154784240150094	Inhibitor of DNA binding 3, HLH protein	Biological rhythms, Myogenesis, Transcription, Transcription regulation	Repressor	Cancer-related genes
MIR4422HG	11.1749525	4.204498	1.47987745836669e-27	4.84914904688264e-26	0.0104681593486479	0.124765478424015	NA	NA	NA	NA
GPR55	12.7621565	4.085495	6.13559930910889e-35	3.19898960559394e-33	0.0157022390229718	0.161350844277674	G protein-coupled receptor 55		G-protein coupled receptor, Receptor, Transducer
TMIGD2	16.705643	3.9851816	2.58135190849267e-56	3.46080810266448e-54	0.0375109043326548	0.266416510318949	Transmembrane and immunoglobulin domain containing 2
GZMA	17.419922	3.8500712	1.04999328148528e-60	1.60798343496413e-58	0.0567025298051759	0.303939962476548	Granzyme A	Apoptosis, Cytolysis	Hydrolase, Protease, Serine protease
KLRK1	16.110216	3.811792	6.92171542848501e-53	8.17231310961225e-51	0.0389648153533004	0.25797373358349	Killer cell lectin like receptor K1	Adaptive immunity, Differentiation, Immunity, Innate immunity	Receptor	Cancer-related genes
CXCR4	17.920216	3.7324057	6.91897737814162e-64	1.14588909962607e-61	0.0630997382960163	0.325515947467167	C-X-C motif chemokine receptor 4	Host-virus interaction	G-protein coupled receptor, Host cell receptor for virus entry, Receptor, Transducer	Cancer-related genes, Disease mutation, FDA approved drug targets
BACH2	11.128871	3.521165	2.15181574326942e-27	6.9883414391663e-26	0.0177377144518755	0.136960600375235	BTB domain and CNC homolog 2	Transcription, Transcription regulation	Activator, DNA-binding, Repressor	Disease mutation
RAB37	16.746832	3.4019663	6.89959020632602e-57	9.42283213215442e-55	0.0680430357662111	0.312382739212007	RAB37, member RAS oncogene family	Protein transport, Transport
MAP3K8	15.219463	3.344213	5.59499538972398e-48	5.72017950444937e-46	0.0581564408258215	0.264540337711069	Mitogen-activated protein kinase kinase kinase 8	Cell cycle, Immunity	Kinase, Serine/threonine-protein kinase, Transferase	Proto-oncogene
CHI3L2	11.408943	3.2654593	1.17279474365454e-28	4.12348322886647e-27	0.0258796161674906	0.151969981238274	Chitinase 3 like 2		Hydrolase
SH2D1A	14.7253685	3.2501044	2.77345250455463e-45	2.50644778072109e-43	0.0546670543762722	0.25422138836773	SH2 domain containing 1A	Adaptive immunity, Immunity, Innate immunity		Disease mutation
SERPINE2	20.204273	3.2291687	7.37499543225216e-80	2.04494096830198e-77	0.204710671706892	0.514071294559099	Serpin family E member 2	Differentiation, Neurogenesis	Developmental protein, Heparin-binding, Protease inhibitor, Serine protease inhibitor
DUSP6	11.3523655	3.157772	2.0550163677673e-28	7.1025169099765e-27	0.0290782204129107	0.155722326454034	Dual specificity phosphatase 6		Hydrolase, Protein phosphatase	Disease mutation, Hypogonadotropic hypogonadism, Kallmann syndrome
PRSS21	11.408483	3.1382651	1.12078292662894e-28	3.94440152861019e-27	0.0276243093922652	0.157598499061914	Serine protease 21		Hydrolase, Protease, Serine protease
LSP1	27.743116	3.1117513	1.86645222311543e-147	1.6265242337678e-144	0.632451293980808	0.899624765478424	Lymphocyte-specific protein 1
KLRC3	21.13836	3.1085582	2.2161884474566e-87	7.37406485139627e-85	0.322186682175051	0.631332082551595	Killer cell lectin like receptor C3		Receptor
ARID5B	18.110939	3.003515	6.49127936997442e-66	1.17617483277442e-63	0.170689153823786	0.450281425891182	AT-rich interaction domain 5B	Transcription, Transcription regulation	Activator, DNA-binding	Cancer-related genes
ISG20	9.087793	3.0005343	4.19267304192037e-19	7.5743349460675e-18	0.0174469322477464	0.104127579737336	Interferon stimulated exonuclease gene 20	Antiviral defense, Immunity, Innate immunity, rRNA processing	Exonuclease, Hydrolase, Nuclease, RNA-binding
GNG2	14.187927	2.9575865	1.84477671718424e-42	1.4872394851467e-40	0.0648444315207909	0.25891181988743	G protein subunit gamma 2		Transducer
FLOT1	14.736163	2.867858	1.75936198092729e-45	1.62202538700049e-43	0.0849084036056993	0.291744840525328	Flotillin 1
ACY3	12.738043	2.8631897	5.53531019078763e-35	2.89012679447957e-33	0.0549578365804013	0.214821763602251	Aminoacylase 3	Host-virus interaction	Hydrolase
LGALS3	13.026214	2.819721	1.89839321532183e-36	1.08737230162745e-34	0.059610351846467	0.229831144465291	Galectin 3	Differentiation, Immunity, Innate immunity, mRNA processing, mRNA splicing	IgE-binding protein	Cancer-related genes
TAGAP	12.174768	2.74708	2.77246737054077e-32	1.22851184296807e-30	0.056993312009305	0.209193245778612	T cell activation RhoGTPase activating protein		Guanine-nucleotide releasing factor
RASA3	11.561864	2.7388458	2.00736687104279e-29	7.52012639171313e-28	0.0439081128234952	0.184803001876173	RAS p21 protein activator 3		GTPase activation
PTGER2	16.592653	2.6934345	8.76068125955183e-57	1.19200630030058e-54	0.211980226810119	0.476547842401501	Prostaglandin E receptor 2		G-protein coupled receptor, Receptor, Transducer	FDA approved drug targets
IFITM1	34.818695	2.6779091	1.72881015733584e-230	3.95476128554058e-227	0.873800523407967	0.985928705440901	Interferon induced transmembrane protein 1	Antiviral defense, Immunity, Innate immunity, Osteogenesis
DOK2	16.342127	2.640912	3.98774847129703e-55	5.12124848413834e-53	0.195696423378889	0.445590994371482	Docking protein 2	Host-virus interaction
CMTM7	18.389677	2.5823448	7.31625294953546e-69	1.47945952599971e-66	0.453329456237278	0.686679174484053	CKLF like MARVEL transmembrane domain containing 7	Chemotaxis	Cytokine
HBA2	8.666135	2.5427916	1.41184091171214e-17	2.26942420771085e-16	0.0331491712707182	0.117260787992495	Hemoglobin subunit alpha 2	Oxygen transport, Transport		Disease mutation, FDA approved drug targets, Hereditary hemolytic anemia
ANXA9	11.043364	2.536267	4.12054134539107e-27	1.31258428009276e-25	0.051468450130852	0.182926829268293	Annexin A9
KLF3	12.831446	2.521087	1.42181989058111e-35	7.65294556105284e-34	0.0863623146263449	0.263602251407129	Kruppel like factor 3	Transcription, Transcription regulation	Activator, DNA-binding, Repressor
NINJ1	11.668777	2.432252	5.8307500912289e-30	2.26551256994765e-28	0.075894155277697	0.223264540337711	Ninjurin 1	Cell adhesion
SPRY1	12.455572	2.3795233	9.95609001567439e-34	4.8329290538952e-32	0.107007851119511	0.272045028142589	Sprouty RTK signaling antagonist 1		Developmental protein	Cancer-related genes
CD99	20.713823	2.3576818	1.79804906382532e-86	5.87592801652415e-84	0.692061645827275	0.863039399624766	CD99 molecule (Xg blood group)	Cell adhesion
HBD	8.3267355	2.289689	2.19881191043197e-16	3.24118867232061e-15	0.0421634195987206	0.121951219512195	Hemoglobin subunit delta	Oxygen transport, Transport
IGFLR1	13.685054	2.2573256	4.06012983939986e-40	2.85778485099759e-38	0.19220703692934	0.391181988742964	IGF like family receptor 1		Receptor
TMEM38B	9.469105	2.2353373	1.33734887404353e-20	2.70432630601477e-19	0.0485606280895609	0.153846153846154	Transmembrane protein 38B	Ion transport, Potassium transport, Transport	Ion channel, Potassium channel	Osteogenesis imperfecta
SYPL1	16.118958	2.2329493	1.87764823040204e-54	2.35355489318306e-52	0.500145391102065	0.691369606003752	Synaptophysin like 1
HBA1	7.788084	2.224704	1.43047879866072e-14	1.80665819564461e-13	0.0360569933120093	0.108818011257036	Hemoglobin subunit alpha 1	Oxygen transport, Transport		Disease mutation, FDA approved drug targets, Hereditary hemolytic anemia
ARID5A	13.287276	2.212868	4.90582676357536e-38	3.09050198577662e-36	0.175632451293981	0.369606003752345	AT-rich interaction domain 5A	Immunity, Innate immunity, Transcription, Transcription regulation	Activator, DNA-binding, Repressor, RNA-binding
STMN3	8.321083	2.1255012	2.23826378125039e-16	3.29801500231665e-15	0.0401279441698168	0.124765478424015	Stathmin 3
H1F0	11.378514	2.088563	1.01753033723808e-28	3.59832153364744e-27	0.127362605408549	0.281425891181989	H1 histone family member 0		DNA-binding
SEC14L1	13.788124	2.051191	6.59822972779924e-41	4.82039533467425e-39	0.375690607734807	0.561913696060037	SEC14 like lipid binding 1	Immunity, Innate immunity	Signal transduction inhibitor
GPRIN3	11.5335655	2.0328636	1.88842842574118e-29	7.1036350267783e-28	0.136376853736551	0.298311444652908	GPRIN family member 3
SH3KBP1	15.605565	2.0106225	1.62489990082426e-51	1.84698637484685e-49	0.629834254143646	0.775797373358349	SH3 domain containing kinase binding protein 1	Apoptosis, Endocytosis
YPEL3	11.376281	1.9289368	9.37398473092438e-29	3.33752154802105e-27	0.190753125908694	0.345215759849906	Yippee like 3
ADAMTS17	7.529406	1.9217645	9.58259942692541e-14	1.13542480292942e-12	0.0410002907822041	0.114446529080675	ADAM metallopeptidase with thrombospondin type 1 motif 17		Hydrolase, Metalloprotease, Protease	Deafness, Dwarfism
BEX2	12.09729	1.9029974	3.42189233627926e-32	1.50715621420165e-30	0.247164873509741	0.420262664165103	Brain expressed X-linked 2	Apoptosis, Cell cycle
MT-ND3	23.433842	1.8967447	4.8133450494546e-107	2.44685058548733e-104	0.92846757778424	0.961538461538462	Mitochondrially encoded NADH:ubiquinone oxidoreductase core subunit 3	Electron transport, Respiratory chain, Transport	Translocase	Disease mutation, Leigh syndrome, Primary mitochondrial disease
AHSP	7.8260355	1.8831291	1.04563025134491e-14	1.3372156823716e-13	0.0590287874382088	0.136960600375235	Alpha hemoglobin stabilizing protein		Chaperone
NFKBIA	11.661344	1.8813752	3.40029309570721e-30	1.3425472232576e-28	0.411456818842687	0.555347091932458	NFKB inhibitor alpha	Host-virus interaction		Cancer-related genes, Disease mutation, Ectodermal dysplasia
ATP5ME	12.681548	1.810958	3.30279993827786e-35	1.73936374879004e-33	0.526897353881942	0.658536585365854	ATP synthase membrane subunit e	ATP synthesis, Hydrogen ion transport, Ion transport, Transport
LAG3	11.1694	1.8014721	7.32713843538311e-28	2.44022378410789e-26	0.212561791218377	0.374296435272045	Lymphocyte activating 3	Adaptive immunity, Immunity
MYBL1	8.215619	1.6913807	4.91233388224653e-16	7.04255121128497e-15	0.0820005815644083	0.174484052532833	MYB proto-oncogene like 1	Differentiation, Spermatogenesis, Transcription, Transcription regulation	Activator, DNA-binding
GCNT1	7.0896244	1.6896263	2.18966486085193e-12	2.33996857144646e-11	0.0523407967432393	0.121951219512195	Glucosaminyl (N-acetyl) transferase 1, core 2		Glycosyltransferase, Transferase
ROMO1	12.875781	1.6762809	2.77478799142312e-36	1.56486926462369e-34	0.642047106717069	0.75609756097561	Reactive oxygen species modulator 1		Antibiotic, Antimicrobial
IFITM2	15.442406	1.6570643	2.1677867554652e-51	2.45644467606136e-49	0.799651061355045	0.918386491557223	Interferon induced transmembrane protein 2	Antiviral defense, Immunity, Innate immunity
TNFAIP8	9.161378	1.6067374	1.75298658527646e-19	3.25030709258884e-18	0.142774062227392	0.26078799249531	TNF alpha induced protein 8	Apoptosis
PILRB	9.218236	1.5987349	1.05067501521857e-19	1.97614369126489e-18	0.146263448676941	0.269230769230769	Paired immunoglobin-like type 2 receptor beta		Receptor
NDUFA3	11.287337	1.5565751	1.62561594402585e-28	5.67740163810021e-27	0.58301831927886	0.688555347091932	NADH:ubiquinone oxidoreductase subunit A3	Electron transport, Respiratory chain, Transport
POMT1	7.091952	1.486894	2.11420626263219e-12	2.26395738497954e-11	0.0753125908694388	0.151031894934334	Protein O-mannosyltransferase 1		Glycosyltransferase, Transferase	Congenital muscular dystrophy, Disease mutation, Dystroglycanopathy, Limb-girdle muscular dystrophy, Lissencephaly
HBB	9.457351	1.4463176	1.12773864479193e-20	2.2867790658188e-19	0.682465833091015	0.730769230769231	Hemoglobin subunit beta	Oxygen transport, Transport	Hypotensive agent, Vasoactive	Congenital dyserythropoietic anemia, Disease mutation, FDA approved drug targets, Hereditary hemolytic anemia
IGFBP6	6.4232955	1.4039367	1.83482250078328e-10	1.65777186746899e-09	0.0662983425414365	0.131332082551595	Insulin like growth factor binding protein 6		Growth factor binding
BCAS4	7.8448215	1.3916808	8.43847615463058e-15	1.08714067488783e-13	0.139866240186101	0.234521575984991	Breast carcinoma amplified sequence 4			Proto-oncogene
TRAF5	7.786036	1.3853198	1.31847722814084e-14	1.67444778026311e-13	0.139284675777842	0.233583489681051	TNF receptor associated factor 5	Apoptosis
NDUFB1	9.232231	1.3739002	8.29151571854905e-20	1.57732727034623e-18	0.415818551904623	0.518761726078799	NADH:ubiquinone oxidoreductase subunit B1	Electron transport, Respiratory chain, Transport
VAV3	6.263745	1.370531	5.01179574910838e-10	4.37378960927791e-09	0.0671706891538238	0.130393996247655	Vav guanine nucleotide exchange factor 3	Angiogenesis	Guanine-nucleotide releasing factor
RAB11FIP1	7.532427	1.3505552	8.7759314376333e-14	1.04323807912332e-12	0.13027042744984	0.221388367729831	RAB11 family interacting protein 1	Protein transport, Transport
OCIAD2	8.815384	1.3422695	3.12743398511609e-18	5.27741868553408e-17	0.306775225356208	0.424015009380863	OCIA domain containing 2
BRI3	8.853716	1.3357313	2.26315976881604e-18	3.87436439188194e-17	0.321895899970922	0.435272045028143	Brain protein I3
RHOC	12.255969	1.3263414	3.02837799648847e-33	1.42104696217275e-31	0.812445478336726	0.871482176360225	Ras homolog family member C			Cancer-related genes
TMEM178A	8.386386	1.3097804	1.08830598436814e-16	1.63854740163958e-15	0.359406804303577	0.469981238273921	Transmembrane protein 178A
GCHFR	7.512512	1.3019092	1.00945707780097e-13	1.19492685978633e-12	0.156150043617331	0.24671669793621	GTP cyclohydrolase I feedback regulator
NRIP1	7.2055397	1.2891786	9.30200757314744e-13	1.0196549241832e-11	0.136086071532422	0.220450281425891	Nuclear receptor interacting protein 1	Biological rhythms, Transcription, Transcription regulation	Activator
LINC01116	7.085683	1.2609901	2.1441629688276e-12	2.29335209883282e-11	0.130561209653969	0.220450281425891	NA	NA	NA	NA
PRF1	7.795797	1.2525443	1.17261350176861e-14	1.49438811901925e-13	0.219249781913347	0.328330206378987	Perforin 1	Cytolysis		Cancer-related genes, Disease mutation, Familial hemophagocytic lymphohistiocytosis
CSAG3	8.07537	1.2483215	1.3338210632361e-15	1.84084406996623e-14	0.359988368711835	0.453095684803002	CSAG family member 3
GCSAM	6.3679404	1.2477032	2.58315787480976e-10	2.31051225258827e-09	0.0977028205873801	0.166041275797373	Germinal center associated signaling and motility
RFK	8.081043	1.2245252	1.25320463650997e-15	1.73481629731094e-14	0.379761558592614	0.480300187617261	Riboflavin kinase		Kinase, Transferase	FDA approved drug targets
CASP3	7.913862	1.2244405	4.73445657248905e-15	6.22434788109452e-14	0.293980808374528	0.390243902439024	Caspase 3	Apoptosis	Hydrolase, Protease, Thiol protease	Cancer-related genes
RPS29	16.328915	1.2197201	2.36015246874046e-56	3.17588016574888e-54	0.932829310846176	0.966228893058161	Ribosomal protein S29		Ribonucleoprotein, Ribosomal protein	Diamond-Blackfan anemia, Disease mutation
EIF1AX	9.862911	1.2110307	2.27782715317727e-22	5.23685625838199e-21	0.728118639139285	0.794559099437148	Eukaryotic translation initiation factor 1A, X-linked	Protein biosynthesis	Initiation factor, RNA-binding
PGGHG	5.8093386	1.1985893	7.73629962980933e-09	6.02588428922433e-08	0.0802558883396336	0.139774859287054	Protein-glucosylgalactosylhydroxylysine glucosidase		Glycosidase, Hydrolase
DPM3	8.077163	1.1985254	1.29774724429284e-15	1.79444075891055e-14	0.36813027042745	0.468105065666041	Dolichyl-phosphate mannosyltransferase subunit 3			Congenital disorder of glycosylation, Congenital muscular dystrophy, Disease mutation, Dystroglycanopathy
VPS13B-DT	5.676588	1.1971304	1.66615216403907e-08	1.25479085094638e-07	0.0773480662983425	0.133208255159475	NA	NA	NA	NA
CORO1B	7.723824	1.1903926	2.01490967881516e-14	2.52560647788745e-13	0.287002035475429	0.384615384615385	Coronin 1B		Actin-binding
CA1	4.9990125	1.1901853	6.5061821804681e-07	4.19395516004426e-06	0.0636813027042745	0.104127579737336	Carbonic anhydrase 1		Lyase	FDA approved drug targets
COMMD6	12.094313	1.162116	1.68770847508533e-32	7.58867541727252e-31	0.854608897935446	0.907129455909944	COMM domain containing 6	Transcription, Transcription regulation, Ubl conjugation pathway
MT-ND2	14.218081	1.1593919	2.2556324209983e-43	1.87207261317367e-41	0.952020936318697	0.953095684803002	Mitochondrially encoded NADH:ubiquinone oxidoreductase core subunit 2	Electron transport, Respiratory chain, Transport	Translocase	Alzheimer disease, Amyloidosis, Disease mutation, Leber hereditary optic neuropathy, Neurodegeneration, Primary mitochondrial disease
SYCE1L	5.778249	1.1534365	9.26247511992374e-09	7.15676275837722e-08	0.0942134341378308	0.151969981238274	Synaptonemal complex central element protein 1 like	Meiosis
GOLGA8B	6.5934954	1.1503907	5.97395004202851e-11	5.65285794954203e-10	0.151788310555394	0.228893058161351	Golgin A8 family member B
MINCR	5.759219	1.1470947	1.03393946045568e-08	7.95704521295164e-08	0.0933410875254434	0.151031894934334	NA	NA	NA	NA
ATP5F1E	15.801086	1.1334865	3.62576337513942e-53	4.33681585926398e-51	0.937191043908113	0.969043151969981	ATP synthase F1 subunit epsilon	ATP synthesis, Hydrogen ion transport, Ion transport, Transport	Hydrolase	Disease mutation, Primary mitochondrial disease
S100A4	11.490052	1.1077583	1.41454076415514e-29	5.38133377704757e-28	0.894446059901134	0.927767354596623	S100 calcium binding protein A4			Cancer-related genes
IL16	7.234828	1.1017336	7.24873232210345e-13	8.02270492051129e-12	0.325385286420471	0.414634146341463	Interleukin 16	Chemotaxis, Host-virus interaction, Transcription, Transcription regulation	Cytokine	Cancer-related genes
HCST	5.9138627	1.0989308	4.16054415389772e-09	3.32998199380736e-08	0.12038383250945	0.183864915572233	Hematopoietic cell signal transducer
SNHG9	5.329998	1.0739986	1.13905033531448e-07	7.95314409058477e-07	0.0889793544635068	0.141651031894934	NA	NA	NA	NA
SNX10	6.0758076	1.0733166	1.56894121976015e-09	1.31324016398487e-08	0.148589706309974	0.214821763602251	Sorting nexin 10	Cilium biogenesis/degradation, Protein transport, Transport		Disease mutation, Osteopetrosis
STAMBP	5.9614406	1.0640404	3.12373354718676e-09	2.53282613116045e-08	0.131724338470486	0.199812382739212	STAM binding protein	Ubl conjugation pathway	Hydrolase, Metalloprotease, Protease	Disease mutation
SLC16A11	4.9097958	1.0606947	1.01642772599016e-06	6.4285936061804e-06	0.0712416400116313	0.117260787992495	Solute carrier family 16 member 11	Lipid metabolism, Symport, Transport		Diabetes mellitus
RPL39	27.296108	1.0585403	4.13607212906665e-146	3.44055399990837e-143	0.985170107589415	0.99812382739212	Ribosomal protein L39		Ribonucleoprotein, Ribosomal protein
HIST1H1D	6.0827703	1.0478537	1.49638898831117e-09	1.25473845042788e-08	0.18232044198895	0.25140712945591	Histone cluster 1 H1 family member d		DNA-binding
LDB3	5.0270014	1.047429	5.60739649064007e-07	3.64023268807941e-06	0.0788019773189881	0.127579737335835	LIM domain binding 3			Cardiomyopathy, Disease mutation, Myofibrillar myopathy
AC020916.1	5.190563	1.0288417	2.39213138643767e-07	1.61479898330884e-06	0.100610642628671	0.153846153846154	NA	NA	NA	NA
PET100	6.9430857	1.0248758	5.56038491148423e-12	5.75879027009718e-11	0.417563245129398	0.48874296435272	PET100 homolog
ARL6IP5	6.728139	1.021526	2.39388433632006e-11	2.34650671113151e-10	0.332073277115441	0.412757973733583	ADP ribosylation factor like GTPase 6 interacting protein 5
KLRC1	-59.659786	-7.426504	0	0	0.620820005815644	0.0337711069418387	Killer cell lectin like receptor C1		Receptor
MLF1	-20.901535	-7.4194674	1.10012537864982e-91	4.28358393446407e-89	0.118929921488805	0.000938086303939962	Myeloid leukemia factor 1	Cell cycle, Differentiation	Developmental protein, DNA-binding	Cancer-related genes
AC068196.1	-30.429314	-6.5063977	7.35406480925343e-183	9.61307593155302e-180	0.235824367548706	0.00469043151969981	NA	NA	NA	NA
GPAT3	-45.489315	-6.477025	0	0	0.454492585053795	0.0196998123827392	Glycerol-3-phosphate acyltransferase 3	Lipid biosynthesis, Lipid metabolism, Phospholipid biosynthesis, Phospholipid metabolism	Acyltransferase, Transferase
MTAP	-46.417107	-6.3540616	0	0	0.469613259668508	0.0206378986866792	Methylthioadenosine phosphorylase	Purine salvage	Glycosyltransferase, Transferase
CD19	-52.325504	-6.330816	0	0	0.581855190462344	0.0393996247654784	CD19 molecule	Adaptive immunity, Immunity		FDA approved drug targets
AL138720.1	-43.815437	-6.223266	0	0	0.438208781622565	0.0187617260787993	NA	NA	NA	NA
AC092821.3	-51.440136	-6.183339	0	0	0.668217505088689	0.0825515947467167	NA	NA	NA	NA
NRG4	-23.908365	-6.137869	3.45866904832885e-118	2.04178622319168e-115	0.161384123291655	0.00281425891181989	Neuregulin 4		Growth factor
COL6A2	-49.21461	-6.022751	0	0	0.813027042744984	0.195121951219512	Collagen type VI alpha 2 chain	Cell adhesion		Congenital muscular dystrophy, Disease mutation, Limb-girdle muscular dystrophy
HAGLROS	-35.413906	-5.85745	1.23605353798446e-241	3.48006119567456e-238	0.323059028787438	0.0121951219512195	NA	NA	NA	NA
NEURL1	-27.616423	-5.820404	2.65397327783219e-154	2.49071989594708e-151	0.212561791218377	0.00562851782363977	Neuralized E3 ubiquitin protein ligase 1	Notch signaling pathway, Translation regulation, Ubl conjugation pathway	Transferase	Tumor suppressor
REG4	-19.315054	-5.6282873	1.43565697521946e-79	3.92137917537369e-77	0.113114277406223	0.00281425891181989	Regenerating family member 4
AL136962.1	-18.899887	-5.6157956	2.1849452254053e-76	5.36719330168184e-74	0.109334108752544	0.00281425891181989	NA	NA	NA	NA
GSTP1	-41.763416	-5.5509644	6.20280347210615e-243	1.89190674902131e-239	0.94126199476592	0.438086303939962	Glutathione S-transferase pi 1		Transferase	Cancer-related genes
LINC01632	-24.302498	-5.4229054	3.54834424602311e-122	2.12906471719167e-119	0.177667926722885	0.00656660412757974	NA	NA	NA	NA
DNAAF3	-24.456713	-5.334424	1.12237023379895e-123	6.96269032665686e-121	0.179412619947659	0.00656660412757974	Dynein axonemal assembly factor 3
SIGLEC15	-23.336115	-5.292998	2.23488237046639e-113	1.20292543590354e-110	0.166327420761849	0.00656660412757974	Sialic acid binding Ig like lectin 15
NEBL	-29.92094	-5.200004	2.13374299150688e-179	2.69300438731529e-176	0.268391974411166	0.0140712945590994	Nebulette		Actin-binding
FAM222A-AS1	-21.74147	-5.1287394	1.59795206633435e-99	7.22057328146959e-97	0.150334399534748	0.00562851782363977	NA	NA	NA	NA
TCIRG1	-31.087193	-5.0075526	2.44427882387428e-192	3.88969779272272e-189	0.294271590578657	0.0196998123827392	T cell immune regulator 1, ATPase H+ transporting V0 subunit a3	Hydrogen ion transport, Ion transport, Transport		Disease mutation, Osteopetrosis
SPON2	-39.78708	-4.988524	4.98820052410076e-286	1.82573127382612e-282	0.543181157313172	0.074108818011257	Spondin 2	Cell adhesion, Immunity, Innate immunity
DAPK2	-25.387335	-4.955889	6.9345475989874e-133	4.88098801289496e-130	0.207036929339924	0.0103189493433396	Death associated protein kinase 2	Apoptosis	Calmodulin-binding, Kinase, Serine/threonine-protein kinase, Transferase
SERPINB8	-21.017054	-4.8875933	1.76641340742373e-93	7.18361079167953e-91	0.145391102064554	0.00656660412757974	Serpin family B member 8		Protease inhibitor, Serine protease inhibitor
ERBB4	-24.752167	-4.743885	7.21508349389164e-127	4.55309087861945e-124	0.204710671706892	0.0121951219512195	Erb-b2 receptor tyrosine kinase 4	Apoptosis, Lactation, Transcription, Transcription regulation	Activator, Developmental protein, Kinase, Receptor, Transferase, Tyrosine-protein kinase	Amyotrophic lateral sclerosis, Cancer-related genes, Disease mutation, FDA approved drug targets, Neurodegeneration
CAPN3	-36.54792	-4.7118306	9.37635236451783e-235	2.28789248595811e-231	0.643791799941844	0.155722326454034	Calpain 3		Hydrolase, Protease, Thiol protease	Disease mutation, Limb-girdle muscular dystrophy
PLEK	-36.89192	-4.670849	1.45009774742832e-250	4.82500251396581e-247	0.522826403024135	0.0778611632270169	Pleckstrin
AC139099.2	-29.859612	-4.6625834	8.06266242061001e-179	9.51940345989507e-176	0.299214888048851	0.0234521575984991	NA	NA	NA	NA
FAM241B	-17.117807	-4.627536	1.21846883422701e-63	2.00888188295238e-61	0.103227682465833	0.00469043151969981	Family with sequence similarity 241 member B
GASK1A	-17.288595	-4.543573	7.69152262996363e-65	1.32791235744952e-62	0.106135504507124	0.00562851782363977	NA	NA	NA	NA
AL450352.1	-34.212444	-4.511908	5.49654532211155e-222	1.11766141852558e-218	0.468740913056121	0.0647279549718574	NA	NA	NA	NA
TRAV39	-20.076893	-4.5091047	6.83868742912015e-86	2.17654607472371e-83	0.142483280023263	0.00844277673545966	NA	NA	NA	NA
CYP51A1	-34.393864	-4.4599967	3.25413190641539e-199	5.95522409533548e-196	0.786565862169235	0.287992495309568	Cytochrome P450 family 51 subfamily A member 1	Cholesterol biosynthesis, Cholesterol metabolism, Lipid biosynthesis, Lipid metabolism, Steroid biosynthesis, Steroid metabolism, Sterol biosynthesis, Sterol metabolism	Monooxygenase, Oxidoreductase	FDA approved drug targets
IL12RB2	-17.420252	-4.4527545	9.12252854772103e-66	1.63673366360361e-63	0.107880197731899	0.00656660412757974	Interleukin 12 receptor subunit beta 2		Receptor
LGALS9	-33.84016	-4.386469	3.4295197793381e-185	4.82784051705976e-182	0.887758069206165	0.425891181988743	Galectin 9	Chemotaxis, Immunity
TSPAN11	-23.644035	-4.379447	1.32946105784767e-116	7.72374669496549e-114	0.202965978482117	0.0150093808630394	Tetraspanin 11
AKR1C3	-17.982264	-4.2970643	7.2877720715205e-70	1.54184824040302e-67	0.120965396917709	0.0075046904315197	Aldo-keto reductase family 1 member C3		Oxidoreductase
CMBL	-18.929718	-4.271546	6.1680135801571e-77	1.54627030854336e-74	0.132305902878744	0.00938086303939963	Carboxymethylenebutenolidase homolog		Hydrolase
ABLIM1	-32.789165	-4.264424	6.8397223094198e-200	1.31758250656355e-196	0.5504507124164	0.119136960600375	Actin binding LIM protein 1		Actin-binding
TMEM171	-28.04483	-4.2585025	4.68895268880779e-159	4.6383880368393e-156	0.305030532131434	0.0318949343339587	Transmembrane protein 171
MTTP	-21.10633	-4.2029047	2.25958301795877e-94	9.72976447533048e-92	0.168653678394882	0.0131332082551595	Microsomal triglyceride transfer protein	Lipid transport, Transport		Disease mutation, FDA approved drug targets
GBP1	-33.014362	-4.1963816	1.81548823798898e-191	2.76869520827644e-188	0.703111369584181	0.222326454033771	Guanylate binding protein 1	Antiviral defense, Immunity	Hydrolase
AC073115.2	-18.613714	-4.17821	1.47266633934191e-74	3.47748778620989e-72	0.13346903169526	0.00938086303939963	NA	NA	NA	NA
CADPS2	-32.085945	-4.147055	8.89322732446494e-179	1.01719066657107e-175	0.765047979063681	0.288930581613508	Calcium dependent secretion activator 2	Exocytosis, Protein transport, Transport
H2AFY2	-21.459194	-4.0957365	2.50754758871116e-97	1.10576806378816e-94	0.180866530968305	0.0150093808630394	H2A histone family member Y2		Chromatin regulator, DNA-binding
GMPR	-32.05324	-4.0824156	5.60380742642348e-193	9.322952527933e-190	0.525443442861297	0.107879924953096	Guanosine monophosphate reductase	Purine metabolism	Oxidoreductase
HERPUD1	-29.887262	-4.070239	2.66518515986667e-161	2.70967894545222e-158	0.738296016283803	0.308630393996248	Homocysteine inducible ER protein with ubiquitin like domain 1	Unfolded protein response		Cancer-related genes
CD6	-30.487116	-3.9774587	1.44154459683873e-161	1.50748496539698e-158	0.808083745274789	0.334896810506567	CD6 molecule	Adaptive immunity, Cell adhesion, Immunity, Innate immunity
CD300A	-29.936865	-3.9668128	1.11461261938425e-174	1.23624049945706e-171	0.439953474847339	0.0816135084427767	CD300a molecule	Cell adhesion, Immunity	Receptor
ETV1	-15.946601	-3.965682	9.86282507546929e-56	1.29386831751703e-53	0.105844722302995	0.0075046904315197	ETS variant 1	Transcription, Transcription regulation	Activator, DNA-binding	Cancer-related genes, Proto-oncogene
KLRB1	-27.981268	-3.9427795	5.71879548075429e-133	4.10418889002133e-130	0.970921779587089	0.645403377110694	Killer cell lectin like receptor B1		Receptor
LINC02642	-28.325003	-3.9161797	8.77090086962816e-140	6.97877701585349e-137	0.897644664146554	0.49249530956848	NA	NA	NA	NA
DPYSL2	-17.422756	-3.9020875	7.7480273306993e-66	1.39697314448732e-63	0.126490258796162	0.0103189493433396	Dihydropyrimidinase like 2	Differentiation, Neurogenesis	Developmental protein
LMO4	-28.463888	-3.8535564	1.66432109168785e-148	1.48575161650896e-145	0.724047688281477	0.304878048780488	LIM domain only 4	Transcription, Transcription regulation
CD9	-18.77517	-3.848924	9.18415874346383e-76	2.21150917216789e-73	0.149171270718232	0.0140712945590994	CD9 molecule	Cell adhesion, Fertilization		Cancer-related genes
TNFRSF10B	-15.74979	-3.8257837	1.93288136899596e-54	2.4145184637072e-52	0.106717068915382	0.00844277673545966	TNF receptor superfamily member 10b	Apoptosis	Receptor	Cancer-related genes
KCNAB2	-28.309864	-3.748555	4.78593678838752e-157	4.60973874715189e-154	0.44286129688863	0.0900562851782364	Potassium voltage-gated channel subfamily A regulatory beta subunit 2	Ion transport, Potassium transport, Transport	Ion channel, Oxidoreductase, Voltage-gated channel
EFNA1	-25.737772	-3.743881	9.96026049111841e-135	7.2911098847085e-132	0.329456237278279	0.0544090056285178	Ephrin A1	Angiogenesis		Cancer-related genes, Tumor suppressor
TRAT1	-27.993649	-3.7352784	1.97266429201662e-142	1.60447746115779e-139	0.757778423960454	0.318949343339587	T cell receptor associated transmembrane adaptor 1	Adaptive immunity, Immunity
NELL2	-25.984713	-3.7248797	1.13570039833546e-136	8.65995214155755e-134	0.346612387321896	0.0590994371482176	Neural EGFL like 2
MT2A	-26.544102	-3.7130527	1.36802963974898e-130	9.44740619706647e-128	0.759813899389357	0.358348968105066	Metallothionein 2A
AHNAK	-15.688749	-3.653383	4.86313235901377e-54	6.03374601600891e-52	0.111369584181448	0.0112570356472795	AHNAK nucleoprotein
FN1	-20.113447	-3.653039	4.76866745354112e-86	1.53103506550051e-83	0.191625472521082	0.0225140712945591	Fibronectin 1	Acute phase, Angiogenesis, Cell adhesion, Cell shape	Heparin-binding	Cancer-related genes, Disease mutation, Dwarfism, FDA approved drug targets
OLFM2	-17.962408	-3.6522014	1.12247013728805e-69	2.36112238476321e-67	0.146845013085199	0.0150093808630394	Olfactomedin 2
CD28	-17.888626	-3.6415923	4.05302534055401e-69	8.24137669386762e-67	0.148589706309974	0.0150093808630394	CD28 molecule
FTCDNL1	-15.767174	-3.633829	1.5711775922503e-54	1.97617426302244e-52	0.114568188426868	0.0103189493433396	Formiminotransferase cyclodeaminase N-terminal like
CPNE8	-14.794163	-3.6072266	2.2106958978352e-48	2.30523306429248e-46	0.100029078220413	0.00938086303939963	Copine 8
MRPL41	-26.216812	-3.5929668	5.17391933867815e-138	4.02916216414807e-135	0.376272172143065	0.0694183864915572	Mitochondrial ribosomal protein L41	Apoptosis, Cell cycle	Ribonucleoprotein, Ribosomal protein
HAVCR2	-26.195482	-3.5276277	2.4657632725386e-127	1.58332283400325e-124	0.76533876126781	0.357410881801126	Hepatitis A virus cellular receptor 2	Adaptive immunity, Immunity, Inflammatory response, Innate immunity		Disease mutation
SLC14A1	-22.916922	-3.5239537	6.59840325788267e-109	3.45011653773948e-106	0.284094213434138	0.0469043151969981	Solute carrier family 14 member 1 (Kidd blood group)	Transport	Blood group antigen
LGALS9B	-26.106539	-3.516094	1.32850354648476e-135	9.92337924589568e-133	0.419889502762431	0.0909943714821764	Galectin 9B
KIR3DL1	-27.22112	-3.463013	9.59960911187135e-129	6.27420166256434e-126	0.949403896481535	0.621013133208255	Killer cell immunoglobulin like receptor, three Ig domains and long cytoplasmic tail 1		Receptor
LINC02446	-26.638323	-3.4283688	1.22316374480002e-122	7.46150270390428e-120	0.982262285548124	0.74390243902439	NA	NA	NA	NA
CLCN7	-23.83906	-3.4053833	1.80684939918148e-116	1.03332023217877e-113	0.327711544053504	0.0619136960600375	Chloride voltage-gated channel 7	Antiport, Ion transport, Transport		Disease mutation, Osteopetrosis
SDF2L1	-24.011618	-3.3728242	4.2394024517946e-112	2.24878795852368e-109	0.65484152369875	0.291744840525328	Stromal cell derived factor 2 like 1
RSPO4	-17.165745	-3.3505952	6.16013110581669e-64	1.02484981183635e-61	0.146845013085199	0.0196998123827392	R-spondin 4	Sensory transduction, Wnt signaling pathway	Heparin-binding	Disease mutation
GGT7	-14.099859	-3.3504093	3.52966944940065e-44	3.05412367653695e-42	0.100029078220413	0.0112570356472795	Gamma-glutamyltransferase 7	Glutathione biosynthesis	Acyltransferase, Hydrolase, Transferase
CA8	-22.193377	-3.347048	1.75867735256283e-102	8.4696512869937e-100	0.282640302413492	0.050656660412758	Carbonic anhydrase 8			Cancer-related genes, Disease mutation, Mental retardation
FCRL6	-20.459864	-3.3447108	1.89159096503067e-88	6.65712701068149e-86	0.232044198895028	0.0384615384615385	Fc receptor like 6		Receptor
CALCRL	-14.334542	-3.324597	1.44530319024431e-45	1.33922891306664e-43	0.104681593486479	0.0121951219512195	Calcitonin receptor like receptor		G-protein coupled receptor, Receptor, Transducer
RAMP1	-24.04256	-3.3052957	5.65369818059304e-108	2.91452122687163e-105	0.854899680139576	0.48780487804878	Receptor activity modifying protein 1	Transport	Receptor	FDA approved drug targets
RGCC	-22.783434	-3.2918515	2.26144905840956e-102	1.07495190892011e-99	0.61558592614132	0.25328330206379	Regulator of cell cycle	Cell cycle
ANXA5	-18.469057	-3.2716718	3.40902027172388e-73	7.7020710472448e-71	0.184646699621983	0.0272045028142589	Annexin A5	Blood coagulation, Hemostasis
NCALD	-24.360006	-3.2702196	1.63280373031601e-115	9.05488626262064e-113	0.603954637976156	0.229831144465291	Neurocalcin delta
FGF9	-19.058434	-3.2490933	1.42534225068071e-77	3.64817844175977e-75	0.200348938644955	0.0318949343339587	Fibroblast growth factor 9	Differentiation	Developmental protein, Growth factor, Heparin-binding, Mitogen	Cancer-related genes, Deafness, Disease mutation
TBX21	-17.530458	-3.2485073	2.16443967237663e-66	3.98093750998277e-64	0.166908985170108	0.0234521575984991	T-box 21	Transcription, Transcription regulation	Activator, DNA-binding, Repressor	Asthma
NLRP3	-13.936378	-3.2324934	3.20366630085879e-43	2.63499753433107e-41	0.100029078220413	0.0131332082551595	NLR family pyrin domain containing 3	Immunity, Inflammatory response, Innate immunity, Transcription, Transcription regulation	Activator	Amyloidosis, Cancer-related genes, Deafness, Disease mutation, Non-syndromic deafness
TSPAN17	-24.081615	-3.2064607	1.52600713910012e-115	8.59282881510822e-113	0.478627507996511	0.143527204502814	Tetraspanin 17
OAS3	-18.482668	-3.1970112	2.98471891702644e-73	6.78532280012948e-71	0.190171561500436	0.0300187617260788	2'-5'-oligoadenylate synthetase 3	Antiviral defense, Immunity, Innate immunity	Nucleotidyltransferase, RNA-binding, Transferase
BCAT1	-24.004223	-3.1731222	1.72404469235574e-114	9.41817310222574e-112	0.491131142774062	0.148217636022514	Branched chain amino acid transaminase 1	Amino-acid biosynthesis, Branched-chain amino acid biosynthesis	Aminotransferase, Transferase
DHRS4L2	-20.600489	-3.1646848	3.42061100524745e-89	1.2395820138917e-86	0.259668508287293	0.0469043151969981	Dehydrogenase/reductase 4 like 2		Oxidoreductase
COL6A1	-20.662905	-3.1236691	1.92214744510675e-89	7.03525186383523e-87	0.287874382087816	0.0628517823639775	Collagen type VI alpha 1 chain	Cell adhesion		Cancer-related genes, Congenital muscular dystrophy, Disease mutation, Limb-girdle muscular dystrophy
ROR2	-17.227638	-3.1067662	3.50903844450414e-64	5.91863207867724e-62	0.173015411456819	0.0272045028142589	Receptor tyrosine kinase like orphan receptor 2	Wnt signaling pathway	Developmental protein, Kinase, Receptor, Transferase, Tyrosine-protein kinase	Disease mutation, Dwarfism
FUCA2	-19.71444	-3.0995638	3.04936478177101e-82	9.07396751037403e-80	0.242221576039546	0.0440900562851782	Alpha-L-fucosidase 2		Glycosidase, Hydrolase
MTHFD2	-22.70673	-3.0837617	1.11936271161535e-99	5.1212243259792e-97	0.755452166327421	0.393058161350844	Methylenetetrahydrofolate dehydrogenase (NADP+ dependent) 2, methenyltetrahydrofolate cyclohydrolase	One-carbon metabolism	Hydrolase, Multifunctional enzyme, Oxidoreductase
MZB1	-22.625145	-3.0493479	7.28302374021416e-102	3.3742525558934e-99	0.560918871765048	0.218574108818011	Marginal zone B and B1 cell specific protein	Apoptosis
CPXM1	-20.8067	-3.03164	2.72439412701257e-90	1.02799535508028e-87	0.306775225356208	0.0684803001876173	Carboxypeptidase X, M14 family member 1		Carboxypeptidase, Hydrolase, Metalloprotease, Protease
PPAN	-22.196316	-3.0086124	4.91578615763029e-96	2.14193677565984e-93	0.733061936609479	0.366791744840525	Peter pan homolog (Drosophila)
NLN	-14.978371	-3.008386	2.23803715016096e-49	2.4235028915101e-47	0.134632160511777	0.0196998123827392	Neurolysin		Hydrolase, Metalloprotease, Protease
RTN4R	-17.221819	-2.9931138	4.7255733658052e-64	7.89774934985553e-62	0.185228264030241	0.0328330206378987	Reticulon 4 receptor		Receptor	Disease mutation, Schizophrenia
CCL28	-19.269814	-2.9764988	1.2073991038957e-78	3.17928162602062e-76	0.251526606571678	0.050656660412758	C-C motif chemokine ligand 28	Chemotaxis	Cytokine
TUBB6	-13.234521	-2.968041	3.55130204996183e-39	2.39817723857294e-37	0.10439081128235	0.0150093808630394	Tubulin beta 6 class V			Disease mutation
AK4	-19.443027	-2.955882	6.17688620515361e-80	1.72580314499868e-77	0.259377726083164	0.0553470919324578	Adenylate kinase 4		Kinase, Transferase
SPINT1	-13.300925	-2.9558299	1.49157010935252e-39	1.02425811580509e-37	0.104681593486479	0.0159474671669794	Serine peptidase inhibitor, Kunitz type 1		Protease inhibitor, Serine protease inhibitor	Cancer-related genes
GPR18	-21.411102	-2.9308455	8.52518817314017e-94	3.54580014005799e-91	0.413492294271591	0.121013133208255	G protein-coupled receptor 18		G-protein coupled receptor, Receptor, Transducer
LINC01934	-19.254528	-2.9292426	2.73704901214415e-78	7.10487453145306e-76	0.271009014248328	0.0572232645403377	NA	NA	NA	NA
ATG2A	-19.851994	-2.9232426	8.33528835374292e-83	2.50065482815856e-80	0.291945332945624	0.0684803001876173	Autophagy related 2A	Autophagy
KIR2DL3	-22.241608	-2.9171588	7.8313708310432e-94	3.29466671019554e-91	0.900843268391974	0.583489681050657	Killer cell immunoglobulin like receptor, two Ig domains and long cytoplasmic tail 3		Receptor
PSTPIP2	-21.198668	-2.9158442	4.56036131301829e-92	1.79477187546003e-89	0.412619947659203	0.120075046904315	Proline-serine-threonine phosphatase interacting protein 2
GNG11	-21.321642	-2.9153025	1.43376815953697e-89	5.30074226335481e-87	0.720558301831928	0.360225140712946	G protein subunit gamma 11		Transducer
WSB1	-21.401007	-2.911259	6.99710864246202e-89	2.4864191594442e-86	0.838325094504216	0.5046904315197	WD repeat and SOCS box containing 1	Ubl conjugation pathway
SERTAD1	-21.1478	-2.900785	1.03748399024404e-89	3.87479097213491e-87	0.597848211689445	0.263602251407129	SERTA domain containing 1	Transcription, Transcription regulation
QSOX1	-21.75185	-2.900737	1.18071784252508e-93	4.85566896115288e-91	0.655132305902879	0.301125703564728	Quiescin sulfhydryl oxidase 1		Oxidoreductase
MFSD10	-21.42717	-2.886808	4.3805608507867e-89	1.5718912519573e-86	0.824367548706019	0.470919324577861	Major facilitator superfamily domain containing 10	Apoptosis, Transport
IFI6	-21.071342	-2.8764906	1.36120657707214e-87	4.61310388216829e-85	0.738005234079674	0.383677298311445	Interferon alpha inducible protein 6	Antiviral defense, Apoptosis, Immunity, Innate immunity
ZFYVE28	-15.927944	-2.8739054	2.6301791358137e-55	3.40166736925502e-53	0.167490549578366	0.0300187617260788	Zinc finger FYVE-type containing 28
KCNK12	-14.763003	-2.862338	5.18154067448132e-48	5.32723511872727e-46	0.141610933410875	0.024390243902439	Potassium two pore domain channel subfamily K member 12	Ion transport, Potassium transport, Transport	Ion channel, Potassium channel, Voltage-gated channel
SLC1A5	-21.19899	-2.8442042	1.4844328931086e-90	5.6595550334029e-88	0.554230881070079	0.226078799249531	Solute carrier family 1 member 5	Amino-acid transport, Host-virus interaction, Symport, Transport	Host cell receptor for virus entry, Receptor	FDA approved drug targets
DDIT3	-20.697147	-2.8435595	4.98818261410266e-87	1.64479704377272e-84	0.52428031404478	0.210131332082552	DNA damage inducible transcript 3	Apoptosis, Cell cycle, Growth arrest, Stress response, Transcription, Transcription regulation, Unfolded protein response, Wnt signaling pathway	Activator, DNA-binding, Repressor	Cancer-related genes, Proto-oncogene
HMGA1	-22.35019	-2.8429048	2.5279307546347e-94	1.07586969244633e-91	0.92817679558011	0.683864915572233	High mobility group AT-hook 1	Transcription, Transcription regulation	DNA-binding	Cancer-related genes
ARHGEF1	-20.952122	-2.8334072	2.97465293473381e-86	9.63497982868959e-84	0.777260831637104	0.425891181988743	Rho guanine nucleotide exchange factor 1		GTPase activation, Guanine-nucleotide releasing factor
PIR	-13.967955	-2.8324075	2.84771141375454e-43	2.3581241053129e-41	0.128816516429195	0.0206378986866792	Pirin	Transcription, Transcription regulation	Dioxygenase, Oxidoreductase
CHMP1B	-20.891237	-2.8223002	3.79594490325489e-88	1.32319408956221e-85	0.553358534457691	0.225140712945591	Charged multivesicular body protein 1B	Cell cycle, Cell division, Protein transport, Transport
SPN	-20.663406	-2.811746	8.19937089227072e-85	2.56500148741881e-82	0.714161093341088	0.359287054409006	Sialophorin
ABI3	-20.946566	-2.810744	7.02566078702279e-88	2.40323561183011e-85	0.616167490549578	0.272045028142589	ABI family member 3
EOMES	-20.483376	-2.8093889	1.85621864341443e-83	5.61483128657947e-81	0.725792381506252	0.382739212007505	Eomesodermin	Adaptive immunity, Differentiation, Gastrulation, Immunity, Transcription, Transcription regulation	Activator, Developmental protein, DNA-binding
OSBPL1A	-16.264427	-2.8083222	1.82820169879191e-57	2.56375518687673e-55	0.182029659784821	0.0356472795497186	Oxysterol binding protein like 1A	Lipid transport, Transport
GPR65	-15.860431	-2.7957733	8.71267578461307e-55	1.10726613330772e-52	0.177958708927014	0.0337711069418387	G protein-coupled receptor 65	Apoptosis	G-protein coupled receptor, Receptor, Transducer
ZEB2	-20.302258	-2.7945642	1.45309252574951e-81	4.22100313769507e-79	0.791799941843559	0.453095684803002	Zinc finger E-box binding homeobox 2	Transcription, Transcription regulation	DNA-binding, Repressor	Disease mutation, Epilepsy, Hirschsprung disease, Mental retardation
GNPDA1	-16.214651	-2.7940953	5.94619711691353e-57	8.15118953843267e-55	0.197731898807793	0.0356472795497186	Glucosamine-6-phosphate deaminase 1	Carbohydrate metabolism	Hydrolase
GBP2	-20.487791	-2.7883155	4.70057773770512e-84	1.44576340989702e-81	0.655423088107008	0.305816135084428	Guanylate binding protein 2		Hydrolase
FBLN2	-20.400852	-2.7867236	9.08395637732538e-86	2.86622316695247e-83	0.413201512067461	0.131332082551595	Fibulin 2
PPT1	-20.673042	-2.7618346	2.07664332553012e-87	6.9731396658466e-85	0.457400407095086	0.156660412757974	Palmitoyl-protein thioesterase 1	Sensory transduction, Vision	Hydrolase	Disease mutation, Neurodegeneration, Neuronal ceroid lipofuscinosis
S1PR5	-19.999577	-2.7606885	3.25824896508566e-79	8.70475696139417e-77	0.820005815644083	0.49812382739212	Sphingosine-1-phosphate receptor 5		G-protein coupled receptor, Receptor, Transducer	FDA approved drug targets
GBP6	-17.192444	-2.7604856	1.66875981992334e-63	2.72670884683099e-61	0.226519337016575	0.0487804878048781	Guanylate binding protein family member 6
PTBP1	-20.198866	-2.7523062	3.73754033487362e-81	1.07714735272999e-78	0.748182611224193	0.405253283302064	Polypyrimidine tract binding protein 1	mRNA processing, mRNA splicing	Activator, Repressor, RNA-binding
LINC00963	-20.272717	-2.749574	1.28705166622429e-84	3.99215068097246e-82	0.425705146845013	0.139774859287054	NA	NA	NA	NA
ITM2A	-23.699146	-2.7488813	4.2941767462951e-102	2.01501491142496e-99	0.980808374527479	0.788930581613508	Integral membrane protein 2A
STAT1	-19.179987	-2.7379727	2.83365440906647e-74	6.56421424216722e-72	0.729281767955801	0.402439024390244	Signal transducer and activator of transcription 1	Antiviral defense, Host-virus interaction, Transcription, Transcription regulation	Activator, DNA-binding	Disease mutation
BOP1	-20.217566	-2.7282462	4.43234358474495e-82	1.297825660362e-79	0.664146554230881	0.328330206378987	Block of proliferation 1	Ribosome biogenesis, rRNA processing
TUBA1A	-19.372583	-2.7279737	4.29565875202284e-75	1.02761703256724e-72	0.787728990985752	0.456848030018762	Tubulin alpha 1a			Cancer-related genes, Disease mutation, FDA approved drug targets, Lissencephaly
ISG15	-20.223295	-2.7254078	1.15361356417225e-83	3.51861750518905e-81	0.480953765629543	0.172607879924953	ISG15 ubiquitin-like modifier	Antiviral defense, Host-virus interaction, Immunity, Innate immunity, Ubl conjugation pathway
NOG	-14.966792	-2.7182708	3.79895873551166e-49	4.06566341165094e-47	0.164873509741204	0.0318949343339587	Noggin	Chondrogenesis, Differentiation	Developmental protein	Deafness, Disease mutation
GBP4	-20.56634	-2.7155192	3.18725110031154e-82	9.40778850987923e-80	0.896190753125909	0.597560975609756	Guanylate binding protein 4		Hydrolase
PTGER4	-19.519567	-2.7060995	1.95870496293623e-78	5.12075431060206e-76	0.481244547833673	0.181988742964353	Prostaglandin E receptor 4		G-protein coupled receptor, Receptor, Transducer	FDA approved drug targets
LGALS9C	-19.697428	-2.6970644	4.60516235778443e-78	1.18699681307935e-75	0.70020354754289	0.366791744840525	Galectin 9C
HTATIP2	-15.566329	-2.6969852	7.1783004306098e-53	8.44800559680865e-51	0.179412619947659	0.0365853658536585	HIV-1 Tat interactive protein 2	Angiogenesis, Apoptosis, Differentiation, Host-virus interaction	Developmental protein, Oxidoreductase	Tumor suppressor
SLC43A3	-19.866491	-2.6859717	2.54118253927229e-80	7.2100637302252e-78	0.571677813317825	0.25328330206379	Solute carrier family 43 member 3
HNRNPA0	-20.168661	-2.6843686	1.27186006021558e-79	3.50010150856769e-77	0.882233207327712	0.585365853658537	Heterogeneous nuclear ribonucleoprotein A0		Ribonucleoprotein, RNA-binding
FLNA	-19.713017	-2.6798675	3.81361906807796e-79	1.01146573558494e-76	0.594940389648154	0.284240150093809	Filamin A	Cilium biogenesis/degradation	Actin-binding	Deafness, Disease mutation
ELK1	-19.540567	-2.6777303	2.11180560745107e-79	5.72549607691235e-77	0.384995638266938	0.121013133208255	ELK1, ETS transcription factor	Transcription, Transcription regulation	Activator, DNA-binding
HS3ST3A1	-19.121609	-2.6771898	1.93586449285216e-76	4.78747137181634e-74	0.364350101773771	0.111632270168856	Heparan sulfate-glucosamine 3-sulfotransferase 3A1		Transferase
TAP2	-19.904186	-2.670445	4.19877346272324e-80	1.18214851930103e-77	0.628380343123001	0.297373358348968	Transporter 2, ATP binding cassette subfamily B member	Adaptive immunity, Host-virus interaction, Immunity, Peptide transport, Protein transport, Transport
AMER1	-17.168013	-2.6538448	3.42198127722036e-63	5.56657496566855e-61	0.249491131142774	0.0619136960600375	APC membrane recruitment protein 1	Wnt signaling pathway		Cancer-related genes
CYCS	-19.491318	-2.6519732	4.51252152127965e-76	1.10108533466904e-73	0.770572840942134	0.446529080675422	Cytochrome c, somatic	Apoptosis, Electron transport, Respiratory chain, Transport		Disease mutation
AFAP1L2	-19.380096	-2.6485512	4.14962266958127e-77	1.04745061606444e-74	0.516429194533295	0.207317073170732	Actin filament associated protein 1 like 2
TIGIT	-19.334963	-2.6445155	1.01176239268288e-76	2.51915070303307e-74	0.521372492003489	0.208255159474672	T cell immunoreceptor with Ig and ITIM domains
FHL1	-18.527096	-2.6412737	2.45458363013791e-72	5.41206117148661e-70	0.323059028787438	0.0900562851782364	Four and a half LIM domains 1	Differentiation	Developmental protein	Disease mutation, Emery-Dreifuss muscular dystrophy
NMB	-12.691795	-2.632706	3.68570589324634e-36	2.05641038717545e-34	0.116022099447514	0.0215759849906191	Neuromedin B
ENC1	-18.91676	-2.621847	9.32500813531692e-73	2.09389339117015e-70	0.688572259377726	0.369606003752345	Ectodermal-neural cortex 1		Actin-binding, Developmental protein	Cancer-related genes
COX10	-19.18506	-2.6170554	7.4807436945598e-76	1.81326291367274e-73	0.488223320732771	0.183864915572233	COX10, heme A:farnesyltransferase cytochrome c oxidase assembly factor	Heme biosynthesis	Transferase	Disease mutation, Leigh syndrome, Primary mitochondrial disease
FAM53B	-13.064722	-2.605309	3.91336978786898e-38	2.48237864134823e-36	0.129107298633324	0.024390243902439	Family with sequence similarity 53 member B	Wnt signaling pathway
ACOT4	-14.198028	-2.5982578	1.62677450355736e-44	1.42443955992112e-42	0.155568479209072	0.0318949343339587	Acyl-CoA thioesterase 4	Fatty acid metabolism, Lipid metabolism	Hydrolase, Serine esterase
PCLAF	-17.779463	-2.598036	7.74347465765586e-65	1.33060523917776e-62	0.759232334981099	0.481238273921201	PCNA clamp associated factor	DNA damage, DNA repair
ITPRIP	-18.846577	-2.5968795	2.03014376446841e-72	4.50335102565505e-70	0.664146554230881	0.347091932457786	Inositol 1,4,5-trisphosphate receptor interacting protein
CD72	-15.989681	-2.5920599	2.0295249149707e-55	2.63413622031356e-53	0.215469613259669	0.050656660412758	CD72 molecule
ICAM2	-17.807407	-2.5860198	3.37935984467118e-67	6.44208071222968e-65	0.312009305030532	0.0863039399624766	Intercellular adhesion molecule 2	Cell adhesion
ACADS	-14.050549	-2.5794291	1.13837826024958e-43	9.60041076115088e-42	0.151497528351265	0.0318949343339587	Acyl-CoA dehydrogenase short chain	Fatty acid metabolism, Lipid metabolism	Oxidoreductase	Disease mutation
PAK4	-14.514993	-2.5788155	2.09599496468e-46	1.99779978391283e-44	0.161674905495784	0.0356472795497186	P21 (RAC1) activated kinase 4	Apoptosis, Cell cycle	Kinase, Serine/threonine-protein kinase, Transferase
PYCR1	-18.769756	-2.575817	1.61790998400117e-73	3.70107020777668e-71	0.404187263739459	0.138836772983114	Pyrroline-5-carboxylate reductase 1	Amino-acid biosynthesis, Proline biosynthesis, Stress response	Oxidoreductase	Disease mutation
IFIT3	-16.406422	-2.5745718	4.39362897857863e-58	6.38139739067287e-56	0.23466123873219	0.0590994371482176	Interferon induced protein with tetratricopeptide repeats 3	Antiviral defense, Immunity, Innate immunity
CLDN7	-16.63418	-2.5707448	1.61070949466499e-59	2.40626849854013e-57	0.245710962489096	0.0609756097560976	Claudin 7			Cancer-related genes
CNOT10	-19.031843	-2.5704975	2.34716495500241e-74	5.50696054602842e-72	0.560628089560919	0.25234521575985	CCR4-NOT transcription complex subunit 10	RNA-mediated gene silencing, Transcription, Transcription regulation, Translation regulation
TOPORS	-18.667929	-2.5551653	1.82070435585869e-71	3.99039521729244e-69	0.623146263448677	0.316135084427767	TOP1 binding arginine/serine rich protein	DNA damage, Ubl conjugation pathway	Transferase	Retinitis pigmentosa
CCNT1	-18.526703	-2.5532873	6.50582151811232e-70	1.38441612432808e-67	0.715324222157604	0.398686679174484	Cyclin T1	Cell cycle, Cell division, Host-virus interaction, Transcription, Transcription regulation	Cyclin
PMAIP1	-18.17986	-2.5424557	1.98580184913591e-67	3.82538597264334e-65	0.753707473102646	0.457786116322702	Phorbol-12-myristate-13-acetate-induced protein 1	Apoptosis
RGS1	-17.769102	-2.5349245	4.39303625960011e-65	7.69327847548438e-63	0.69060773480663	0.399624765478424	Regulator of G protein signaling 1		GTPase activation, Signal transduction inhibitor
ANXA2	-18.262777	-2.5214088	1.74925900442544e-69	3.61721066785173e-67	0.471648735097412	0.192307692307692	Annexin A2	Host-virus interaction	RNA-binding	Cancer-related genes
CHST2	-15.390327	-2.5208418	1.14005178292968e-51	1.29990764196291e-49	0.198895027624309	0.049718574108818	Carbohydrate sulfotransferase 2	Carbohydrate metabolism, Inflammatory response	Transferase
SERTAD3	-17.746035	-2.5196579	1.34464322064675e-66	2.49823789435999e-64	0.347193951730154	0.113508442776735	SERTA domain containing 3	Transcription, Transcription regulation	Activator
RHOB	-17.371946	-2.5101368	4.49576095025814e-62	7.12334833508217e-60	0.778714742657749	0.50093808630394	Ras homolog family member B	Angiogenesis, Apoptosis, Cell adhesion, Differentiation, Protein transport, Transport	Developmental protein	Cancer-related genes, Tumor suppressor
EHD4	-18.421942	-2.5056553	1.54347831203161e-70	3.32310880580406e-68	0.482698458854318	0.199812382739212	EH domain containing 4
TAP1	-18.424044	-2.5055592	2.25508197153341e-69	4.61107571173712e-67	0.681884268682757	0.364915572232645	Transporter 1, ATP binding cassette subfamily B member	Adaptive immunity, Host-virus interaction, Immunity, Peptide transport, Protein transport, Transport		Cancer-related genes
ITK	-18.350666	-2.5055144	1.62559397767958e-69	3.38058893051422e-67	0.567316080255888	0.26078799249531	IL2 inducible T cell kinase	Adaptive immunity, Immunity	Kinase, Transferase, Tyrosine-protein kinase	Cancer-related genes, Disease mutation
CNN2	-18.414967	-2.5022492	6.15167982764035e-68	1.20405151535542e-65	0.890956673451585	0.618198874296435	Calponin 2		Actin-binding, Calmodulin-binding
SYTL3	-18.027899	-2.501397	1.84682244658471e-66	3.41391658421449e-64	0.731608025588834	0.416510318949343	Synaptotagmin like 3
CNTRL	-18.31943	-2.499237	2.1469962656735e-69	4.4147309168492e-67	0.547833672579238	0.24577861163227	Centriolin	Cell cycle, Cell division		Cancer-related genes
ATP13A2	-11.479428	-2.4953713	5.39417000838925e-30	2.10706527723645e-28	0.100319860424542	0.0206378986866792	ATPase 13A2	Transport	Translocase	Disease mutation, Hereditary spastic paraplegia, Neurodegeneration, Neuronal ceroid lipofuscinosis, Parkinsonism
CEP131	-13.226463	-2.4949887	5.11562665518055e-39	3.40431002193206e-37	0.137830764757197	0.0309568480300188	Centrosomal protein 131	Cell cycle, Cilium biogenesis/degradation, Differentiation, Spermatogenesis, Transport	Developmental protein
CDT1	-18.093449	-2.492014	5.16836906369446e-68	1.02252689783936e-65	0.529223611514975	0.24390243902439	Chromatin licensing and DNA replication factor 1	Cell cycle, Cell division, DNA replication, Mitosis		Disease mutation, Dwarfism, Proto-oncogene
COQ3	-13.088186	-2.4910443	3.17231114950638e-38	2.03344589112229e-36	0.139866240186101	0.0290806754221388	Coenzyme Q3, methyltransferase	Ubiquinone biosynthesis	Methyltransferase, Transferase
SLC1A4	-17.398132	-2.490966	3.15700732526492e-64	5.34951968111211e-62	0.342832218668218	0.114446529080675	Solute carrier family 1 member 4	Symport, Transport		Disease mutation, Epilepsy, Mental retardation
MCM2	-17.992311	-2.488341	4.10252385333567e-67	7.78012826714709e-65	0.560628089560919	0.264540337711069	Minichromosome maintenance complex component 2	Cell cycle, DNA replication	DNA-binding, Helicase, Hydrolase	Cancer-related genes, Deafness, Disease mutation, Non-syndromic deafness
PTK2B	-18.110147	-2.4795995	1.35916893954945e-68	2.73334848112359e-66	0.432102355335853	0.161350844277674	Protein tyrosine kinase 2 beta	Adaptive immunity, Angiogenesis, Immunity	Kinase, Transferase, Tyrosine-protein kinase	FDA approved drug targets
TRABD2A	-13.526399	-2.4763808	1.26765883883121e-40	9.06202757032441e-39	0.154114568188427	0.0337711069418387	TraB domain containing 2A	Wnt signaling pathway	Hydrolase, Metalloprotease, Protease
DPP7	-18.318836	-2.4697974	5.4808363247552e-68	1.07851661463637e-65	0.807211398662402	0.515009380863039	Dipeptidyl peptidase 7		Aminopeptidase, Hydrolase, Protease, Serine protease
RNF187	-18.270557	-2.468467	1.60181369008732e-68	3.20371491097738e-66	0.640883977900553	0.323639774859287	Ring finger protein 187	Ubl conjugation pathway	Transferase
ZAP70	-18.281607	-2.465582	1.36927531800261e-67	2.65168496900601e-65	0.813027042744984	0.50093808630394	Zeta chain of T cell receptor associated protein kinase 70	Adaptive immunity, Immunity	Kinase, Transferase, Tyrosine-protein kinase	Disease mutation, SCID
AL035701.1	-13.221053	-2.4578552	6.09795656577645e-39	4.02872397588418e-37	0.147135795289328	0.0328330206378987	NA	NA	NA	NA
GPR137B	-15.606124	-2.457011	6.90118479744841e-53	8.17231310961225e-51	0.227682465833091	0.0609756097560976	G protein-coupled receptor 137B	Autophagy
RUNX1	-17.883245	-2.4512396	6.59898866398968e-67	1.23229379638105e-64	0.455074149462053	0.180112570356473	Runt related transcription factor 1	Transcription, Transcription regulation	Activator, DNA-binding, Repressor	Cancer-related genes, Disease mutation, Proto-oncogene
EXD3	-17.325838	-2.450659	2.58527427073177e-62	4.15015892908129e-60	0.637685373655132	0.335834896810507	Exonuclease 3'-5' domain containing 3		Exonuclease, Hydrolase, Nuclease
CALR	-19.175512	-2.4485571	1.65370891192952e-72	3.69069511497148e-70	0.937481826112242	0.707317073170732	Calreticulin		Chaperone	Cancer-related genes
UCP2	-17.801998	-2.440941	5.42312389786881e-66	9.87521183014409e-64	0.520790927595231	0.228893058161351	Uncoupling protein 2	Transport
DNAJC12	-16.422619	-2.44021	6.24117114394404e-58	9.02897648377453e-56	0.275952311718523	0.0787992495309568	DnaJ heat shock protein family (Hsp40) member C12		Chaperone	Disease mutation
PTPN18	-18.021488	-2.4356985	8.64270375080077e-68	1.68261489352691e-65	0.466996219831346	0.189493433395872	Protein tyrosine phosphatase, non-receptor type 18		Hydrolase, Protein phosphatase
MPDU1	-17.886368	-2.4298549	6.09026695814946e-67	1.14312749197553e-64	0.450130851991858	0.177298311444653	Mannose-P-dolichol utilization defect 1	Transport		Congenital disorder of glycosylation, Disease mutation
THEM6	-17.959797	-2.4285195	5.37282688755711e-67	1.01366410779112e-64	0.535330037801687	0.24108818011257	Thioesterase superfamily member 6
PFKP	-17.953663	-2.4283242	2.90080601471009e-67	5.55876444735099e-65	0.475138121546961	0.194183864915572	Phosphofructokinase, platelet	Glycolysis	Allosteric enzyme, Kinase, Transferase
PAM	-17.388565	-2.427884	9.79267244414901e-63	1.57894979792202e-60	0.643791799941844	0.346153846153846	Peptidylglycine alpha-amidating monooxygenase		Lyase, Monooxygenase, Multifunctional enzyme, Oxidoreductase
SLC29A1	-17.5918	-2.4277844	3.72071261614478e-65	6.54720204151516e-63	0.409712125617912	0.154784240150094	Solute carrier family 29 member 1 (Augustine blood group)	Transport
C1QTNF6	-17.73648	-2.4260612	1.17693407886593e-65	2.09111476798892e-63	0.500726955510323	0.216697936210131	C1q and TNF related 6
POMC	-17.852161	-2.415022	7.11118117568142e-65	1.23353716687732e-62	0.810410002907822	0.516885553470919	Proopiomelanocortin		Endorphin, Hormone	Cancer-related genes, Obesity
PLSCR3	-17.7659	-2.4085548	1.00943606422225e-65	1.8022619212975e-63	0.518755452166327	0.225140712945591	Phospholipid scramblase 3	Apoptosis
AL441992.1	-12.130879	-2.4079065	3.40039593906804e-33	1.58545085052012e-31	0.122710090142483	0.0272045028142589	NA	NA	NA	NA
CITED2	-17.026287	-2.4021435	1.49432379617217e-61	2.33733954118365e-59	0.359116022099448	0.123827392120075	Cbp/p300 interacting transactivator with Glu/Asp rich carboxy-terminal domain 2	Differentiation, Stress response, Transcription, Transcription regulation	Activator, Developmental protein, Repressor	Atrial septal defect, Disease mutation
LHPP	-15.122562	-2.396705	8.14131604822411e-50	8.89493458749405e-48	0.226228554812445	0.0600375234521576	Phospholysine phosphohistidine inorganic pyrophosphate phosphatase		Hydrolase
IDH2	-17.568361	-2.3944886	6.89816252737394e-63	1.11716657816112e-60	0.840651352137249	0.560975609756098	Isocitrate dehydrogenase (NADP(+)) 2, mitochondrial	Glyoxylate bypass, Tricarboxylic acid cycle	Oxidoreductase	Cancer-related genes, Disease mutation, FDA approved drug targets
RNF168	-19.00176	-2.3871436	2.34163792551936e-71	5.07137808946356e-69	0.938644954928758	0.716697936210131	Ring finger protein 168	DNA damage, DNA repair, Ubl conjugation pathway	Chromatin regulator, Transferase
ETV3	-17.108093	-2.3866405	5.57044387121061e-62	8.78809552285257e-60	0.391392846757778	0.148217636022514	ETS variant 3	Transcription, Transcription regulation	DNA-binding, Repressor
PCBP3	-17.086927	-2.3803012	3.54058509391812e-61	5.46788839757372e-59	0.539982553067752	0.25984990619137	Poly(rC) binding protein 3		DNA-binding, Ribonucleoprotein, RNA-binding
TUBB2A	-16.201878	-2.3721616	2.71062315523555e-56	3.62085832499183e-54	0.32247746437918	0.110694183864916	Tubulin beta 2A class IIa			Disease mutation
WDR1	-18.117453	-2.3689406	4.82881152573764e-66	8.83696653267616e-64	0.890084326839197	0.630393996247655	WD repeat domain 1		Actin-binding
CD151	-17.253439	-2.3597476	3.42464247760057e-61	5.33384422649611e-59	0.789182902006397	0.50375234521576	CD151 molecule (Raph blood group)	Host-virus interaction	Blood group antigen	Deafness, Epidermolysis bullosa
P4HB	-17.785534	-2.3493586	3.82535232318669e-64	6.4225559807778e-62	0.858970630997383	0.583489681050657	Prolyl 4-hydroxylase subunit beta		Chaperone, Isomerase	Craniosynostosis, Disease mutation, Osteogenesis imperfecta
TPP2	-17.175901	-2.347675	1.14607270220174e-61	1.80031789584918e-59	0.551032276824658	0.25984990619137	Tripeptidyl peptidase 2		Aminopeptidase, Hydrolase, Protease, Serine protease
ACTN1	-17.247608	-2.3443468	5.53224719250575e-61	8.50780586104634e-59	0.813317824949113	0.521575984990619	Actinin alpha 1		Actin-binding	Disease mutation, FDA approved drug targets
RPL39L	-15.91433	-2.3420546	1.40476700886479e-54	1.77296128591242e-52	0.28351264902588	0.0881801125703565	Ribosomal protein L39 like		Ribonucleoprotein, Ribosomal protein
CHKA	-17.026676	-2.3416123	3.52998010986069e-61	5.46788839757372e-59	0.443442861296889	0.184803001876173	Choline kinase alpha	Lipid biosynthesis, Lipid metabolism, Phospholipid biosynthesis, Phospholipid metabolism	Kinase, Transferase
PDE3B	-16.918533	-2.3401082	6.92155364522664e-60	1.04684208664851e-57	0.585926141320151	0.295497185741088	Phosphodiesterase 3B	Angiogenesis	Hydrolase	FDA approved drug targets
ARL5B	-16.49441	-2.3380373	3.92415575923831e-58	5.72223206947735e-56	0.338470485606281	0.119136960600375	ADP ribosylation factor like GTPase 5B
DYSF	-12.756314	-2.3367455	1.99807211080552e-36	1.13558132496262e-34	0.144809537656295	0.0365853658536585	Dysferlin			Disease mutation, Limb-girdle muscular dystrophy
ARHGDIA	-17.446836	-2.330372	4.10922718481796e-62	6.53920974745748e-60	0.841523698749637	0.565666041275797	Rho GDP dissociation inhibitor alpha		GTPase activation	Disease mutation
MTHFD1	-16.970518	-2.3214045	8.60401209267894e-60	1.29594833993474e-57	0.696423378889212	0.404315196998124	Methylenetetrahydrofolate dehydrogenase, cyclohydrolase and formyltetrahydrofolate synthetase 1	Amino-acid biosynthesis, Histidine biosynthesis, Methionine biosynthesis, One-carbon metabolism, Purine biosynthesis	Hydrolase, Ligase, Multifunctional enzyme, Oxidoreductase	Disease mutation
PTP4A3	-16.450438	-2.3188157	9.81529681328865e-58	1.39244061497356e-55	0.35504507124164	0.125703564727955	Protein tyrosine phosphatase type IVA, member 3		Hydrolase, Protein phosphatase
NREP	-16.275135	-2.3180256	1.09508684893039e-56	1.48449162065561e-54	0.331200930503053	0.111632270168856	Neuronal regeneration related protein
SF3A2	-16.958897	-2.3168528	1.28851466060056e-59	1.93282479887873e-57	0.711253271299796	0.411819887429644	Splicing factor 3a subunit 2	mRNA processing, mRNA splicing
SNHG1	-16.797722	-2.3114593	3.52598215799249e-59	5.24611678718224e-57	0.559755742948532	0.273921200750469	NA	NA	NA	NA
NOP53	-16.718246	-2.3109612	1.25818648283716e-57	1.77647214519644e-55	0.813027042744984	0.51313320825516	NOP53 ribosome biogenesis factor	Host-virus interaction, Ribosome biogenesis
NCAPH2	-16.484701	-2.3068902	6.32222061689393e-58	9.11022034641475e-56	0.363768537365513	0.132270168855535	Non-SMC condensin II complex subunit H2	DNA condensation
SF3A1	-16.850853	-2.3023043	4.35271138721517e-59	6.39813612383383e-57	0.667054376272172	0.363039399624766	Splicing factor 3a subunit 1	mRNA processing, mRNA splicing
PCBP1	-18.0316	-2.3016338	1.89669404267811e-65	3.35366660174211e-63	0.903751090433266	0.668855534709193	Poly(rC) binding protein 1	Viral RNA replication	DNA-binding, Ribonucleoprotein, RNA-binding	Cancer-related genes
TRAF7	-16.978895	-2.3014152	1.71211357905165e-60	2.61104454611957e-58	0.518464669962198	0.234521575984991	TNF receptor associated factor 7	Apoptosis, Transcription, Transcription regulation, Ubl conjugation pathway	Transferase	Cancer-related genes, Disease mutation
YIF1B	-16.689901	-2.300546	3.97743929012629e-59	5.87009094588356e-57	0.393428322186682	0.148217636022514	Yip1 interacting factor homolog B, membrane trafficking protein	Protein transport, Transport
KSR1	-12.583187	-2.3001044	1.70474925614163e-35	9.09555794811077e-34	0.14655423088107	0.0375234521575985	Kinase suppressor of ras 1		Kinase, Serine/threonine-protein kinase, Transferase
SAC3D1	-16.161175	-2.2997947	4.99485745242334e-56	6.57614307971751e-54	0.322186682175051	0.112570356472795	SAC3 domain containing 1
CCDC112	-10.888734	-2.2996302	3.60728636228005e-27	1.15310295323853e-25	0.10439081128235	0.024390243902439	Coiled-coil domain containing 112
EPB41L2	-16.7454	-2.2985315	1.06563932027942e-58	1.56013859046188e-56	0.603082291363769	0.314258911819887	Erythrocyte membrane protein band 4.1 like 2	Cell cycle, Cell division, Mitosis, Transport	Actin-binding
CHCHD10	-16.63704	-2.2982218	2.56200897393823e-57	3.57908742195089e-55	0.799360279150916	0.530956848030019	Coiled-coil-helix-coiled-coil-helix domain containing 10			Amyotrophic lateral sclerosis, Disease mutation, Neurodegeneration
GTPBP8	-16.549995	-2.2980049	4.46833895983012e-57	6.19491190411902e-55	0.711544053503926	0.422138836772983	GTP binding protein 8 (putative)
CALHM6	-14.809686	-2.291666	7.64166800615898e-48	7.70503280147175e-46	0.239022971794126	0.0703564727954972	Calcium homeostasis modulator family member 6	Ion transport, Transport	Ion channel
ZBED3	-13.277328	-2.2911727	3.57441243192813e-39	2.40933829504607e-37	0.172143064844432	0.0450281425891182	Zinc finger BED-type containing 3	Wnt signaling pathway
DTNB	-16.746763	-2.290836	3.69700751470247e-59	5.47830656055162e-57	0.483570805466705	0.216697936210131	Dystrobrevin beta
BAIAP2L1	-12.127651	-2.2896488	3.77328291773291e-33	1.75484025504374e-31	0.135504507124164	0.0337711069418387	BAI1 associated protein 2 like 1		Actin-binding
ETNK2	-10.691177	-2.2873282	2.90722636001016e-26	8.65804654212626e-25	0.101482989241058	0.0234521575984991	Ethanolamine kinase 2	Lipid biosynthesis, Lipid metabolism, Phospholipid biosynthesis, Phospholipid metabolism	Kinase, Transferase
CD55	-16.508404	-2.283106	7.79706320351181e-58	1.11476683715522e-55	0.425705146845013	0.174484052532833	CD55 molecule (Cromer blood group)	Complement pathway, Host-virus interaction, Immunity, Innate immunity	Blood group antigen, Host cell receptor for virus entry, Receptor	Disease mutation
ACOT7	-16.60809	-2.2720659	9.40406550509362e-58	1.33929261304254e-55	0.61878453038674	0.329268292682927	Acyl-CoA thioesterase 7	Fatty acid metabolism, Lipid metabolism	Hydrolase, Serine esterase
NPDC1	-15.019425	-2.2656796	5.23900606925295e-49	5.5742110796723e-47	0.274498400697877	0.0900562851782364	Neural proliferation, differentiation and control 1
HES1	-12.618423	-2.2635655	1.21252822845376e-35	6.55535386848393e-34	0.158185519046234	0.0422138836772983	Hes family bHLH transcription factor 1	Transcription, Transcription regulation	DNA-binding, Repressor
SNHG12	-16.37896	-2.2613194	1.84852199296752e-56	2.49659606880458e-54	0.581855190462344	0.302063789868668	NA	NA	NA	NA
APBA2	-15.625469	-2.2601516	1.2470323914991e-52	1.45823107224468e-50	0.309973829601628	0.106003752345216	Amyloid beta precursor protein binding family A member 2	Protein transport, Transport
BIN1	-16.220802	-2.2582006	4.97718869361309e-56	6.57614307971751e-54	0.399243966269264	0.152908067542214	Bridging integrator 1	Differentiation, Endocytosis, Host-virus interaction	Developmental protein	Disease mutation
GSDMD	-16.541237	-2.2509737	5.56707020840568e-57	7.66016303375399e-55	0.715615004361733	0.421200750469043	Gasdermin D	Immunity, Inflammatory response, Innate immunity, Necrosis
HACD4	-16.16526	-2.2491581	1.08981921852517e-55	1.41951861983059e-53	0.402442570514685	0.158536585365854	3-hydroxyacyl-CoA dehydratase 4	Fatty acid biosynthesis, Fatty acid metabolism, Lipid biosynthesis, Lipid metabolism	Lyase
ZC3H12A	-15.995768	-2.2461529	1.22520250418958e-54	1.55168293618833e-52	0.398662401861006	0.160412757973734	Zinc finger CCCH-type containing 12A	Angiogenesis, Antiviral defense, Apoptosis, Differentiation, DNA damage, Host-virus interaction, Immunity, Inflammatory response, Neurogenesis, Stress response, Transcription, Transcription regulation	Developmental protein, DNA-binding, Endonuclease, Hydrolase, Nuclease, Repressor, RNA-binding
MCM4	-15.939213	-2.2430987	8.64081163677233e-54	1.05070547082227e-51	0.566443733643501	0.298311444652908	Minichromosome maintenance complex component 4	Cell cycle, DNA replication	DNA-binding, Helicase, Hydrolase
RPP25	-12.086626	-2.2370188	6.63040812435225e-33	3.01465301564493e-31	0.144227973248037	0.0365853658536585	Ribonuclease P and MRP subunit p25	rRNA processing, tRNA processing	Hydrolase, RNA-binding
TBXAS1	-13.828555	-2.2366886	3.78482258575638e-42	3.01804556560499e-40	0.210817097993603	0.0600375234521576	Thromboxane A synthase 1	Fatty acid biosynthesis, Fatty acid metabolism, Lipid biosynthesis, Lipid metabolism, Prostaglandin biosynthesis, Prostaglandin metabolism	Isomerase, Monooxygenase, Oxidoreductase	Disease mutation, FDA approved drug targets
PARP12	-13.793173	-2.23502	5.43089203939538e-42	4.27475439857872e-40	0.201221285257342	0.0581613508442777	Poly(ADP-ribose) polymerase family member 12		Transferase
NTRK1	-12.240054	-2.233746	1.0800991839768e-33	5.23612056062712e-32	0.150334399534748	0.0412757973733583	Neurotrophic receptor tyrosine kinase 1	Differentiation, Neurogenesis	Developmental protein, Kinase, Receptor, Transferase, Tyrosine-protein kinase	Cancer-related genes, Disease mutation, FDA approved drug targets, Proto-oncogene
SLC19A1	-15.031597	-2.2332473	4.1314905015324e-49	4.40864967482762e-47	0.26722884559465	0.0872420262664165	Solute carrier family 19 member 1	Antiport, Transport		Cancer-related genes
SHFL	-16.29872	-2.232913	3.48726192471096e-56	4.62453890240384e-54	0.495783658040128	0.221388367729831	NA	NA	NA	NA
SEPTIN11	-16.228266	-2.223738	4.44097015525521e-55	5.68335484798937e-53	0.710962489095667	0.423076923076923	NA	NA	NA	NA
TP73	-14.840607	-2.2233293	5.80505800459366e-48	5.90197022294813e-46	0.261703983716197	0.0844277673545966	Tumor protein p73	Apoptosis, Cell cycle, Host-virus interaction, Transcription, Transcription regulation	Activator, DNA-binding	Tumor suppressor
PML	-15.852339	-2.2189436	6.70522534714024e-54	8.23550177619731e-52	0.354172724629253	0.133208255159475	Promyelocytic leukemia	Antiviral defense, Apoptosis, Biological rhythms, Host-virus interaction, Immunity, Innate immunity, Transcription, Transcription regulation	Activator, DNA-binding	Cancer-related genes, Proto-oncogene, Tumor suppressor
GALNT18	-14.087119	-2.2183437	1.30170895862458e-43	1.0877591231648e-41	0.223320732771154	0.0675422138836773	Polypeptide N-acetylgalactosaminyltransferase 18		Glycosyltransferase, Transferase
PECR	-14.863719	-2.2166705	5.09819604087579e-48	5.25631192372098e-46	0.278278569351556	0.0900562851782364	Peroxisomal trans-2-enoyl-CoA reductase	Fatty acid biosynthesis, Fatty acid metabolism, Lipid biosynthesis, Lipid metabolism	Oxidoreductase
BCAT2	-15.775332	-2.2161543	2.38000232937304e-53	2.8749328467783e-51	0.36144227973248	0.133208255159475	Branched chain amino acid transaminase 2	Amino-acid biosynthesis, Branched-chain amino acid biosynthesis	Aminotransferase, Transferase
TRAF4	-15.90473	-2.210616	4.16970185270787e-54	5.19099515343404e-52	0.391102064553649	0.158536585365854	TNF receptor associated factor 4	Apoptosis	Developmental protein	Cancer-related genes
AMD1	-16.17543	-2.2094252	3.74799106926827e-55	4.83028947627774e-53	0.585926141320151	0.303939962476548	Adenosylmethionine decarboxylase 1	Polyamine biosynthesis, Spermidine biosynthesis	Decarboxylase, Lyase
LY6E	-20.45942	-2.2055004	1.78367330956822e-80	5.10033021902394e-78	0.973538819424251	0.836772983114446	Lymphocyte antigen 6 family member E
EWSR1	-16.637926	-2.2050107	5.48605676692224e-57	7.57717598966494e-55	0.860133759813899	0.597560975609756	EWS RNA binding protein 1	Transcription, Transcription regulation	Calmodulin-binding, Repressor, RNA-binding	Cancer-related genes, Proto-oncogene
SLC25A24	-14.651461	-2.2046945	8.55186020805718e-47	8.23701672302897e-45	0.264902587961617	0.0853658536585366	Solute carrier family 25 member 24	Transport		Disease mutation
SCARB1	-13.453526	-2.1992643	4.48269176380488e-40	3.1431226292533e-38	0.198895027624309	0.0581613508442777	Scavenger receptor class B member 1	Host-virus interaction	Host cell receptor for virus entry, Receptor
PPP1R15A	-15.591365	-2.197859	3.96435602992383e-51	4.45090168868841e-49	0.772608316371038	0.515947467166979	Protein phosphatase 1 regulatory subunit 15A	Apoptosis, Stress response, Translation regulation		Cancer-related genes
TPM4	-15.77312	-2.1957355	5.63435591110133e-52	6.46467274928589e-50	0.825821459726665	0.563789868667917	Tropomyosin 4		Actin-binding, Muscle protein	Cancer-related genes
MAPKAPK3	-15.880532	-2.1949172	4.8803472825311e-53	5.79953217168574e-51	0.68391974411166	0.397748592870544	Mitogen-activated protein kinase-activated protein kinase 3		Kinase, Serine/threonine-protein kinase, Transferase	Disease mutation
LINC00299	-13.4638	-2.1916342	4.33872316650761e-40	3.04801548209875e-38	0.209072404768828	0.0609756097560976	NA	NA	NA	NA
SOX13	-12.163652	-2.190357	3.00767019428759e-33	1.41314167883338e-31	0.160220994475138	0.0412757973733583	SRY-box 13	Differentiation, Transcription, Transcription regulation	DNA-binding, Repressor
MLC1	-16.716953	-2.1894743	3.49263662221011e-57	4.86060809922099e-55	0.912765338761268	0.669793621013133	Megalencephalic leukoencephalopathy with subcortical cysts 1	Ion transport, Transport	Ion channel	Disease mutation
DNAJB11	-15.815394	-2.1885936	4.14367195623959e-53	4.94014779382167e-51	0.536202384414074	0.271106941838649	DnaJ heat shock protein family (Hsp40) member B11		Chaperone	Disease mutation
WDR34	-15.862476	-2.1859796	1.43053098483394e-53	1.73373723761281e-51	0.479209072404769	0.228893058161351	WD repeat domain 34			Ciliopathy, Disease mutation
SIGMAR1	-15.975111	-2.1846628	6.09607373398634e-54	7.53791874113629e-52	0.579238150625182	0.303939962476548	Sigma non-opioid intracellular receptor 1	Lipid transport, Transport	Receptor	Amyotrophic lateral sclerosis, Disease mutation, FDA approved drug targets, Neurodegeneration
NUDT11	-14.332378	-2.18134	5.65305188504947e-45	5.0837187234569e-43	0.246874091305612	0.0797373358348968	Nudix hydrolase 11		Hydrolase
CARD16	-16.052717	-2.1786	6.31287986678872e-54	7.77972107758701e-52	0.744693224774644	0.469043151969981	Caspase recruitment domain family member 16		Protease inhibitor, Thiol protease inhibitor
C19orf48	-15.800983	-2.1773784	1.96381760001267e-52	2.28183136438298e-50	0.740331491712707	0.470919324577861	Chromosome 19 open reading frame 48
FUBP1	-15.815052	-2.1753547	9.34221527694922e-53	1.09594365817826e-50	0.647571968595522	0.364915572232645	Far upstream element binding protein 1	Transcription, Transcription regulation	DNA-binding	Cancer-related genes
SAT1	-15.404453	-2.1743999	4.57904338410453e-50	5.0178912245991e-48	0.735097412038383	0.456848030018762	Spermidine/spermine N1-acetyltransferase 1		Acyltransferase, Transferase
ADAM15	-15.395172	-2.1730082	4.48225131890799e-51	5.01696882334408e-49	0.344286129688863	0.131332082551595	ADAM metallopeptidase domain 15	Angiogenesis, Cell adhesion, Collagen degradation	Hydrolase, Metalloprotease, Protease
RBMX	-16.413282	-2.1706789	1.07832850620267e-55	1.40956791626871e-53	0.855481244547834	0.607879924953096	RNA binding motif protein, X-linked	mRNA processing, mRNA splicing, Transcription	Activator, Repressor, Ribonucleoprotein, RNA-binding	Cancer-related genes, Mental retardation, Tumor suppressor
TUBB4B	-14.39743	-2.1697614	1.3650269933382e-44	1.20388802369087e-42	0.613259668508287	0.365853658536585	Tubulin beta 4B class IVb			Deafness, Disease mutation, FDA approved drug targets, Leber congenital amaurosis
OXA1L	-15.929189	-2.1670432	3.00332927455742e-53	3.61594917033145e-51	0.715324222157604	0.434333958724203	OXA1L, mitochondrial inner membrane protein
SLC6A15	-10.217814	-2.1653435	3.80902864854804e-24	9.92272295839905e-23	0.102646118057575	0.025328330206379	Solute carrier family 6 member 15	Amino-acid transport, Ion transport, Neurotransmitter transport, Sodium transport, Symport, Transport
AL353807.5	-12.108873	-2.1639998	5.46226678256473e-33	2.50846206409851e-31	0.157313172433847	0.0431519699812383	NA	NA	NA	NA
IL2RB	-16.050724	-2.1622555	3.25446447683912e-53	3.90546407596029e-51	0.904332654841524	0.652908067542214	Interleukin 2 receptor subunit beta	Host-virus interaction	Receptor	Cancer-related genes, Disease mutation, FDA approved drug targets
CLK1	-15.651065	-2.1609015	6.52722733189202e-52	7.46572023670563e-50	0.595812736260541	0.319887429643527	CDC like kinase 1		Kinase, Serine/threonine-protein kinase, Transferase, Tyrosine-protein kinase
HNRNPF	-16.830385	-2.159626	6.88057026517411e-58	9.87591185394657e-56	0.913056120965397	0.690431519699812	Heterogeneous nuclear ribonucleoprotein F	mRNA processing, mRNA splicing	Ribonucleoprotein, RNA-binding
CYTIP	-15.737017	-2.1592183	3.93947692594475e-52	4.54854242796542e-50	0.708636231462634	0.431519699812383	Cytohesin 1 interacting protein
AHR	-15.144074	-2.1557584	2.06994890010834e-49	2.25482737181147e-47	0.382669380633905	0.155722326454034	Aryl hydrocarbon receptor	Biological rhythms, Cell cycle, Transcription, Transcription regulation	Activator, DNA-binding, Receptor, Repressor	Cancer-related genes, Retinitis pigmentosa
MRPL12	-15.470333	-2.153604	1.73841954039489e-50	1.92811798781798e-48	0.722593777260832	0.446529080675422	Mitochondrial ribosomal protein L12		Ribonucleoprotein, Ribosomal protein
DHCR24	-15.108952	-2.1514935	2.95440324391419e-49	3.18979684750747e-47	0.363768537365513	0.144465290806754	24-dehydrocholesterol reductase	Cholesterol biosynthesis, Cholesterol metabolism, Lipid biosynthesis, Lipid metabolism, Steroid biosynthesis, Steroid metabolism, Sterol biosynthesis, Sterol metabolism	Oxidoreductase	Disease mutation
NOLC1	-15.217456	-2.1439598	3.45090999840105e-49	3.70401046485269e-47	0.664146554230881	0.399624765478424	Nucleolar and coiled-body phosphoprotein 1
EPHX2	-14.7883005	-2.1413493	2.14199800283987e-47	2.13041491581364e-45	0.327420761849375	0.118198874296435	Epoxide hydrolase 2	Aromatic hydrocarbons catabolism, Detoxification, Lipid metabolism	Hydrolase, Multifunctional enzyme
NOCT	-14.677362	-2.1390386	8.02284668589974e-47	7.76836538493694e-45	0.318406513521373	0.122889305816135	Nocturnin	Biological rhythms	Hydrolase, Repressor, RNA-binding
FCRL3	-14.906984	-2.1314564	5.74061513641602e-48	5.85270904200453e-46	0.393137539982553	0.167917448405253	Fc receptor like 3		Receptor
SMPD4	-14.902007	-2.1308942	3.63357267201432e-48	3.76748989712171e-46	0.312881651642919	0.116322701688555	Sphingomyelin phosphodiesterase 4		Hydrolase	Disease mutation, Mental retardation
PRKCD	-11.5688095	-2.1289384	2.52807017838529e-30	1.00685415232949e-28	0.143937191043908	0.0393996247654784	Protein kinase C delta	Apoptosis, Cell cycle	Kinase, Serine/threonine-protein kinase, Transferase	Cancer-related genes, Tumor suppressor
HASPIN	-12.615185	-2.1279113	1.46409303851589e-35	7.8573708655015e-34	0.180575748764176	0.0525328330206379	Histone H3 associated protein kinase	Cell cycle	Chromatin regulator, Kinase, Serine/threonine-protein kinase, Transferase
EMD	-15.65409	-2.1274152	2.18751451864634e-51	2.47114873138811e-49	0.785693515556848	0.515009380863039	Emerin		Actin-binding	Cardiomyopathy, Disease mutation, Emery-Dreifuss muscular dystrophy
SLC7A1	-14.748002	-2.1189258	3.0837058610289e-47	3.05871865093547e-45	0.316661820296598	0.120075046904315	Solute carrier family 7 member 1	Amino-acid transport, Transport	Receptor
LYST	-16.135138	-2.117674	7.56670335003688e-54	9.23163031048999e-52	0.89241058447223	0.655722326454034	Lysosomal trafficking regulator	Phagocytosis, Protein transport, Transport		Disease mutation
TTLL12	-14.671885	-2.1147325	8.19340879881285e-47	7.91258457639444e-45	0.303576621110788	0.112570356472795	Tubulin tyrosine ligase like 12	Immunity, Innate immunity
PELI1	-15.098985	-2.1147263	1.22470494673015e-48	1.29179901312018e-46	0.595231171852283	0.331144465290807	Pellino E3 ubiquitin protein ligase 1	Ubl conjugation pathway	Transferase
EIF4G1	-15.258448	-2.1132169	2.13794036904934e-49	2.32198087381527e-47	0.67112532712998	0.401500938086304	Eukaryotic translation initiation factor 4 gamma 1	Host-virus interaction, Protein biosynthesis, Translation regulation	Initiation factor, RNA-binding, Translational shunt	Cancer-related genes, Disease mutation, Neurodegeneration, Parkinson disease, Parkinsonism
NRARP	-10.01006	-2.1104312	2.95436658729567e-23	7.19446250576241e-22	0.100610642628671	0.0272045028142589	NOTCH regulated ankyrin repeat protein		Developmental protein
MLLT3	-14.699379	-2.1103425	7.27132626907449e-47	7.07813331846796e-45	0.33556266356499	0.127579737335835	MLLT3, super elongation complex subunit	Transcription, Transcription regulation	Activator, DNA-binding	Cancer-related genes, Proto-oncogene
KIFC1	-14.478554	-2.110281	1.21545849701778e-45	1.13487235840173e-43	0.323059028787438	0.131332082551595	Kinesin family member C1	Cell cycle, Cell division, Mitosis	Motor protein
TTC16	-13.122659	-2.1062505	3.29243917062777e-38	2.10308143253311e-36	0.21168944460599	0.0666041275797373	Tetratricopeptide repeat domain 16
RHBDF2	-12.747878	-2.1060061	3.27312982573082e-36	1.84024308374153e-34	0.198313463216051	0.0590994371482176	Rhomboid 5 homolog 2	Protein transport, Transport	Growth factor binding	Disease mutation, Palmoplantar keratoderma
B9D1	-13.648574	-2.10231	4.71680469895549e-41	3.4666620238247e-39	0.23785984297761	0.0778611632270169	B9 domain containing 1	Cilium biogenesis/degradation		Ciliopathy, Disease mutation, Joubert syndrome, Meckel syndrome
SLC3A2	-15.1028595	-2.1001086	1.23765196597482e-48	1.30114440859573e-46	0.610061064262867	0.348030018761726	Solute carrier family 3 member 2	Amino-acid transport, Transport		Cancer-related genes
AKT2	-15.031719	-2.0987284	1.05027292555527e-48	1.11101269792626e-46	0.386449549287584	0.158536585365854	AKT serine/threonine kinase 2	Apoptosis, Carbohydrate metabolism, Glucose metabolism, Glycogen biosynthesis, Glycogen metabolism, Sugar transport, Translation regulation, Transport	Developmental protein, Kinase, Serine/threonine-protein kinase, Transferase	Cancer-related genes, Diabetes mellitus, Disease mutation, Proto-oncogene
AL122035.1	-11.971212	-2.0970333	2.87480805679532e-32	1.27231982692582e-30	0.167490549578366	0.0487804878048781	NA	NA	NA	NA
RECQL4	-12.32559	-2.0966387	4.39355123998173e-34	2.18786896509621e-32	0.170689153823786	0.0515947467166979	RecQ like helicase 4			Cancer-related genes
AC027097.1	-11.675671	-2.0957208	7.67400216664742e-31	3.16301974438584e-29	0.149462052922361	0.0431519699812383	NA	NA	NA	NA
PARP10	-14.877196	-2.0948238	8.10614253600202e-48	8.15090447692884e-46	0.373073567897645	0.151031894934334	Poly(ADP-ribose) polymerase family member 10	DNA damage, DNA repair	Glycosyltransferase, Transferase
AC244102.3	-12.109462	-2.0944676	6.03677091294238e-33	2.75501062574319e-31	0.173015411456819	0.0487804878048781	NA	NA	NA	NA
GEM	-14.46144	-2.0938187	2.40014138038119e-45	2.18526305132667e-43	0.390229717941262	0.168855534709193	GTP binding protein overexpressed in skeletal muscle		Calmodulin-binding
ZFAND5	-15.10399	-2.0919795	1.35104159205987e-48	1.41284209459952e-46	0.611514975283513	0.338649155722326	Zinc finger AN1-type containing 5	Ubl conjugation pathway
COLGALT1	-12.912407	-2.0896857	4.272768296672e-37	2.52645545115496e-35	0.2018028496656	0.0628517823639775	Collagen beta(1-O)galactosyltransferase 1		Glycosyltransferase, Transferase	Disease mutation
POLR3G	-12.576713	-2.0882015	2.52728316313861e-35	1.34059552252226e-33	0.191916254725211	0.0572232645403377	RNA polymerase III subunit G	Antiviral defense, Immunity, Innate immunity, Transcription
VASP	-15.00916	-2.0853627	5.24067293755922e-48	5.37293754026905e-46	0.626344867694097	0.353658536585366	Vasodilator stimulated phosphoprotein		Actin-binding
FAM118A	-13.883804	-2.0849118	2.54319920366105e-42	2.04130776432452e-40	0.264902587961617	0.0928705440900563	Family with sequence similarity 118 member A
HACD1	-12.34712	-2.0848897	3.7016336921837e-34	1.86103701603868e-32	0.181448095376563	0.0544090056285178	3-hydroxyacyl-CoA dehydratase 1	Fatty acid biosynthesis, Fatty acid metabolism, Lipid biosynthesis, Lipid metabolism	Developmental protein, Lyase
ENPP5	-12.44423	-2.0819116	1.27255348168822e-34	6.56935542782379e-33	0.194533294562373	0.0581613508442777	Ectonucleotide pyrophosphatase/phosphodiesterase 5 (putative)		Hydrolase
TRABD	-15.161904	-2.0784578	3.30058048094561e-49	3.55307488773795e-47	0.494620529223611	0.23827392120075	TraB domain containing
ATF4	-15.145478	-2.0778396	1.24067484112431e-48	1.30114440859573e-46	0.705146845013085	0.433395872420263	Activating transcription factor 4	Biological rhythms, Transcription, Transcription regulation	Activator, DNA-binding, Repressor
TMEM173	-12.743251	-2.0764663	3.47510984301742e-36	1.94483937865872e-34	0.2018028496656	0.0628517823639775	Transmembrane protein 173	Autophagy, Host-virus interaction, Immunity, Innate immunity		Disease mutation
ZFP36L2	-17.768854	-2.0739331	1.29971380291712e-63	2.13322084755917e-61	0.964815353300378	0.845215759849906	ZFP36 ring finger protein like 2		Developmental protein, DNA-binding, Ribonucleoprotein, RNA-binding	Cancer-related genes
SEC61A1	-15.085854	-2.071807	6.32192802250149e-49	6.70692427685731e-47	0.432683919744112	0.194183864915572	Sec61 translocon alpha 1 subunit	Protein transport, Translocation, Transport		Disease mutation
CLEC2B	-15.090024	-2.0709152	4.16975671103427e-48	4.31122218589168e-46	0.790927595231172	0.534709193245779	C-type lectin domain family 2 member B
TFPI2	-12.878012	-2.0700371	6.76084487313875e-37	3.94662971613639e-35	0.209653969177086	0.0675422138836773	Tissue factor pathway inhibitor 2	Blood coagulation, Hemostasis	Protease inhibitor, Serine protease inhibitor
PIMREG	-12.788198	-2.062655	1.9172351657403e-36	1.09303308880468e-34	0.205001453911021	0.0694183864915572	PICALM interacting mitotic regulator	Cell cycle, Cell division, Mitosis
NECAB3	-11.933537	-2.0599484	4.45176148184823e-32	1.95136433529494e-30	0.168944460599011	0.050656660412758	N-terminal EF-hand calcium binding protein 3
CST7	-14.243503	-2.0553	7.03329057779751e-44	6.01461374855062e-42	0.518173887758069	0.283302063789869	Cystatin F		Protease inhibitor, Thiol protease inhibitor
CHTF18	-12.13281	-2.05231	4.35835912028202e-33	2.02180357619065e-31	0.17272462925269	0.0534709193245779	Chromosome transmission fidelity factor 18	Cell cycle, DNA replication	DNA-binding
RBMXL1	-14.807441	-2.047373	3.73933128300098e-47	3.67912000777201e-45	0.476010468159349	0.227016885553471	RNA binding motif protein, X-linked like 1	mRNA processing, mRNA splicing	Ribonucleoprotein, RNA-binding
STEAP3	-9.794988	-2.0464883	2.46628540536618e-22	5.64531032656707e-21	0.103809246874091	0.0281425891181989	STEAP3 metalloreductase	Apoptosis, Cell cycle, Ion transport, Iron transport, Transport	Oxidoreductase
YWHAG	-14.841091	-2.046304	2.10738933802808e-47	2.10170455480015e-45	0.460308229136377	0.217636022514071	Tyrosine 3-monooxygenase/tryptophan 5-monooxygenase activation protein gamma			Disease mutation, Epilepsy
AP2A1	-14.463549	-2.0451398	1.71960473158225e-45	1.58937507021823e-43	0.332654841523699	0.131332082551595	Adaptor related protein complex 2 alpha 1 subunit	Endocytosis, Protein transport, Transport
CYTOR	-14.840094	-2.0445411	7.38357817525646e-47	7.16833805815813e-45	0.706309973829602	0.436210131332083	NA	NA	NA	NA
GLIPR1	-14.489295	-2.044063	4.44355604943734e-45	4.00587672328709e-43	0.592032567606863	0.327392120075047	GLI pathogenesis related 1
SLC38A5	-14.698257	-2.0438092	1.0955357075918e-46	1.0524331347393e-44	0.404187263739459	0.176360225140713	Solute carrier family 38 member 5
NOC2L	-14.933144	-2.043712	6.90518740561865e-48	6.98167856997371e-46	0.485024716487351	0.237335834896811	NOC2 like nucleolar associated transcriptional repressor	Apoptosis, Transcription, Transcription regulation	Repressor
SORD	-12.615468	-2.0419	1.62459547841294e-35	8.69324840722107e-34	0.201221285257342	0.0647279549718574	Sorbitol dehydrogenase		Oxidoreductase
BNIP3	-12.959817	-2.0383747	2.71850351178892e-37	1.62581612802265e-35	0.223029950567025	0.0731707317073171	BCL2 interacting protein 3	Apoptosis, Host-virus interaction		Cancer-related genes
PTPN13	-11.236511	-2.036924	1.02724718987851e-28	3.62917706532273e-27	0.148008141901716	0.0431519699812383	Protein tyrosine phosphatase, non-receptor type 13		Hydrolase, Protein phosphatase	Cancer-related genes
DUSP23	-14.88923	-2.0357952	3.52635030398057e-47	3.47892041714267e-45	0.685955219540564	0.413696060037523	Dual specificity phosphatase 23		Hydrolase, Protein phosphatase
COMMD3	-14.818471	-2.0356202	6.51887262590779e-47	6.36259351948936e-45	0.62227391683629	0.353658536585366	COMM domain containing 3	Ion transport, Sodium transport, Transcription, Transcription regulation, Transport, Ubl conjugation pathway
SLC35A4	-14.668945	-2.0352166	1.4884292242696e-46	1.42612560307569e-44	0.385577202675196	0.163227016885553	Solute carrier family 35 member A4	Sugar transport, Transport
CNOT6L	-14.623361	-2.0351653	4.82783631246125e-46	4.57781442674596e-44	0.501308519918581	0.25234521575985	CCR4-NOT transcription complex subunit 6 like	mRNA processing, RNA-mediated gene silencing, Transcription, Transcription regulation, Translation regulation	Exonuclease, Hydrolase, Nuclease
TMEM185B	-13.081276	-2.0337703	6.20608438039744e-38	3.8696574856376e-36	0.232625763303286	0.0787992495309568	Transmembrane protein 185B
NONO	-14.932127	-2.0315838	3.84277727652947e-47	3.77076383641435e-45	0.806920616458273	0.549718574108818	Non-POU domain containing octamer binding	Biological rhythms, DNA damage, DNA recombination, DNA repair, Immunity, Innate immunity, mRNA processing, mRNA splicing, Transcription, Transcription regulation	Activator, DNA-binding, Repressor, RNA-binding	Cancer-related genes, Mental retardation
CDK4	-14.638159	-2.0290725	1.05811067986126e-45	9.9302330752826e-44	0.727537074731026	0.477485928705441	Cyclin dependent kinase 4	Cell cycle, Cell division	Kinase, Serine/threonine-protein kinase, Transferase	Cancer-related genes, Disease mutation, FDA approved drug targets
ECSIT	-14.468425	-2.0282028	2.01366375670349e-45	1.84255267897761e-43	0.366385577202675	0.151031894934334	ECSIT signalling integrator	Immunity, Innate immunity
PAQR4	-12.949599	-2.0274358	2.99238506809383e-37	1.7808826971919e-35	0.222739168362896	0.075984990619137	Progestin and adipoQ receptor family member 4		Receptor
SWAP70	-10.446154	-2.0265875	4.06963667462015e-25	1.13272069907051e-23	0.124164001163129	0.0347091932457786	Switching B cell complex subunit SWAP70		DNA-binding
PER1	-14.405715	-2.023611	9.90476349431449e-45	8.77782684395653e-43	0.538528642047107	0.289868667917448	Period circadian regulator 1	Biological rhythms, Transcription, Transcription regulation		Cancer-related genes
MAZ	-14.61642	-2.0192282	9.70704421278213e-46	9.13335540442259e-44	0.634195987205583	0.372420262664165	MYC associated zinc finger protein	Transcription, Transcription regulation	DNA-binding, RNA-binding
UHRF1	-14.210165	-2.017134	8.3001856206112e-44	7.06500218372071e-42	0.453911020645537	0.230769230769231	Ubiquitin like with PHD and ring finger domains 1	Cell cycle, DNA damage, DNA repair, Transcription, Transcription regulation, Ubl conjugation pathway	Chromatin regulator, DNA-binding, Repressor, Transferase
XRCC3	-10.814306	-2.013646	9.15623953292192e-27	2.83765895973307e-25	0.135213724920035	0.0393996247654784	X-ray repair cross complementing 3	DNA damage, DNA recombination, DNA repair	DNA-binding	Cancer-related genes, Disease mutation
RHOBTB3	-13.725579	-2.011059	2.65003064161482e-41	1.98814094143386e-39	0.30939226519337	0.118198874296435	Rho related BTB domain containing 3	Transport	Hydrolase
TUBB	-14.681917	-2.0098686	1.93494304981573e-45	1.77495866080966e-43	0.935155568479209	0.764540337711069	Tubulin beta class I			Disease mutation, FDA approved drug targets
BCAS2	-14.625561	-2.007989	1.18954708718936e-45	1.11351951248639e-43	0.709217795870893	0.450281425891182	BCAS2, pre-mRNA processing factor	mRNA processing, mRNA splicing
ANXA2R	-13.901158	-2.0074117	3.09762666575632e-42	2.48088038497477e-40	0.336435010177377	0.135084427767355	Annexin A2 receptor		Receptor
ARL2	-14.542149	-2.0071433	1.40194225637887e-45	1.30234742451074e-43	0.489386449549288	0.24108818011257	ADP ribosylation factor like GTPase 2	Cell cycle
SLC20A1	-14.199616	-1.9994779	1.02107836844178e-43	8.65103920447628e-42	0.446641465542309	0.212007504690432	Solute carrier family 20 member 1	Host-virus interaction, Phosphate transport, Symport, Transport	Receptor
PRKCZ	-12.800493	-1.9991491	1.91358504946156e-36	1.09303308880468e-34	0.224483861587671	0.0769230769230769	Protein kinase C zeta	Inflammatory response	Kinase, Serine/threonine-protein kinase, Transferase
PXN	-14.286029	-1.999099	2.49235305622682e-44	2.16680793850256e-42	0.398371619656877	0.182926829268293	Paxillin	Cell adhesion
BTAF1	-13.935264	-1.9978635	1.93048744816179e-42	1.55291804593779e-40	0.338470485606281	0.139774859287054	B-TFIID TATA-box binding protein associated factor 1		DNA-binding, Helicase, Hydrolase
STARD4	-13.971508	-1.9953598	1.4144742179753e-42	1.14285145368905e-40	0.366967141610933	0.155722326454034	StAR related lipid transfer domain containing 4	Lipid transport, Transport
TAPBP	-14.435439	-1.9950509	9.89538832958451e-45	8.77782684395653e-43	0.614132015120675	0.347091932457786	TAP binding protein
TIPARP	-13.205316	-1.9950006	1.68069703310454e-38	1.08684084997631e-36	0.277115440535039	0.102251407129456	TCDD inducible poly(ADP-ribose) polymerase		Glycosyltransferase, Transferase
VCP	-14.715172	-1.994237	6.44068220513502e-46	6.07565488118936e-44	0.805175923233498	0.547842401500938	Valosin containing protein	Autophagy, DNA damage, DNA repair, Transport, Ubl conjugation pathway	Hydrolase	Amyotrophic lateral sclerosis, Charcot-Marie-Tooth disease, Disease mutation, Neurodegeneration, Neuropathy
TST	-14.181205	-1.992009	9.55102692561656e-44	8.11083843397893e-42	0.373945914510032	0.158536585365854	Thiosulfate sulfurtransferase		RNA-binding, Transferase
COQ2	-13.430512	-1.991637	8.8997456239054e-40	6.1576481962299e-38	0.266065716778133	0.0984990619136961	Coenzyme Q2, polyprenyltransferase	Isoprene biosynthesis, Ubiquinone biosynthesis	Transferase	Disease mutation, Neurodegeneration, Parkinsonism, Primary mitochondrial disease
ACTN4	-14.4616995	-1.9912935	6.71847529573997e-45	5.9976320560824e-43	0.615876708345449	0.356472795497186	Actinin alpha 4	Protein transport, Transport	Actin-binding	Disease mutation
RPN1	-14.634405	-1.9892509	1.2199716342753e-45	1.13618783170764e-43	0.739168362896191	0.481238273921201	Ribophorin I			Cancer-related genes
TMBIM1	-10.376936	-1.9880911	8.4853050302709e-25	2.30564698896025e-23	0.129688863041582	0.0365853658536585	Transmembrane BAX inhibitor motif containing 1
AC107973.1	-9.421541	-1.9873848	8.63602834425973e-21	1.76683774973868e-19	0.10439081128235	0.0281425891181989	NA	NA	NA	NA
ADRM1	-14.435162	-1.9859668	1.55853231136491e-44	1.36795782082176e-42	0.717359697586508	0.452157598499062	Adhesion regulating molecule 1
TBL3	-13.588362	-1.9846985	1.31382898192018e-40	9.37377282012873e-39	0.284094213434138	0.107879924953096	Transducin beta like 3
UPF3A	-14.304861	-1.9840933	5.66588143316368e-44	4.86800296561558e-42	0.628380343123001	0.364915572232645	UPF3A, regulator of nonsense mediated mRNA decay	mRNA transport, Nonsense-mediated mRNA decay, Transport	RNA-binding
PEF1	-14.514795	-1.9831867	2.53108392750914e-45	2.29876433823231e-43	0.535330037801687	0.276735459662289	Penta-EF-hand domain containing 1
LSS	-9.768791	-1.9830537	3.21455058221965e-22	7.29874478038594e-21	0.109624890956673	0.0318949343339587	Lanosterol synthase	Lipid biosynthesis, Lipid metabolism, Steroid biosynthesis	Isomerase	Cataract, Disease mutation, Hypotrichosis
USP22	-14.259595	-1.9789395	7.82338857656398e-44	6.67468170841068e-42	0.569351555684792	0.314258911819887	Ubiquitin specific peptidase 22	Cell cycle, Transcription, Transcription regulation, Ubl conjugation pathway	Activator, Chromatin regulator, Hydrolase, Protease, Thiol protease
EIF4H	-14.791686	-1.9779977	2.65880529941737e-46	2.52766059127208e-44	0.825821459726665	0.580675422138837	Eukaryotic translation initiation factor 4H	Host-virus interaction, Protein biosynthesis	Initiation factor, RNA-binding	Cancer-related genes, Williams-Beuren syndrome
MASTL	-10.723662	-1.9753779	2.40742966645838e-26	7.24624450839171e-25	0.139866240186101	0.0422138836772983	Microtubule associated serine/threonine kinase like	Cell cycle, Cell division, Mitosis	Kinase, Serine/threonine-protein kinase, Transferase	Disease mutation
POLRMT	-12.395168	-1.9717765	2.31057386332172e-34	1.17948833990848e-32	0.207036929339924	0.0712945590994371	RNA polymerase mitochondrial	Transcription	Nucleotidyltransferase, Transferase
UBAP1	-14.200965	-1.9665792	1.14329407821519e-43	9.6197026567251e-42	0.478627507996511	0.24015009380863	Ubiquitin associated protein 1	Protein transport, Transport		Disease mutation, Hereditary spastic paraplegia, Neurodegeneration
GTPBP3	-13.058459	-1.9658285	9.67377897824824e-38	5.97082604355588e-36	0.261122419307938	0.0947467166979362	GTP binding protein 3, mitochondrial	tRNA processing		Cardiomyopathy, Disease mutation, Primary mitochondrial disease
PIK3AP1	-12.926736	-1.9569553	4.82477752198345e-37	2.84366637813392e-35	0.259377726083164	0.0956848030018762	Phosphoinositide-3-kinase adaptor protein 1
NAA50	-14.210864	-1.9566126	2.14446906049825e-43	1.78385709280219e-41	0.671416109334109	0.414634146341463	N(alpha)-acetyltransferase 50, NatE catalytic subunit		Acyltransferase, Transferase
OSM	-9.920818	-1.9562938	7.378777255443e-23	1.75256733501927e-21	0.114277406222739	0.0356472795497186	Oncostatin M	Growth regulation	Cytokine, Mitogen	Cancer-related genes
POLR1E	-13.631521	-1.9559977	1.02008914227471e-40	7.33522253367318e-39	0.336144227973248	0.135084427767355	RNA polymerase I subunit E	Transcription
SLC38A1	-14.10096	-1.9559897	6.54216809661753e-43	5.33295978851444e-41	0.588252398953184	0.331144465290807	Solute carrier family 38 member 1	Amino-acid transport, Ion transport, Sodium transport, Symport, Transport
TRAC	-10.407419	-1.9547468	6.35339223516138e-25	1.74579961861218e-23	0.136376853736551	0.0403377110694184	NA	NA	NA	NA
HPDL	-12.976173	-1.9541283	2.71678755719278e-37	1.62581612802265e-35	0.266647281186391	0.099437148217636	4-hydroxyphenylpyruvate dioxygenase like		Dioxygenase, Oxidoreductase
NCDN	-11.673693	-1.9532996	9.01542689185972e-31	3.69098030949617e-29	0.179994184355917	0.0590994371482176	Neurochondrin
DOHH	-12.582421	-1.9517128	2.79170932822498e-35	1.47658024743299e-33	0.228845594649607	0.0797373358348968	Deoxyhypusine hydroxylase	Hypusine biosynthesis	Monooxygenase, Oxidoreductase
CD47	-14.2551155	-1.9514252	1.29714745979729e-43	1.08642778434876e-41	0.687990694969468	0.433395872420263	CD47 molecule	Cell adhesion
RRP7A	-14.154555	-1.951413	3.05757786119219e-43	2.52050466886251e-41	0.572840942134341	0.320825515947467	Ribosomal RNA processing 7 homolog A		RNA-binding
SUN2	-13.795981	-1.9490101	2.74125000568703e-41	2.05178919137323e-39	0.554230881070079	0.308630393996248	Sad1 and UNC84 domain containing 2	Meiosis
EIF2A	-14.155468	-1.9488394	3.6495855596924e-43	2.98833290985015e-41	0.612968886304158	0.352720450281426	Eukaryotic translation initiation factor 2A	Protein biosynthesis, Translation regulation	Initiation factor
XBP1	-13.72857	-1.9471872	5.41917120062495e-41	3.97489148525198e-39	0.505961035184647	0.268292682926829	X-box binding protein 1	Angiogenesis, Apoptosis, Autophagy, Differentiation, Lipid biosynthesis, Lipid metabolism, Myogenesis, Protein transport, Stress response, Transcription, Transcription regulation, Transport, Unfolded protein response	Activator, Developmental protein, DNA-binding	Cancer-related genes, Oncogene
IFRD1	-13.94213	-1.9468153	1.61836656588611e-41	1.23147265442823e-39	0.890956673451585	0.688555347091932	Interferon related developmental regulator 1	Differentiation	Developmental protein
CDC25B	-12.954389	-1.946487	3.53730332410796e-37	2.1017668663259e-35	0.27362605408549	0.106941838649156	Cell division cycle 25B	Cell cycle, Cell division, Mitosis	Hydrolase, Protein phosphatase	Cancer-related genes
SDF4	-14.14579	-1.9464691	4.09605844884254e-43	3.3464248947787e-41	0.604536202384414	0.340525328330206	Stromal cell derived factor 4	Exocytosis
BAG6	-14.199223	-1.9455771	1.57723061431737e-43	1.31499356980934e-41	0.549578365804013	0.299249530956848	BCL2 associated athanogene 6	Apoptosis, Differentiation, Immunity, Spermatogenesis, Transport	Chaperone, Chromatin regulator
HYOU1	-13.399624	-1.9430256	1.65542055220211e-39	1.13252425478784e-37	0.314626344867694	0.129455909943715	Hypoxia up-regulated 1	Stress response	Chaperone	Disease mutation
ALG3	-14.126037	-1.9391773	3.48809181541402e-43	2.86250333040288e-41	0.50828729281768	0.263602251407129	ALG3, alpha-1,3- mannosyltransferase		Glycosyltransferase, Transferase	Congenital disorder of glycosylation, Disease mutation
EIF4G2	-14.451246	-1.9357077	1.92260821226953e-44	1.67546150422088e-42	0.818842686827566	0.579737335834897	Eukaryotic translation initiation factor 4 gamma 2	Protein biosynthesis, Translation regulation	Initiation factor, Repressor
ASPSCR1	-13.730558	-1.9355229	3.18222023691252e-41	2.36252419657677e-39	0.362896190753126	0.154784240150094	ASPSCR1, UBX domain containing tether for SLC2A4			Cancer-related genes, Proto-oncogene
ZDHHC12	-13.760026	-1.9354427	2.28106007030765e-41	1.72142432233671e-39	0.373655132305903	0.162288930581614	Zinc finger DHHC-type containing 12		Acyltransferase, Transferase
C20orf27	-14.098443	-1.9351889	7.64157177872911e-43	6.21531485940587e-41	0.626344867694097	0.374296435272045	Chromosome 20 open reading frame 27
SELPLG	-13.066631	-1.9348128	9.9713043125715e-38	6.14410284754932e-36	0.297179412619948	0.119136960600375	Selectin P ligand	Cell adhesion, Host-virus interaction	Host cell receptor for virus entry, Receptor
SOX4	-13.334525	-1.9335715	6.52243888593244e-39	4.29366520978441e-37	0.464379179994184	0.23827392120075	SRY-box 4	Transcription, Transcription regulation	Activator, DNA-binding	Disease mutation, Mental retardation
GGH	-13.815488	-1.9335277	1.59462269729928e-41	1.2159330279969e-39	0.482698458854318	0.25515947467167	Gamma-glutamyl hydrolase		Hydrolase
LMNB2	-13.769252	-1.9327815	2.07654576558396e-41	1.57032337946567e-39	0.379179994184356	0.166041275797373	Lamin B2			Disease mutation, Epilepsy
URM1	-14.104873	-1.9312373	8.28710037255156e-43	6.72541376354234e-41	0.657167781331782	0.395872420262664	Ubiquitin related modifier 1	tRNA processing, Ubl conjugation pathway
TSC22D3	-13.176108	-1.9301715	1.15275820603466e-37	7.07921192937494e-36	0.820296597848212	0.622889305816135	TSC22 domain family member 3
NELFA	-13.093987	-1.9293853	7.07147240697142e-38	4.39427778552735e-36	0.2867112532713	0.108818011257036	Negative elongation factor complex member A	Transcription, Transcription regulation	Repressor
DAP3	-13.985012	-1.9271014	3.95918771362518e-42	3.15022238057381e-40	0.668799069496947	0.409005628517824	Death associated protein 3	Apoptosis	Ribonucleoprotein, Ribosomal protein
ISG20L2	-13.790643	-1.9266057	1.90943651282194e-41	1.44694173510965e-39	0.431230008723466	0.206378986866792	Interferon stimulated exonuclease gene 20 like 2	Ribosome biogenesis	Exonuclease, Hydrolase, Nuclease
PKMYT1	-13.10437	-1.9259048	6.16025419343067e-38	3.84763589989344e-36	0.311718522826403	0.138836772983114	Protein kinase, membrane associated tyrosine/threonine 1	Cell cycle	Kinase, Serine/threonine-protein kinase, Transferase
KEAP1	-13.851292	-1.9247043	9.1521436969871e-42	7.11205119858652e-40	0.433847048560628	0.204502814258912	Kelch like ECH associated protein 1	Host-virus interaction, Ubl conjugation pathway		Cancer-related genes, FDA approved drug targets
HPCAL1	-13.895382	-1.9240445	1.05277461309322e-41	8.1121270765947e-40	0.623146263448677	0.363039399624766	Hippocalcin like 1
SMARCA4	-13.912504	-1.92372	7.00673079511894e-42	5.46808856784965e-40	0.578947368421053	0.327392120075047	SWI/SNF related, matrix associated, actin dependent regulator of chromatin, subfamily a, member 4	Neurogenesis, Transcription, Transcription regulation	Activator, Chromatin regulator, Helicase, Hydrolase, Repressor, RNA-binding	Cancer-related genes, Disease mutation, Mental retardation
KLF7	-10.03896	-1.923658	2.48455325551878e-23	6.08275141841089e-22	0.128816516429195	0.0384615384615385	Kruppel like factor 7	Transcription, Transcription regulation	Activator, DNA-binding	Disease mutation
EPRS	-13.935275	-1.9213569	5.41358063554347e-42	4.27031174227428e-40	0.595231171852283	0.347091932457786	Glutamyl-prolyl-tRNA synthetase	Protein biosynthesis, Translation regulation	Aminoacyl-tRNA synthetase, Ligase, Multifunctional enzyme, RNA-binding	Disease mutation, Leukodystrophy, Neurodegeneration
APOL3	-13.100692	-1.9199046	6.90491483954436e-38	4.2980746265674e-36	0.300087234661239	0.117260787992495	Apolipoprotein L3	Lipid transport, Transport
SRPRB	-13.869895	-1.9196737	6.94612209054665e-42	5.43237210760893e-40	0.436173306193661	0.212007504690432	SRP receptor beta subunit		Receptor
PABPC4	-13.802732	-1.9191973	2.76249367317523e-41	2.06347001901809e-39	0.568769991276534	0.316135084427767	Poly(A) binding protein cytoplasmic 4		RNA-binding
GBP5	-18.028542	-1.9189922	1.60719748180055e-64	2.73604814099451e-62	0.980808374527479	0.833958724202627	Guanylate binding protein 5	Immunity, Inflammatory response	Antimicrobial, Hydrolase
GPX7	-13.858943	-1.9186915	1.07519699240795e-41	8.26749687376542e-40	0.498109915673161	0.25234521575985	Glutathione peroxidase 7		Oxidoreductase, Peroxidase
MYBBP1A	-13.4202385	-1.916507	1.55145927377984e-39	1.06338878051715e-37	0.353300378016865	0.152908067542214	MYB binding protein 1a	Biological rhythms, Ribosome biogenesis, Transcription, Transcription regulation	Activator, Repressor
POMGNT2	-9.778682	-1.915945	3.05577382581865e-22	6.95117326282091e-21	0.12038383250945	0.0356472795497186	Protein O-linked mannose N-acetylglucosaminyltransferase 2 (beta 1,4-)		Glycosyltransferase, Transferase	Congenital muscular dystrophy, Disease mutation, Dystroglycanopathy, Limb-girdle muscular dystrophy, Lissencephaly
SLC2A6	-9.408887	-1.9154683	9.82757351858872e-21	2.00277849862954e-19	0.110497237569061	0.0318949343339587	Solute carrier family 2 member 6	Sugar transport, Transport
MAP7D1	-13.562427	-1.9145473	2.55785123557439e-40	1.80733422921348e-38	0.352137249200349	0.151031894934334	MAP7 domain containing 1
TMEM159	-12.37916	-1.9142497	3.33090318455291e-34	1.68157775803891e-32	0.237278278569352	0.0844277673545966	Transmembrane protein 159
ATP6V0B	-13.986793	-1.9135875	4.95589082246241e-42	3.92620259724992e-40	0.737714451875545	0.484990619136961	ATPase H+ transporting V0 subunit b	Hydrogen ion transport, Ion transport, Transport
CDKN1B	-13.689868	-1.9129062	1.01070132356412e-40	7.2820234534981e-39	0.533294562372783	0.287054409005629	Cyclin dependent kinase inhibitor 1B	Cell cycle	Protein kinase inhibitor	Cancer-related genes, Tumor suppressor
ETNK1	-13.866565	-1.9128736	1.74894144069789e-41	1.32807065707434e-39	0.675777842396045	0.420262664165103	Ethanolamine kinase 1	Lipid biosynthesis, Lipid metabolism, Phospholipid biosynthesis, Phospholipid metabolism	Kinase, Transferase	Cancer-related genes
PNP	-13.695792	-1.9104329	8.33626242656436e-41	6.04189190246895e-39	0.501017737714452	0.26078799249531	Purine nucleoside phosphorylase		Glycosyltransferase, Transferase	Disease mutation, FDA approved drug targets
SLC29A2	-9.351262	-1.9089926	1.68154531087814e-20	3.3723967081343e-19	0.111078801977319	0.0318949343339587	Solute carrier family 29 member 2	Transport
PTPA	-13.846838	-1.9087	9.6118497421232e-42	7.43770216514696e-40	0.438790346030823	0.212007504690432	Protein phosphatase 2 phosphatase activator		Isomerase, Rotamase
TRAP1	-13.782275	-1.9080406	3.66091974529126e-41	2.71241545743736e-39	0.583599883687118	0.334896810506567	TNF receptor associated protein 1		Chaperone
POLD2	-13.731982	-1.9077431	7.00088597195514e-41	5.10437106493088e-39	0.58970630997383	0.342401500938086	DNA polymerase delta 2, accessory subunit	DNA damage, DNA excision, DNA repair, DNA replication
SMG5	-12.815618	-1.9052323	1.91439633003511e-36	1.09303308880468e-34	0.268101192207037	0.104127579737336	SMG5, nonsense mediated mRNA decay factor	Nonsense-mediated mRNA decay
NDUFS2	-13.902141	-1.90474	9.20049235524799e-42	7.13447501471253e-40	0.61878453038674	0.365853658536585	NADH:ubiquinone oxidoreductase core subunit S2	Electron transport, Respiratory chain, Transport	Oxidoreductase, Translocase	Disease mutation, Primary mitochondrial disease
APMAP	-13.781762	-1.9047256	4.61735769426765e-41	3.40040058285493e-39	0.646699621983135	0.390243902439024	Adipocyte plasma membrane associated protein
RBM14	-13.341117	-1.9042592	3.58615535715748e-39	2.41281015123751e-37	0.321895899970922	0.135084427767355	RNA binding motif protein 14	Immunity, Innate immunity, Transcription, Transcription regulation	Repressor, RNA-binding
LINC02802	-10.310267	-1.9042157	1.71856630234363e-24	4.58129972557023e-23	0.14015702239023	0.0431519699812383	NA	NA	NA	NA
SSRP1	-13.774497	-1.9042138	5.4759133658751e-41	4.00847810208789e-39	0.676359406804304	0.427767354596623	Structure specific recognition protein 1	DNA damage, DNA repair, DNA replication, Host-virus interaction, Transcription, Transcription regulation	DNA-binding
GDI1	-13.673784	-1.9040241	7.68441807647964e-41	5.59159813155529e-39	0.405350392555976	0.188555347091932	GDP dissociation inhibitor 1		GTPase activation	Disease mutation, Mental retardation
SRSF1	-13.860561	-1.9035026	1.58269076213488e-41	1.20935416669934e-39	0.628089560918872	0.376172607879925	Serine and arginine rich splicing factor 1	mRNA processing, mRNA splicing, mRNA transport, Transport	RNA-binding
TCOF1	-13.657136	-1.8993733	9.11747719476142e-41	6.58202727426948e-39	0.400988659494039	0.188555347091932	Treacle ribosome biogenesis factor 1			Disease mutation
FOXO3	-13.624163	-1.8989598	1.61917739362412e-40	1.15298661058437e-38	0.446641465542309	0.225140712945591	Forkhead box O3	Apoptosis, Transcription, Transcription regulation	Activator, DNA-binding	Cancer-related genes, Proto-oncogene
AP005482.1	-12.876301	-1.8970093	1.11383050056627e-36	6.45052375810539e-35	0.305030532131434	0.121013133208255	NA	NA	NA	NA
BTN3A3	-12.0070715	-1.8967727	2.39333367868771e-32	1.06437917343437e-30	0.22157603954638	0.0787992495309568	Butyrophilin subfamily 3 member A3	Adaptive immunity, Immunity
LINC00861	-13.303951	-1.896454	1.94837925822898e-38	1.25550403574716e-36	0.685373655132306	0.426829268292683	NA	NA	NA	NA
CAPRIN1	-13.739459	-1.8947017	7.8426827280963e-41	5.69543711371136e-39	0.661529514393719	0.416510318949343	Cell cycle associated protein 1	Differentiation	Protein synthesis inhibitor, RNA-binding
TMX2	-13.776383	-1.8929845	2.51002363031457e-41	1.890316355826e-39	0.458272753707473	0.229831144465291	Thioredoxin related transmembrane protein 2			Disease mutation, Lissencephaly, Mental retardation, Neurodegeneration
IGHMBP2	-10.976252	-1.8919188	1.85140296993136e-27	6.0341228942527e-26	0.168362896190753	0.0553470919324578	Immunoglobulin mu binding protein 2	Transcription, Transcription regulation	Activator, DNA-binding, Helicase, Hydrolase, Ribonucleoprotein, RNA-binding, tRNA-binding	Charcot-Marie-Tooth disease, Disease mutation, Neurodegeneration, Neuropathy
IL12RB1	-13.078362	-1.8919027	1.00821614887257e-37	6.20196962435043e-36	0.325094504216342	0.133208255159475	Interleukin 12 receptor subunit beta 1		Receptor	Disease mutation
MCOLN2	-12.124401	-1.8914671	6.50407355595562e-33	2.96089050026781e-31	0.237569060773481	0.0872420262664165	Mucolipin 2	Adaptive immunity, Calcium transport, Immunity, Innate immunity, Ion transport, Protein transport, Transport	Calcium channel, Ion channel
TCP1	-13.655578	-1.8902586	2.2116298456959e-40	1.56572270758831e-38	0.646408839779006	0.395872420262664	T-complex 1		Chaperone
TBC1D10C	-13.588748	-1.8898448	4.49964378284588e-40	3.14897633070635e-38	0.604245420180285	0.352720450281426	TBC1 domain family member 10C		GTPase activation
ALDH16A1	-13.141275	-1.8886727	4.47090938396179e-38	2.8262479164488e-36	0.320732771154405	0.132270168855535	Aldehyde dehydrogenase 16 family member A1
ZNF394	-13.63509	-1.8885268	3.94794722415072e-40	2.78417757902005e-38	0.735678976446641	0.481238273921201	Zinc finger protein 394	Transcription, Transcription regulation	DNA-binding
GINS1	-10.124865	-1.8881133	1.06020782771434e-23	2.65603468187355e-22	0.132887467287002	0.0422138836772983	GINS complex subunit 1	DNA replication		Disease mutation
PSMD13	-13.94332	-1.8879178	9.11916811384689e-42	7.10150366244489e-40	0.75894155277697	0.514071294559099	Proteasome 26S subunit, non-ATPase 13
RALY	-14.018984	-1.8856125	5.02145572783453e-42	3.96955293940543e-40	0.829020063972085	0.592870544090056	RALY heterogeneous nuclear ribonucleoprotein	mRNA processing, mRNA splicing, Transcription, Transcription regulation	Ribonucleoprotein, RNA-binding
SLC12A9	-13.142182	-1.8853377	4.2788053910801e-38	2.70949059029278e-36	0.321605117766793	0.136960600375235	Solute carrier family 12 member 9	Transport
KLHL9	-11.389705	-1.8849664	2.2513289904654e-29	8.4168429397369e-28	0.190171561500436	0.0647279549718574	Kelch like family member 9	Cell cycle, Cell division, Mitosis, Ubl conjugation pathway
PSMA3	-13.739081	-1.8808779	1.04617791525681e-40	7.50807017182637e-39	0.735678976446641	0.49249530956848	Proteasome subunit alpha 3	Host-virus interaction	Hydrolase, Protease, Threonine protease
SFPQ	-14.578775	-1.8807846	7.01899675468023e-45	6.25066423888202e-43	0.901424832800233	0.684803001876173	Splicing factor proline and glutamine rich	Biological rhythms, DNA damage, DNA recombination, DNA repair, Immunity, Innate immunity, mRNA processing, mRNA splicing, Transcription, Transcription regulation	Activator, DNA-binding, Repressor, RNA-binding	Cancer-related genes
G6PD	-13.581386	-1.8797029	6.17956099436059e-40	4.3081545134208e-38	0.673742366967142	0.419324577861163	Glucose-6-phosphate dehydrogenase	Carbohydrate metabolism, Glucose metabolism	Oxidoreductase	Cancer-related genes, Disease mutation, Hereditary hemolytic anemia
PYCR3	-12.518974	-1.8790106	7.00611482728598e-35	3.63731643678715e-33	0.266938063390521	0.103189493433396	Pyrroline-5-carboxylate reductase 3	Amino-acid biosynthesis, Proline biosynthesis	Oxidoreductase
PIGA	-9.109018	-1.8782594	1.50139374039825e-19	2.79798942425236e-18	0.106426286711253	0.0318949343339587	Phosphatidylinositol glycan anchor biosynthesis class A	GPI-anchor biosynthesis	Glycosyltransferase, Transferase	Disease mutation, Epilepsy
DNMT1	-13.394601	-1.8779242	6.84649918536693e-39	4.49889976092666e-37	0.73277115440535	0.49906191369606	DNA methyltransferase 1	Transcription, Transcription regulation	Activator, Chromatin regulator, DNA-binding, Methyltransferase, Repressor, Transferase	Deafness, Disease mutation, FDA approved drug targets, Neuropathy
KIF2C	-12.452034	-1.877466	1.45386310146398e-34	7.48422551008204e-33	0.264611805757488	0.108818011257036	Kinesin family member 2C	Cell cycle, Cell division, Chromosome partition, Mitosis		Cancer-related genes
CYB561A3	-13.321415	-1.8764175	5.63544253138005e-39	3.73664550889568e-37	0.363186972957255	0.159474671669794	Cytochrome b561 family member A3	Electron transport, Transport	Oxidoreductase
ZBTB17	-10.882898	-1.8761679	4.88366682600832e-27	1.54893491766664e-25	0.164291945332946	0.0553470919324578	Zinc finger and BTB domain containing 17	Transcription, Transcription regulation	Developmental protein, DNA-binding
TCF19	-12.416261	-1.8759776	2.22732506802884e-34	1.13857995551569e-32	0.258505379470776	0.102251407129456	Transcription factor 19	Transcription, Transcription regulation
MOV10	-12.402533	-1.8759576	2.62146191726789e-34	1.33261288380447e-32	0.253271299796452	0.0966228893058161	Mov10 RISC complex RNA helicase	Host-virus interaction, RNA-mediated gene silencing, Transcription, Transcription regulation	Helicase, Hydrolase, RNA-binding
APOL2	-11.622379	-1.8758087	1.69488148597811e-30	6.80201285836457e-29	0.196568769991277	0.0703564727954972	Apolipoprotein L2	Lipid transport, Transport		Cancer-related genes
PNPLA6	-10.03089	-1.8751227	2.70121028310786e-23	6.59993308224505e-22	0.133178249491131	0.0422138836772983	Patatin like phospholipase domain containing 6	Lipid degradation, Lipid metabolism	Hydrolase	Disease mutation, Dwarfism, Hereditary spastic paraplegia, Hypogonadotropic hypogonadism, Mental retardation, Neurodegeneration, Retinitis pigmentosa
TONSL	-11.20402	-1.8729	1.63477121473035e-28	5.69850106955672e-27	0.17912183774353	0.0619136960600375	Tonsoku like, DNA repair protein	DNA damage, DNA repair		Disease mutation, Dwarfism
ADAR	-13.474728	-1.8707917	1.79840543957882e-39	1.22804920697807e-37	0.603954637976156	0.355534709193246	Adenosine deaminase, RNA specific	Antiviral defense, Immunity, Innate immunity, mRNA processing, RNA-mediated gene silencing	DNA-binding, Hydrolase, RNA-binding	Aicardi-Goutieres syndrome, Disease mutation
WARS	-12.934003	-1.8693906	5.83687348225848e-37	3.4291397483811e-35	0.328293108461762	0.139774859287054	Tryptophanyl-tRNA synthetase	Angiogenesis, Protein biosynthesis	Aminoacyl-tRNA synthetase, Ligase	Disease mutation, Neurodegeneration, Neuropathy
EIF2S1	-13.551779	-1.8688884	5.70540732413141e-40	3.98518346317813e-38	0.54405350392556	0.304878048780488	Eukaryotic translation initiation factor 2 subunit alpha	Protein biosynthesis, Translation regulation	Initiation factor, RNA-binding
PUF60	-14.247097	-1.8684534	2.96468041691557e-43	2.44944171421054e-41	0.845013085199186	0.623827392120075	Poly(U) binding splicing factor 60	Apoptosis, mRNA processing, mRNA splicing, Transcription, Transcription regulation	DNA-binding, Repressor, Ribonucleoprotein, RNA-binding	Disease mutation
GAA	-9.66366	-1.8664039	9.14056514814179e-22	2.01174879727684e-20	0.121837743530096	0.0384615384615385	Glucosidase alpha, acid		Glycosidase, Hydrolase	Disease mutation, FDA approved drug targets, Glycogen storage disease
CPSF1	-13.479927	-1.8659587	9.05278830574671e-40	6.25171895808746e-38	0.412038383250945	0.196998123827392	Cleavage and polyadenylation specific factor 1	mRNA processing	RNA-binding
C7orf50	-12.669969	-1.8656607	1.24746490265505e-35	6.72436861591716e-34	0.287292817679558	0.113508442776735	Chromosome 7 open reading frame 50
RAB29	-12.26424	-1.865124	1.34688160116509e-33	6.46097162309875e-32	0.25414364640884	0.0975609756097561	RAB29, member RAS oncogene family	Differentiation, Protein transport, Transport
CYB561D2	-13.393903	-1.863257	2.8003129013383e-39	1.89804171299784e-37	0.419889502762431	0.199812382739212	Cytochrome b561 family member D2	Electron transport, Transport	Translocase
MAGEA3	-13.556645	-1.8630247	7.93030157969837e-40	5.49729106285114e-38	0.65484152369875	0.401500938086304	MAGE family member A3	Ubl conjugation pathway	Tumor antigen	Cancer-related genes
SLC25A11	-13.473932	-1.8596257	2.00396480733207e-39	1.36586808031958e-37	0.633323640593196	0.385553470919325	Solute carrier family 25 member 11	Transport		Disease mutation
SNHG16	-13.397419	-1.858995	4.91495006156428e-39	3.27672289987822e-37	0.624018610061064	0.379924953095685	NA	NA	NA	NA
NRM	-13.394754	-1.8576716	2.97518409865409e-39	2.01284127901735e-37	0.451003198604245	0.228893058161351	Nurim
U2AF2	-13.460653	-1.8570421	2.098307602746e-39	1.42751220386815e-37	0.593195696423379	0.346153846153846	U2 small nuclear RNA auxiliary factor 2	mRNA processing, mRNA splicing	Repressor, RNA-binding
FBXO45	-12.965151	-1.8556397	1.0346706907434e-36	6.01110824633318e-35	0.656586216923524	0.406191369606004	F-box protein 45	Neurogenesis, Ubl conjugation pathway	Developmental protein
KCNK15	-8.908011	-1.8548753	8.92083094476102e-19	1.57734943675941e-17	0.101773771445188	0.0309568480300188	Potassium two pore domain channel subfamily K member 15	Ion transport, Potassium transport, Transport	Ion channel, Potassium channel, Voltage-gated channel
NLE1	-13.03193	-1.8547515	1.87469604795588e-37	1.13979651247896e-35	0.341087525443443	0.146341463414634	Notchless homolog 1	Notch signaling pathway
IMPDH1	-13.240761	-1.853105	3.45990918438992e-38	2.20620446093825e-36	0.64175632451294	0.399624765478424	Inosine monophosphate dehydrogenase 1	GMP biosynthesis, Purine biosynthesis	DNA-binding, Oxidoreductase, RNA-binding	Disease mutation, FDA approved drug targets, Leber congenital amaurosis, Retinitis pigmentosa
CKS2	-12.546474	-1.8528725	1.3351706131279e-34	6.88289853677386e-33	0.65804012794417	0.426829268292683	CDC28 protein kinase regulatory subunit 2	Cell cycle, Cell division		Cancer-related genes
NUS1	-12.613411	-1.8522061	2.41933766542216e-35	1.2870665391296e-33	0.29310846176214	0.121951219512195	NUS1 dehydrodolichyl diphosphate synthase subunit	Angiogenesis, Differentiation, Lipid metabolism	Developmental protein, Receptor, Transferase	Congenital disorder of glycosylation, Disease mutation, Mental retardation
MTA1	-13.317129	-1.8496394	7.72954991216335e-39	5.06098848542202e-37	0.441988950276243	0.219512195121951	Metastasis associated 1	Biological rhythms, Transcription, Transcription regulation	Activator, DNA-binding, Repressor	Cancer-related genes
MIR4435-2HG	-13.398297	-1.8490304	4.39754108955218e-39	2.93712411347992e-37	0.580401279441698	0.333020637898687	NA	NA	NA	NA
FLII	-13.3462	-1.8484697	5.43212878266554e-39	3.60837287793723e-37	0.448967723175342	0.227016885553471	FLII, actin remodeling protein	Transcription, Transcription regulation	Actin-binding, Activator, Developmental protein
HDGFL3	-11.579883	-1.8480982	2.96165427822222e-30	1.17569965550121e-28	0.212271009014248	0.075984990619137	HDGF like 3		Growth factor
JOSD1	-13.011921	-1.8466004	2.50171923647355e-37	1.50107255367489e-35	0.362605408548997	0.165103189493433	Josephin domain containing 1	Ubl conjugation pathway	Hydrolase, Protease
PSMC3	-13.327601	-1.8463643	1.45293710899074e-38	9.41220373914517e-37	0.694097121256179	0.447467166979362	Proteasome 26S subunit, ATPase 3	Host-virus interaction
SHISA5	-13.374219	-1.8457034	8.31817769149629e-39	5.4269807787247e-37	0.694678685664437	0.445590994371482	Shisa family member 5	Apoptosis
UBE2J1	-13.339605	-1.8453761	8.21443578935526e-39	5.36886722011057e-37	0.547833672579238	0.303939962476548	Ubiquitin conjugating enzyme E2 J1	Ubl conjugation pathway	Transferase
SAE1	-13.207111	-1.844982	5.39775690563007e-38	3.38873585768381e-36	0.648444315207909	0.404315196998124	SUMO1 activating enzyme subunit 1	Ubl conjugation pathway	Ligase
ATXN2L	-13.28885	-1.8446833	1.21110119461831e-38	7.85948844401148e-37	0.466414655423088	0.235459662288931	Ataxin 2 like
DBNDD2	-9.951644	-1.8442528	6.04476908973891e-23	1.44321326453708e-21	0.139284675777842	0.0440900562851782	Dysbindin domain containing 2
RAB1B	-13.550077	-1.8437897	1.22054847364966e-39	8.39723584286674e-38	0.766211107880198	0.524390243902439	RAB1B, member RAS oncogene family	Autophagy, Protein transport, Transport
HGS	-12.18671	-1.8426157	3.28788373255027e-33	1.53887253830016e-31	0.251817388775807	0.0975609756097561	Hepatocyte growth factor-regulated tyrosine kinase substrate	Protein transport, Transport
MYDGF	-13.780562	-1.8412187	8.46647914178824e-41	6.12414235313422e-39	0.806339052050015	0.568480300187617	Myeloid derived growth factor	Angiogenesis, Apoptosis
MS4A6A	-12.781988	-1.840412	6.57019838911172e-36	3.62708644404039e-34	0.554230881070079	0.328330206378987	Membrane spanning 4-domains A6A		Receptor
PACSIN2	-13.188318	-1.8399398	3.58579347421583e-38	2.28249785999606e-36	0.427159057865659	0.210131332082552	Protein kinase C and casein kinase substrate in neurons 2	Endocytosis
CLN6	-13.308162	-1.8397257	8.94289923569422e-39	5.82418247198655e-37	0.460017446932248	0.237335834896811	CLN6, transmembrane ER protein			Disease mutation, Neurodegeneration, Neuronal ceroid lipofuscinosis
CAP1	-14.047065	-1.8396382	3.5126629730206e-42	2.80713924619054e-40	0.842977609770282	0.623827392120075	Cyclase associated actin cytoskeleton regulatory protein 1		Actin-binding
NUP98	-13.234634	-1.8396353	2.49427919901071e-38	1.60444838247787e-36	0.490258796161675	0.25703564727955	Nucleoporin 98	Host-virus interaction, mRNA transport, Protein transport, Translocation, Transport	Hydrolase, Protease, Serine protease	Cancer-related genes
PSMD3	-13.416234	-1.8386557	4.16988275649813e-39	2.79016231756102e-37	0.642919453329456	0.396810506566604	Proteasome 26S subunit, non-ATPase 3
SNHG15	-13.073525	-1.8367087	2.90763401850919e-37	1.73326242201066e-35	0.694097121256179	0.460600375234522	NA	NA	NA	NA
SLC25A39	-13.275722	-1.8359104	2.78605848522163e-38	1.78899169504556e-36	0.700785111951149	0.454033771106942	Solute carrier family 25 member 39	Heme biosynthesis, Transport
KHDRBS1	-14.439298	-1.8356187	2.99889915326828e-44	2.6010120357529e-42	0.873218958999709	0.665103189493433	KH RNA binding domain containing, signal transduction associated 1	Cell cycle, mRNA processing, Transcription, Transcription regulation	RNA-binding
VKORC1	-13.35623	-1.8355383	6.30900947185065e-39	4.16064965187758e-37	0.526897353881942	0.286116322701689	Vitamin K epoxide reductase complex subunit 1		Oxidoreductase	Disease mutation, FDA approved drug targets
GRWD1	-12.8444395	-1.8347898	1.78178175496783e-36	1.02539298763487e-34	0.333527188136086	0.143527204502814	Glutamate rich WD repeat containing 1	DNA replication
BSG	-14.015178	-1.8347439	5.75578523993352e-42	4.52076170744221e-40	0.854608897935446	0.632270168855535	Basigin (Ok blood group)		Blood group antigen
TAX1BP3	-9.896871	-1.8343756	1.00024746434367e-22	2.361939189835e-21	0.133759813899389	0.0440900562851782	Tax1 binding protein 3	Wnt signaling pathway
WDR18	-13.374214	-1.8336582	5.94551495379557e-39	3.93511379428339e-37	0.587961616749055	0.344277673545966	WD repeat domain 18		Developmental protein
TMEM161A	-12.734124	-1.833491	6.26279687052562e-36	3.47310042815316e-34	0.314917127071823	0.133208255159475	Transmembrane protein 161A
S100A10	-12.874918	-1.829728	3.46438870919492e-36	1.94180844020281e-34	0.73277115440535	0.49812382739212	S100 calcium binding protein A10
ACTA2	-11.384335	-1.8293512	2.58148401125043e-29	9.62167986718707e-28	0.210526315789474	0.075984990619137	Actin, alpha 2, smooth muscle, aorta		Muscle protein	Aortic aneurysm, Disease mutation
AL354743.1	-12.998631	-1.828504	4.08309188275622e-37	2.41820786408998e-35	0.457400407095086	0.230769230769231	NA	NA	NA	NA
VCL	-11.696015	-1.8274627	8.41657165272297e-31	3.46129145012712e-29	0.228845594649607	0.0863039399624766	Vinculin	Cell adhesion	Actin-binding	Cardiomyopathy, Disease mutation
XPO5	-10.819248	-1.826116	9.8268532526384e-27	3.03521228607442e-25	0.173015411456819	0.0609756097560976	Exportin 5	Host-virus interaction, Protein transport, RNA-mediated gene silencing, Transport	RNA-binding, tRNA-binding
RTP4	-11.757346	-1.8259739	4.54600008990549e-31	1.89940809692501e-29	0.24105844722303	0.0891181988742964	Receptor transporter protein 4
SNRPA	-13.847365	-1.8247908	4.32194158512876e-41	3.18926177333262e-39	0.846176214015702	0.629455909943715	Small nuclear ribonucleoprotein polypeptide A	mRNA processing, mRNA splicing	Ribonucleoprotein, RNA-binding
PIN1	-13.369175	-1.8236641	1.06400159785027e-38	6.91714431312928e-37	0.753707473102646	0.51219512195122	Peptidylprolyl cis/trans isomerase, NIMA-interacting 1	Cell cycle	Isomerase, Rotamase	Cancer-related genes
IFRD2	-13.070392	-1.8220807	1.79797137804244e-37	1.09496756086075e-35	0.488223320732771	0.26266416510319	Interferon related developmental regulator 2
THAP9-AS1	-9.841687	-1.8204148	1.73838281519548e-22	4.02954714496324e-21	0.138121546961326	0.0450281425891182	NA	NA	NA	NA
BOLA3	-13.073955	-1.8203862	2.04712683405542e-37	1.24051141147785e-35	0.537947077638849	0.299249530956848	BolA family member 3			Disease mutation, Primary mitochondrial disease
PTGES2	-12.936051	-1.8194666	6.66450596177615e-37	3.89660675250749e-35	0.37452747891829	0.172607879924953	Prostaglandin E synthase 2	Fatty acid biosynthesis, Fatty acid metabolism, Lipid biosynthesis, Lipid metabolism, Prostaglandin biosynthesis, Prostaglandin metabolism	Isomerase
TOMM40	-13.059284	-1.8186951	2.80857455745013e-37	1.67694351349481e-35	0.611514975283513	0.376172607879925	Translocase of outer mitochondrial membrane 40	Ion transport, Protein transport, Transport	Porin
PAICS	-13.106503	-1.8186828	2.21189211134908e-37	1.33153722314947e-35	0.729281767955801	0.49624765478424	Phosphoribosylaminoimidazole carboxylase and phosphoribosylaminoimidazolesuccinocarboxamide synthase	Purine biosynthesis	Decarboxylase, Ligase, Lyase, Multifunctional enzyme
MID1IP1	-10.457347	-1.8171138	4.0348686208604e-25	1.12475419948295e-23	0.159930212271009	0.0553470919324578	MID1 interacting protein 1	Lipid biosynthesis, Lipid metabolism
RGS2	-12.705884	-1.8165783	9.99178108934773e-36	5.47468831813198e-34	0.363477755161384	0.171669793621013	Regulator of G protein signaling 2	Cell cycle, Translation regulation	GTPase activation, Signal transduction inhibitor
GOT2	-13.151753	-1.8162835	7.24214961590378e-38	4.49271047613041e-36	0.510031986042454	0.276735459662289	Glutamic-oxaloacetic transaminase 2	Lipid transport, Transport	Aminotransferase, Transferase	Cancer-related genes, Disease mutation, Epilepsy
MARS	-12.354601	-1.8162441	5.39728428140637e-34	2.66593794849871e-32	0.294853154986915	0.121951219512195	Methionyl-tRNA synthetase	Protein biosynthesis	Aminoacyl-tRNA synthetase, Ligase, RNA-binding, tRNA-binding	Charcot-Marie-Tooth disease, Disease mutation, Neurodegeneration, Neuropathy
TMPO	-12.652454	-1.8137805	4.33336172265183e-35	2.27228327236074e-33	0.710962489095667	0.484052532833021	Thymopoietin		DNA-binding	Cardiomyopathy
KIF22	-12.629959	-1.8135726	3.52127991467962e-35	1.85175813444237e-33	0.519046234370456	0.306754221388368	Kinesin family member 22		DNA-binding, Motor protein	Disease mutation, Dwarfism
RNF114	-13.181375	-1.8114952	7.28617948514908e-38	4.51237657082811e-36	0.644082582145973	0.399624765478424	Ring finger protein 114	Differentiation, Spermatogenesis, Ubl conjugation pathway	Developmental protein, Transferase
SEMA4D	-12.936884	-1.8095227	1.33167878019092e-36	7.69996446031089e-35	0.64495492875836	0.407129455909944	Semaphorin 4D	Differentiation, Neurogenesis	Developmental protein, Receptor
C1orf216	-10.541349	-1.809115	1.76073187750751e-25	5.03079995695959e-24	0.168072113986624	0.0581613508442777	Chromosome 1 open reading frame 216
BRD2	-13.122514	-1.8089216	2.16698105235541e-37	1.30880649335413e-35	0.783367257923815	0.553470919324578	Bromodomain containing 2	Host-virus interaction, Transcription, Transcription regulation	Chromatin regulator
RBM42	-13.096199	-1.8088486	1.76905521283525e-37	1.08095475534195e-35	0.582727537074731	0.337711069418386	RNA binding motif protein 42		RNA-binding
DECR2	-11.199485	-1.8079661	1.90356363204315e-28	6.59775875912987e-27	0.205001453911021	0.074108818011257	2,4-dienoyl-CoA reductase 2	Fatty acid metabolism, Lipid metabolism	Oxidoreductase
UBE2T	-12.716208	-1.8076241	1.00701505776532e-35	5.50938088628827e-34	0.410002907822041	0.207317073170732	Ubiquitin conjugating enzyme E2 T	DNA damage, DNA repair, Ubl conjugation pathway	Transferase	Disease mutation, Fanconi anemia
WDR54	-13.051433	-1.8064257	2.09839520618757e-37	1.26947707341605e-35	0.457691189299215	0.235459662288931	WD repeat domain 54
CORO1C	-12.93553	-1.8060637	7.22437836495368e-37	4.21050115502658e-35	0.402151788310555	0.195121951219512	Coronin 1C		Actin-binding
MRPL10	-13.044309	-1.805677	4.40254612908669e-37	2.59899340114035e-35	0.697877289909858	0.454971857410882	Mitochondrial ribosomal protein L10		Ribonucleoprotein, Ribosomal protein
SRSF2	-15.114034	-1.8053615	9.57291721503927e-48	9.59940665719595e-46	0.938354172724629	0.768292682926829	Serine and arginine rich splicing factor 2	mRNA processing, mRNA splicing	RNA-binding	Cancer-related genes
CD69	-12.31439	-1.8038975	1.33045016967866e-33	6.3905258084526e-32	0.448095376562954	0.225140712945591	CD69 molecule
MYH9	-12.858041	-1.8025569	3.64226664385781e-36	2.03527635773801e-34	0.66763594068043	0.426829268292683	Myosin heavy chain 9	Cell adhesion, Cell shape	Actin-binding, Calmodulin-binding, Motor protein, Myosin	Alport syndrome, Cancer-related genes, Cataract, Deafness, Disease mutation, Non-syndromic deafness
HMGXB3	-11.589421	-1.8024899	2.78329863665403e-30	1.10729905869755e-28	0.230299505670253	0.0881801125703565	HMG-box containing 3		DNA-binding
H2AFX	-12.362145	-1.8022958	7.97988786906082e-34	3.8942916786066e-32	0.509450421634196	0.296435272045028	H2A histone family member X	Cell cycle, DNA damage, DNA recombination, DNA repair, Host-virus interaction, Meiosis	DNA-binding
PGK1	-14.989203	-1.802005	4.168700768902e-47	4.07964216156636e-45	0.929630706600756	0.75891181988743	Phosphoglycerate kinase 1	Glycolysis	Kinase, Transferase	Disease mutation, Hereditary hemolytic anemia
MUS81	-11.936991	-1.8016435	5.92080623820471e-32	2.58292525774172e-30	0.252398953184065	0.099437148217636	MUS81 structure-specific endonuclease subunit	DNA damage, DNA recombination, DNA repair	Endonuclease, Hydrolase, Nuclease
GAS5	-14.531304	-1.8003988	1.55111120916548e-44	1.36471685977562e-42	0.931084617621402	0.75515947467167	NA	NA	NA	NA
DERL3	-11.911165	-1.7998524	7.74309158745116e-32	3.34598459495041e-30	0.255015993021227	0.106003752345216	Derlin 3
POLD1	-12.70355	-1.7996311	1.01176153531447e-35	5.52708715732015e-34	0.353300378016865	0.162288930581614	DNA polymerase delta 1, catalytic subunit	DNA damage, DNA excision, DNA repair, DNA replication	DNA-binding, DNA-directed DNA polymerase, Exonuclease, Hydrolase, Nuclease, Nucleotidyltransferase, Transferase	Cancer-related genes, Disease mutation
RBCK1	-13.00252	-1.7996076	6.32174344176572e-37	3.70804698256518e-35	0.634195987205583	0.382739212007505	RANBP2-type and C3HC4-type zinc finger containing 1	Host-virus interaction, Ubl conjugation pathway	Transferase	Disease mutation
VCAM1	-12.432277	-1.7995049	9.15396278017189e-34	4.45537488985467e-32	0.864495492875836	0.635084427767355	Vascular cell adhesion molecule 1	Cell adhesion		Cancer-related genes
LRRC59	-13.0659685	-1.7989064	1.94311845239758e-37	1.17943745400006e-35	0.499273044489677	0.273921200750469	Leucine rich repeat containing 59
B3GAT3	-13.040679	-1.7988156	3.60381529924085e-37	2.13781594436814e-35	0.603663855772027	0.358348968105066	Beta-1,3-glucuronyltransferase 3		Transferase	Disease mutation
SRCAP	-11.217666	-1.798679	1.54737576373313e-28	5.41448377900537e-27	0.206746147135795	0.0769230769230769	Snf2 related CREBBP activator protein	Host-virus interaction, Transcription, Transcription regulation	Activator, Chromatin regulator, DNA-binding, Helicase, Hydrolase
GPI	-13.5821	-1.7983022	1.01572848880303e-39	7.00125770596602e-38	0.82727537074731	0.607879924953096	Glucose-6-phosphate isomerase	Gluconeogenesis, Glycolysis	Cytokine, Growth factor, Isomerase	Cancer-related genes, Disease mutation, Hereditary hemolytic anemia
DDX11	-11.748035	-1.7967633	4.657711462687e-31	1.94165031031671e-29	0.236987496365222	0.0956848030018762	DEAD/H-box helicase 11	DNA damage, DNA repair, DNA replication, Host-virus interaction, Transcription, Transcription regulation	Activator, Developmental protein, DNA-binding, Helicase, Hydrolase, RNA-binding	Disease mutation
ZNF524	-12.73546	-1.794463	7.52214028883651e-36	4.14011814604068e-34	0.378889211980227	0.179174484052533	Zinc finger protein 524	Transcription, Transcription regulation	DNA-binding
GANAB	-12.836447	-1.7939756	2.34935986185976e-36	1.33109783752212e-34	0.400407095085781	0.196060037523452	Glucosidase II alpha subunit		Glycosidase, Hydrolase	Disease mutation, FDA approved drug targets
CDC37	-14.662232	-1.7938851	2.37050001092136e-45	2.16365762842226e-43	0.906077348066298	0.705440900562852	Cell division cycle 37		Chaperone	Cancer-related genes
RASA4	-12.841486	-1.79365	2.23562264302602e-36	1.2686205326728e-34	0.40389648153533	0.198874296435272	RAS p21 protein activator 4		GTPase activation
OBSCN	-9.532982	-1.7930534	3.20287903582471e-21	6.76448791634276e-20	0.130851991858098	0.0440900562851782	Obscurin, cytoskeletal calmodulin and titin-interacting RhoGEF	Differentiation	Calmodulin-binding, Developmental protein, Kinase, Muscle protein, Serine/threonine-protein kinase, Transferase
GMPS	-12.896362	-1.7914541	1.99022447650463e-36	1.13288034315002e-34	0.602209944751381	0.362101313320826	Guanine monophosphate synthase	GMP biosynthesis, Purine biosynthesis	Ligase	Proto-oncogene
TANC1	-12.70818	-1.7913734	1.14020457310197e-35	6.19178450743401e-34	0.412038383250945	0.204502814258912	Tetratricopeptide repeat, ankyrin repeat and coiled-coil containing 1
PTP4A1	-12.218675	-1.7906327	2.70536541208004e-33	1.27601906504564e-31	0.310555394009887	0.136960600375235	Protein tyrosine phosphatase type IVA, member 1	Cell cycle	Developmental protein, Hydrolase, Protein phosphatase
NDUFA9	-12.986801	-1.7883662	6.42966379767964e-37	3.76531399454196e-35	0.580401279441698	0.340525328330206	NADH:ubiquinone oxidoreductase subunit A9	Electron transport, Respiratory chain, Transport		Disease mutation, Primary mitochondrial disease
LAPTM4A	-12.913349	-1.7882044	2.49716049275312e-36	1.41265179590814e-34	0.769991276533876	0.535647279549719	Lysosomal protein transmembrane 4 alpha	Transport
ETS1	-12.881692	-1.7880428	3.14412301843725e-36	1.77043148612034e-34	0.715033439953475	0.475609756097561	ETS proto-oncogene 1, transcription factor	Immunity, Transcription, Transcription regulation	DNA-binding	Proto-oncogene
COMT	-12.9284725	-1.7855935	1.67294292131439e-36	9.65794698155016e-35	0.67083454492585	0.421200750469043	Catechol-O-methyltransferase	Catecholamine metabolism, Neurotransmitter degradation	Methyltransferase, Transferase	FDA approved drug targets, Schizophrenia
TMEM102	-9.508878	-1.7851928	4.05636735291439e-21	8.4935412748295e-20	0.131433556266356	0.0431519699812383	Transmembrane protein 102	Apoptosis
CSDE1	-13.119123	-1.7848169	2.28086531660035e-37	1.37080380054006e-35	0.769700494329747	0.529080675422139	Cold shock domain containing E1		RNA-binding	Cancer-related genes
MAT2A	-12.761292	-1.784287	6.68972056419905e-36	3.68750696340737e-34	0.454783367257924	0.24015009380863	Methionine adenosyltransferase 2A	One-carbon metabolism	Transferase
AL162377.1	-8.795091	-1.7835909	2.44138381481649e-18	4.16001345466007e-17	0.109043326548415	0.0347091932457786	NA	NA	NA	NA
BLMH	-12.81745	-1.7834502	3.38599799589716e-36	1.90078086883178e-34	0.438208781622565	0.220450281425891	Bleomycin hydrolase		Hydrolase, Protease, Thiol protease	Cancer-related genes
ANAPC5	-12.912628	-1.7830235	1.86998065309621e-36	1.07277683203722e-34	0.652224483861588	0.409005628517824	Anaphase promoting complex subunit 5	Cell cycle, Cell division, Mitosis, Ubl conjugation pathway
OGDH	-11.89902	-1.782658	9.24756752527066e-32	3.977323372414e-30	0.259959290491422	0.106003752345216	Oxoglutarate dehydrogenase	Glycolysis	Oxidoreductase	FDA approved drug targets
USP36	-12.706001	-1.7824475	1.24612321840028e-35	6.72436861591716e-34	0.443733643501018	0.232645403377111	Ubiquitin specific peptidase 36	Ubl conjugation pathway	Hydrolase, Protease, Thiol protease
SLFN11	-10.45728	-1.7811363	4.17322296659303e-25	1.16066970972851e-23	0.170979936027915	0.0609756097560976	Schlafen family member 11	Antiviral defense, DNA damage, Immunity	Helicase, Hydrolase, RNA-binding, tRNA-binding
TAGLN2	-14.7765	-1.7807378	6.05692505018037e-46	5.72841120831141e-44	0.933410875254434	0.772983114446529	Transgelin 2
RDH13	-9.4003105	-1.7801021	1.11153051592883e-20	2.25686577660265e-19	0.129398080837453	0.0422138836772983	Retinol dehydrogenase 13		Oxidoreductase
MRPL27	-12.893182	-1.7800143	1.83379672396892e-36	1.05367023381454e-34	0.552776970049433	0.317073170731707	Mitochondrial ribosomal protein L27		Ribonucleoprotein, Ribosomal protein
CYC1	-14.59532	-1.779375	6.10914556513421e-45	5.48041266738914e-43	0.920325676068625	0.74015009380863	Cytochrome c1	Electron transport, Respiratory chain, Transport	Translocase	Disease mutation, Primary mitochondrial disease
TUBA1B	-13.66091	-1.7788271	7.75736806704427e-40	5.3978598597317e-38	0.963652224483862	0.834896810506567	Tubulin alpha 1b
RRAS2	-12.39517	-1.7787647	3.77895530348856e-34	1.89211413218857e-32	0.337307356789764	0.151969981238274	RAS related 2		Hydrolase	Disease mutation, Proto-oncogene
TUBG1	-12.448128	-1.7787387	1.98061845129937e-34	1.0153027442018e-32	0.336435010177377	0.154784240150094	Tubulin gamma 1			Disease mutation, FDA approved drug targets, Lissencephaly
CYB5A	-12.732661	-1.7786391	9.7318292604667e-36	5.34025011637694e-34	0.452166327420762	0.232645403377111	Cytochrome b5 type A	Electron transport, Transport		Disease mutation
PRDX1	-14.401694	-1.7778105	4.86634622559452e-44	4.190897369482e-42	0.901715615004362	0.74015009380863	Peroxiredoxin 1		Antioxidant, Oxidoreductase, Peroxidase
FOXP2	-10.105629	-1.7762306	1.42264056032302e-23	3.52778232712621e-22	0.163419598720558	0.0553470919324578	Forkhead box P2	Transcription, Transcription regulation	DNA-binding, Repressor	Disease mutation
NCAPD2	-12.470591	-1.7751775	1.68136900938332e-34	8.63110618687783e-33	0.382669380633905	0.192307692307692	Non-SMC condensin I complex subunit D2	Cell cycle, Cell division, DNA condensation, Mitosis		Disease mutation, Primary microcephaly
SYNM	-8.715631	-1.7749758	4.80256520458658e-18	8.01544409726737e-17	0.105844722302995	0.0347091932457786	Synemin
MAP2K3	-12.815818	-1.7743613	4.16261521044327e-36	2.31543889540173e-34	0.512358243675487	0.282363977485929	Mitogen-activated protein kinase kinase 3		Kinase, Serine/threonine-protein kinase, Transferase, Tyrosine-protein kinase	Disease mutation
ITGAV	-9.652891	-1.7725546	1.03634465781383e-21	2.27405580459496e-20	0.137249200348939	0.0487804878048781	Integrin subunit alpha V	Cell adhesion, Host-virus interaction	Host cell receptor for virus entry, Integrin, Receptor	Cancer-related genes, FDA approved drug targets
P2RX5	-14.058099	-1.7716508	3.97554358314459e-42	3.15637463528579e-40	0.90549578365804	0.731707317073171	Purinergic receptor P2X 5	Ion transport, Transport	Ion channel, Ligand-gated ion channel, Receptor
PEMT	-12.77293	-1.7710279	6.3886867474731e-36	3.53221032695261e-34	0.476592032567607	0.25234521575985	Phosphatidylethanolamine N-methyltransferase	Lipid biosynthesis, Lipid metabolism, Phospholipid biosynthesis, Phospholipid metabolism	Methyltransferase, Transferase
RASGEF1A	-11.063604	-1.7709373	7.83681411535541e-28	2.6052246451964e-26	0.201221285257342	0.0787992495309568	RasGEF domain family member 1A		Guanine-nucleotide releasing factor
GOLPH3	-12.751744	-1.7707353	8.13313539712233e-36	4.46968301306418e-34	0.472521081709799	0.24859287054409	Golgi phosphoprotein 3	Protein transport, Transport
HERC1	-12.01644	-1.7701404	2.67083045461406e-32	1.18490988447672e-30	0.294853154986915	0.127579737335835	HECT and RLD domain containing E3 ubiquitin protein ligase family member 1	Transport, Ubl conjugation pathway	Guanine-nucleotide releasing factor, Transferase	Disease mutation, Mental retardation
DCTN1	-12.719753	-1.7697715	1.12523982111613e-35	6.11959921139248e-34	0.453911020645537	0.235459662288931	Dynactin subunit 1	Cell cycle, Cell division, Mitosis, Transport		Amyotrophic lateral sclerosis, Cancer-related genes, Neurodegeneration, Neuropathy, Parkinsonism
AARS	-11.261824	-1.7695543	9.88424052943242e-29	3.50385334436303e-27	0.217505088688572	0.0834896810506567	Alanyl-tRNA synthetase	Protein biosynthesis	Aminoacyl-tRNA synthetase, Ligase, RNA-binding, tRNA-binding	Charcot-Marie-Tooth disease, Disease mutation, Epilepsy, Neurodegeneration, Neuropathy
VAT1	-9.021325	-1.7670735	3.38296434590343e-19	6.16325923466459e-18	0.117476010468159	0.0384615384615385	Vesicle amine transport 1		Oxidoreductase
AKIRIN2	-12.700078	-1.7663476	1.60722536980463e-35	8.61289249783593e-34	0.505379470776388	0.278611632270169	Akirin 2	Immunity, Innate immunity, Transcription, Transcription regulation	Developmental protein, Repressor
LRRCC1	-12.571874	-1.7649375	5.19970116782146e-35	2.71877517776333e-33	0.380633905205001	0.185741088180113	Leucine rich repeat and coiled-coil centrosomal protein 1	Cell cycle, Cell division, Mitosis
PRRC2A	-12.656263	-1.7643754	2.72179870079221e-35	1.44168674743409e-33	0.515847630125036	0.290806754221388	Proline rich coiled-coil 2A
ILKAP	-12.700098	-1.7621201	1.88912966525687e-35	1.00646338978263e-33	0.566152951439372	0.328330206378987	ILK associated serine/threonine phosphatase		Hydrolase, Protein phosphatase
PSAT1	-12.028282	-1.7618324	2.48557822208197e-32	1.10406126828182e-30	0.309683047397499	0.134146341463415	Phosphoserine aminotransferase 1	Amino-acid biosynthesis, Serine biosynthesis	Aminotransferase, Transferase	Disease mutation
LIG1	-12.355159	-1.761046	6.72774328667971e-34	3.31416059267515e-32	0.378598429776098	0.181988742964353	DNA ligase 1	Cell cycle, Cell division, DNA damage, DNA recombination, DNA repair, DNA replication	Ligase
ATF7IP2	-12.338955	-1.7609056	7.58265202417192e-34	3.72527042599619e-32	0.363477755161384	0.176360225140713	Activating transcription factor 7 interacting protein 2	Transcription, Transcription regulation	Activator, Repressor
VOPP1	-12.717395	-1.7598923	1.43786390465493e-35	7.72793785231647e-34	0.549287583599884	0.318949343339587	VOPP1, WBP1/VOPP1 family member	Transcription, Transcription regulation
CLPB	-9.876901	-1.7595904	1.26961104394092e-22	2.97306678306345e-21	0.149462052922361	0.0515947467166979	ClpB homolog, mitochondrial AAA ATPase chaperonin		Hydrolase	Cataract, Disease mutation, Epilepsy
AP1M1	-12.727455	-1.7594022	1.11071894039841e-35	6.04961665736939e-34	0.485897063099738	0.26266416510319	Adaptor related protein complex 1 mu 1 subunit	Host-virus interaction, Protein transport, Transport
MYD88	-11.104146	-1.7587771	5.43879393020788e-28	1.82796415646959e-26	0.21488804885141	0.0816135084427767	Myeloid differentiation primary response 88	Immunity, Inflammatory response, Innate immunity		Cancer-related genes, Disease mutation
CCAR2	-12.643623	-1.7577889	2.46069265998792e-35	1.30716708342842e-33	0.41698168072114	0.212007504690432	Cell cycle and apoptosis regulator 2	Apoptosis, Biological rhythms, Cell cycle, DNA damage, mRNA processing, mRNA splicing, Transcription, Transcription regulation, Wnt signaling pathway	Activator, Metalloenzyme inhibitor, Repressor	Tumor suppressor
ARHGEF9	-12.176043	-1.7544231	5.39293767494651e-33	2.47973507337585e-31	0.369874963652224	0.171669793621013	Cdc42 guanine nucleotide exchange factor 9		Guanine-nucleotide releasing factor	Disease mutation, Epilepsy
MAN2B1	-11.526077	-1.7541777	5.99615414281432e-30	2.324843620563e-28	0.250072695551032	0.100375234521576	Mannosidase alpha class 2B member 1		Glycosidase, Hydrolase	Disease mutation
DGKZ	-12.634686	-1.7540548	3.70178468151935e-35	1.94388839495394e-33	0.545507414946205	0.319887429643527	Diacylglycerol kinase zeta		Kinase, Transferase
DR1	-12.567753	-1.7536033	8.95289490575661e-35	4.62831788764969e-33	0.572840942134341	0.336772983114447	Down-regulator of transcription 1	Transcription, Transcription regulation	DNA-binding, Repressor
CYB5R3	-12.71463	-1.7532749	1.63704054455223e-35	8.74705415637315e-34	0.579528932829311	0.340525328330206	Cytochrome b5 reductase 3	Cholesterol biosynthesis, Cholesterol metabolism, Lipid biosynthesis, Lipid metabolism, Steroid biosynthesis, Steroid metabolism, Sterol biosynthesis, Sterol metabolism	Oxidoreductase	Cancer-related genes, Disease mutation
LRRC14	-10.979787	-1.7532121	2.04893596059136e-27	6.66605378609816e-26	0.212271009014248	0.0797373358348968	Leucine rich repeat containing 14
DYNLT3	-10.416999	-1.7523506	6.52607471425196e-25	1.7905611740355e-23	0.180866530968305	0.0647279549718574	Dynein light chain Tctex-type 3	Cell cycle, Cell division, Mitosis, Transport	Motor protein
RNPS1	-13.268715	-1.7520635	4.69464083251039e-38	2.96256119156401e-36	0.836580401279442	0.620075046904315	RNA binding protein with serine rich domain 1	mRNA processing, mRNA splicing, Nonsense-mediated mRNA decay	RNA-binding
HNRNPM	-13.139811	-1.7517703	2.17336983715357e-37	1.31050262618876e-35	0.829892410584472	0.605065666041276	Heterogeneous nuclear ribonucleoprotein M	mRNA processing, mRNA splicing	Ribonucleoprotein, RNA-binding
TK1	-11.980159	-1.7512189	5.40613961027463e-32	2.36686741478064e-30	0.440244257051468	0.24577861163227	Thymidine kinase 1	DNA synthesis	Kinase, Transferase	Cancer-related genes
SLC5A6	-11.117473	-1.7508147	4.72516482833032e-28	1.59986825052468e-26	0.21837743530096	0.0844277673545966	Solute carrier family 5 member 6	Ion transport, Sodium transport, Symport, Transport
SLC25A22	-10.449783	-1.750226	4.59349772156379e-25	1.27561919656264e-23	0.177377144518755	0.0647279549718574	Solute carrier family 25 member 22	Symport, Transport		Disease mutation, Epilepsy
AL590399.1	-10.924723	-1.7499619	3.59378047089657e-27	1.14978985153221e-25	0.207327711544053	0.0787992495309568	NA	NA	NA	NA
CDCA5	-11.723115	-1.7497201	6.68114079421658e-31	2.76624925575929e-29	0.269264321023553	0.120075046904315	Cell division cycle associated 5	Cell cycle, Cell division, Mitosis
MCM6	-12.458824	-1.7494279	2.8814156847069e-34	1.45666706458505e-32	0.540564117476011	0.316135084427767	Minichromosome maintenance complex component 6	Cell cycle, DNA replication	DNA-binding, Helicase, Hydrolase
ATF6	-12.34304	-1.749397	7.9734735567698e-34	3.8942916786066e-32	0.385867984879325	0.185741088180113	Activating transcription factor 6	Transcription, Transcription regulation, Unfolded protein response	Activator, DNA-binding	Disease mutation
SNHG32	-12.565999	-1.7489032	6.31020011076663e-35	3.28534330375775e-33	0.422506542599593	0.215759849906191	NA	NA	NA	NA
DDX54	-12.656779	-1.748781	2.81109987643808e-35	1.48469071540419e-33	0.523407967432393	0.293621013133208	DEAD-box helicase 54	Transcription, Transcription regulation	Helicase, Hydrolase, RNA-binding
PREP	-12.582842	-1.7472074	6.44586893365226e-35	3.35121092103134e-33	0.510322768246583	0.285178236397749	Prolyl endopeptidase		Hydrolase, Protease, Serine protease
CDC6	-11.774437	-1.7452595	4.09569550456602e-31	1.71321772757281e-29	0.291072986333236	0.128517823639775	Cell division cycle 6	Cell cycle, Cell division, DNA replication, Mitosis		Cancer-related genes, Disease mutation, Dwarfism
WRAP73	-12.449552	-1.743732	2.35010384306103e-34	1.19799652868909e-32	0.401570223902297	0.199812382739212	WD repeat containing, antisense to TP73	Cilium biogenesis/degradation
GGCT	-12.589529	-1.7435951	5.15624978550546e-35	2.6999127095749e-33	0.451875545216633	0.23827392120075	Gamma-glutamylcyclotransferase		Lyase
PCCB	-12.488939	-1.7435071	1.56823765858385e-34	8.06166664913309e-33	0.418435591741785	0.210131332082552	Propionyl-CoA carboxylase beta subunit		Ligase	Disease mutation
UBQLN2	-11.701882	-1.7430758	9.11346855067933e-31	3.72695041813871e-29	0.27682465833091	0.116322701688555	Ubiquilin 2	Autophagy		Amyotrophic lateral sclerosis, Disease mutation, Neurodegeneration
TFAP4	-11.465084	-1.7412513	1.20606461896876e-29	4.60304182678579e-28	0.256760686246002	0.104127579737336	Transcription factor AP-4	Transcription, Transcription regulation	Activator, DNA-binding
CLUH	-9.832057	-1.7411603	1.95218971277568e-22	4.50801865471941e-21	0.150334399534748	0.0534709193245779	Clustered mitochondria homolog		RNA-binding
IPO7	-12.39028	-1.740579	4.69332807557654e-34	2.33080733913402e-32	0.406513521372492	0.206378986866792	Importin 7	Host-virus interaction, Protein transport, Transport		Cancer-related genes
PREB	-12.213329	-1.7398025	3.23850588263974e-33	1.51770235352749e-31	0.343995347484734	0.157598499061914	Prolactin regulatory element binding	ER-Golgi transport, Protein transport, Transcription, Transcription regulation, Transport	Activator, DNA-binding
GLCE	-11.144697	-1.7388573	3.76218454607973e-28	1.2845122814465e-26	0.236115149752835	0.0919324577861163	Glucuronic acid epimerase		Isomerase
FASLG	-12.275206	-1.738407	1.82595940043894e-33	8.69075942983948e-32	0.41378307647572	0.212945590994371	Fas ligand	Apoptosis, Transcription, Transcription regulation	Cytokine, Repressor	Cancer-related genes
SELENOI	-11.8031	-1.7366381	3.18854349562054e-31	1.33834725324779e-29	0.311718522826403	0.137898686679174	Selenoprotein I	Lipid biosynthesis, Lipid metabolism, Phospholipid biosynthesis, Phospholipid metabolism	Transferase
HSPA5	-14.306249	-1.736456	1.10879818134768e-43	9.37254555092525e-42	0.940680430357662	0.847091932457786	Heat shock protein family A (Hsp70) member 5		Chaperone, Hydrolase
SLC25A10	-9.727491	-1.7361745	5.28443304585268e-22	1.18224653979984e-20	0.146263448676941	0.0515947467166979	Solute carrier family 25 member 10	Transport
BMP1	-9.67181	-1.7361344	9.12106096727093e-22	2.00866397390543e-20	0.149171270718232	0.0515947467166979	Bone morphogenetic protein 1	Chondrogenesis, Differentiation, Osteogenesis	Cytokine, Developmental protein, Growth factor, Hydrolase, Metalloprotease, Protease	Disease mutation, Osteogenesis imperfecta
TAF15	-12.47544	-1.7352571	3.77846215957646e-34	1.89211413218857e-32	0.744693224774644	0.515947467166979	TATA-box binding protein associated factor 15		DNA-binding, RNA-binding	Cancer-related genes, Proto-oncogene
PTRH2	-11.924409	-1.7348498	8.14807108182052e-32	3.51683431209567e-30	0.312300087234661	0.137898686679174	Peptidyl-tRNA hydrolase 2	Apoptosis	Hydrolase	Disease mutation
ATP1A1	-12.455438	-1.7343866	3.57405122041669e-34	1.79936518182217e-32	0.610933410875254	0.373358348968105	ATPase Na+/K+ transporting subunit alpha 1	Ion transport, Potassium transport, Sodium transport, Sodium/potassium transport, Transport	Translocase	Cancer-related genes, Charcot-Marie-Tooth disease, Epilepsy, FDA approved drug targets, Mental retardation, Neurodegeneration, Neuropathy, Primary hypomagnesemia
SARS2	-12.298388	-1.7340691	1.28488718928826e-33	6.179783970452e-32	0.37132887467287	0.177298311444653	Seryl-tRNA synthetase 2, mitochondrial	Protein biosynthesis	Aminoacyl-tRNA synthetase, Ligase
LMNA	-10.6335	-1.7334044	7.1842725861396e-26	2.09857590522981e-24	0.19860424542018	0.0797373358348968	Lamin A/C			Cancer-related genes, Cardiomyopathy, Charcot-Marie-Tooth disease, Congenital muscular dystrophy, Disease mutation, Emery-Dreifuss muscular dystrophy, Limb-girdle muscular dystrophy, Neurodegeneration, Neuropathy
DARS2	-9.269296	-1.7330894	3.72198023687215e-20	7.31230266504334e-19	0.132596685082873	0.0450281425891182	Aspartyl-tRNA synthetase 2, mitochondrial	Protein biosynthesis	Aminoacyl-tRNA synthetase, Ligase	Disease mutation
SSBP4	-12.416094	-1.7327473	5.37923923495089e-34	2.66421563245517e-32	0.587089270136668	0.352720450281426	Single stranded DNA binding protein 4		DNA-binding
ST6GALNAC4	-10.646157	-1.731895	6.47110168011463e-26	1.89479034075101e-24	0.197441116603664	0.074108818011257	ST6 N-acetylgalactosaminide alpha-2,6-sialyltransferase 4		Glycosyltransferase, Transferase
UQCRC1	-12.948835	-1.7310752	1.7343475531643e-36	9.99667004619943e-35	0.790055248618785	0.569418386491557	Ubiquinol-cytochrome c reductase core protein 1	Electron transport, Respiratory chain, Transport
HAUS4	-12.46901	-1.7301142	2.87150308557415e-34	1.45366368513277e-32	0.588833963361442	0.358348968105066	HAUS augmin like complex subunit 4	Cell cycle, Cell division, Mitosis
PPP1R11	-12.411015	-1.7298923	4.42197353899643e-34	2.1990306182175e-32	0.460017446932248	0.23827392120075	Protein phosphatase 1 regulatory inhibitor subunit 11	Ubl conjugation pathway	Protein phosphatase inhibitor, Transferase
MRC2	-8.63236	-1.729439	9.79684213422705e-18	1.59295521525919e-16	0.107298633323641	0.0375234521575985	Mannose receptor C type 2	Endocytosis	Receptor
CHD1	-12.298441	-1.7289487	1.79718983761648e-33	8.56496682898448e-32	0.543762721721431	0.324577861163227	Chromodomain helicase DNA binding protein 1	Transcription, Transcription regulation	Chromatin regulator, DNA-binding, Helicase, Hydrolase	Disease mutation, FDA approved drug targets, Mental retardation
NUDT21	-12.6149	-1.7282294	7.65075097047657e-35	3.96636170354692e-33	0.746728700203548	0.517823639774859	Nudix hydrolase 21	Differentiation, mRNA processing	RNA-binding
ARF4	-12.51079	-1.7281421	1.98732799222945e-34	1.01731736844182e-32	0.644082582145973	0.410881801125704	ADP ribosylation factor 4	ER-Golgi transport, Protein transport, Transport
SQOR	-12.416966	-1.7280754	4.31345866293837e-34	2.15091145125623e-32	0.492294271590579	0.270168855534709	Sulfide quinone oxidoreductase		Oxidoreductase
FPGS	-12.476571	-1.7277898	2.76219802896288e-34	1.4002660672863e-32	0.605117766792672	0.369606003752345	Folylpolyglutamate synthase	One-carbon metabolism	Ligase
TCEAL4	-11.048485	-1.727603	1.02848987234163e-27	3.40052012805563e-26	0.229427159057866	0.0900562851782364	Transcription elongation factor A like 4	Transcription, Transcription regulation
NAB1	-11.933131	-1.7266866	8.17005391513807e-32	3.5221689440279e-30	0.354754289037511	0.166979362101313	NGFI-A binding protein 1	Transcription, Transcription regulation	Repressor
TAZ	-11.535553	-1.7263741	5.5789644607334e-30	2.17460786184561e-28	0.265193370165746	0.111632270168856	Tafazzin			Cardiomyopathy, Disease mutation
GTF3C5	-12.356074	-1.7256689	6.89372164222389e-34	3.39135894928813e-32	0.387031113695842	0.187617260787992	General transcription factor IIIC subunit 5	Transcription	DNA-binding
KIR2DL4	-12.065404	-1.7241107	2.03483693560024e-32	9.09365893527526e-31	0.43006687990695	0.232645403377111	Killer cell immunoglobulin like receptor, two Ig domains and long cytoplasmic tail 4		Receptor
EEFSEC	-11.745067	-1.7228836	5.81783419740961e-31	2.4170096419908e-29	0.290782204129107	0.125703564727955	Eukaryotic elongation factor, selenocysteine-tRNA specific	Protein biosynthesis
FARSA	-12.458929	-1.7224131	2.69951779377936e-34	1.37038905367709e-32	0.503053213143356	0.280487804878049	Phenylalanyl-tRNA synthetase alpha subunit	Protein biosynthesis	Aminoacyl-tRNA synthetase, Ligase
PIK3R3	-10.386401	-1.7222195	8.90154511094733e-25	2.41158736199691e-23	0.186972957255016	0.0703564727954972	Phosphoinositide-3-kinase regulatory subunit 3			Cancer-related genes
RPS6KA4	-9.222012	-1.7215562	5.76880934003568e-20	1.11245622051974e-18	0.133759813899389	0.0450281425891182	Ribosomal protein S6 kinase A4	Inflammatory response, Stress response	Kinase, Serine/threonine-protein kinase, Transferase
ODC1	-12.290389	-1.7213999	2.31054693212118e-33	1.09402753250411e-31	0.617621401570224	0.394934333958724	Ornithine decarboxylase 1	Polyamine biosynthesis	Decarboxylase, Lyase	FDA approved drug targets
NCLN	-11.650442	-1.7211826	1.60090425510268e-30	6.45316042301909e-29	0.279150915963943	0.121013133208255	Nicalin
HM13	-12.423302	-1.7205675	5.39604315912647e-34	2.66593794849871e-32	0.627798778714743	0.389305816135084	Histocompatibility minor 13		Hydrolase, Protease
PSME3	-12.208065	-1.7204219	3.61869018627594e-33	1.68508498101636e-31	0.368711834835708	0.177298311444653	Proteasome activator subunit 3	Apoptosis, Cell cycle, Host-virus interaction
CNOT2	-12.416185	-1.7198031	4.83819909007895e-34	2.3994976273168e-32	0.551904623437046	0.325515947467167	CCR4-NOT transcription complex subunit 2	RNA-mediated gene silencing, Transcription, Transcription regulation, Translation regulation	Developmental protein, Repressor	Disease mutation, Mental retardation
LMNB1	-12.193592	-1.7195227	6.23330413401404e-33	2.84116020683746e-31	0.570514684501308	0.355534709193246	Lamin B1			Leukodystrophy
NAT9	-10.096386	-1.7189223	1.56968193416921e-23	3.88451172904173e-22	0.171852282640302	0.0628517823639775	N-acetyltransferase 9 (putative)		Acyltransferase, Transferase
FOSB	-11.716258	-1.718808	1.13970069726564e-30	4.64006509684312e-29	0.478336725792382	0.272045028142589	FosB proto-oncogene, AP-1 transcription factor subunit		DNA-binding
DDB1	-12.452763	-1.7182106	3.70707768962517e-34	1.86121742823005e-32	0.620238441407386	0.388367729831144	Damage specific DNA binding protein 1	Biological rhythms, DNA damage, DNA repair, Host-virus interaction, Ubl conjugation pathway	DNA-binding
DCTPP1	-12.179587	-1.7177877	8.20899957024595e-33	3.71853457018035e-31	0.623437045652806	0.402439024390244	DCTP pyrophosphatase 1		Hydrolase
PGAP3	-9.027274	-1.7177823	3.23004652500364e-19	5.89640562901039e-18	0.123873218959	0.0431519699812383	Post-GPI attachment to proteins 3	GPI-anchor biosynthesis		Disease mutation, Mental retardation
CA2	-10.092715	-1.7174057	1.67203409245335e-23	4.12664327834693e-22	0.180284966560047	0.0656660412757974	Carbonic anhydrase 2		Lyase	Disease mutation, FDA approved drug targets, Osteopetrosis
SEPTIN8	-8.832691	-1.7156135	1.81506505600213e-18	3.13216389036935e-17	0.122128525734225	0.0403377110694184	NA	NA	NA	NA
PPA1	-13.869671	-1.7151583	4.10745152034919e-41	3.0371077393192e-39	0.899389357371329	0.723264540337711	Pyrophosphatase (inorganic) 1		Hydrolase
RSAD1	-12.05946	-1.7147033	1.9406125647967e-32	8.68317365331588e-31	0.354463506833382	0.166979362101313	Radical S-adenosyl methionine domain containing 1		Chaperone
PRPF19	-12.36328	-1.7130066	9.44130324587896e-34	4.58912536656595e-32	0.570223902297179	0.340525328330206	Pre-mRNA processing factor 19	DNA damage, DNA repair, mRNA processing, mRNA splicing, Ubl conjugation pathway	Transferase
HLCS	-9.098762	-1.7126287	1.72108462449761e-19	3.19439241081324e-18	0.128816516429195	0.0450281425891182	Holocarboxylase synthetase		Ligase, Multifunctional enzyme	Disease mutation
FRMD8	-10.319132	-1.7123892	1.72862558608708e-24	4.60476165039106e-23	0.180575748764176	0.0684803001876173	FERM domain containing 8
LINC02100	-8.824301	-1.7121001	1.95330913898112e-18	3.35805860948088e-17	0.123582436754871	0.0412757973733583	NA	NA	NA	NA
CASP1	-12.334704	-1.7110467	1.54763324805944e-33	7.4045652957155e-32	0.649316661820297	0.413696060037523	Caspase 1	Apoptosis	Hydrolase, Protease, Thiol protease	Cancer-related genes
TMEM214	-9.50649	-1.7106898	4.27037805802498e-21	8.93143470295841e-20	0.145681884268683	0.0515947467166979	Transmembrane protein 214	Apoptosis
GUSB	-12.189292	-1.7099541	5.49227933760859e-33	2.51908416084978e-31	0.454492585053795	0.24108818011257	Glucuronidase beta		Glycosidase, Hydrolase	Cancer-related genes, Disease mutation, Mucopolysaccharidosis
RING1	-12.226571	-1.7099013	3.38330054950464e-33	1.57949213536249e-31	0.421343413783076	0.212007504690432	Ring finger protein 1	Transcription, Transcription regulation, Ubl conjugation pathway	Chromatin regulator, Repressor, Transferase
KHDC1	-10.112	-1.7097539	1.36058622380484e-23	3.38537160961802e-22	0.176214015702239	0.0647279549718574	KH domain containing 1		RNA-binding
NUP62	-12.066574	-1.7088342	1.86467924600832e-32	8.35362608116895e-31	0.372492003489386	0.180112570356473	Nucleoporin 62	Host-virus interaction, mRNA transport, Protein transport, Translocation, Transport		Disease mutation
ETF1	-12.32805	-1.7084887	1.18883871549653e-33	5.74045987148924e-32	0.498691480081419	0.282363977485929	Eukaryotic translation termination factor 1	Nonsense-mediated mRNA decay, Protein biosynthesis
HSF1	-12.397829	-1.7080122	7.89381729830332e-34	3.86775912898527e-32	0.673451584763012	0.439962476547842	Heat shock transcription factor 1	DNA damage, DNA repair, Host-virus interaction, mRNA processing, mRNA transport, Stress response, Transcription, Transcription regulation, Transport	Activator, DNA-binding	Cancer-related genes
MED24	-10.268635	-1.7077508	2.8723464349775e-24	7.52913389375833e-23	0.180575748764176	0.0684803001876173	Mediator complex subunit 24	Transcription, Transcription regulation	Activator
HHLA3	-10.339725	-1.7072589	1.46160991949027e-24	3.91627998999001e-23	0.190753125908694	0.0712945590994371	HERV-H LTR-associating 3
HSD17B10	-12.422096	-1.7056172	5.84101785626253e-34	2.88122768944831e-32	0.659494038964815	0.423076923076923	Hydroxysteroid 17-beta dehydrogenase 10	tRNA processing	Oxidoreductase	Disease mutation, Mental retardation, Neurodegeneration
HNRNPR	-13.254076	-1.7041405	6.0222464020922e-38	3.76786736005088e-36	0.860715324222158	0.657598499061914	Heterogeneous nuclear ribonucleoprotein R	mRNA processing, mRNA splicing	Ribonucleoprotein, RNA-binding
VPS25	-12.292143	-1.702315	1.91731747076799e-33	9.10191138100898e-32	0.515266065716778	0.291744840525328	Vacuolar protein sorting 25 homolog	Protein transport, Transcription, Transcription regulation, Transport
TRIM65	-9.016237	-1.7016633	3.60939467518761e-19	6.55620121620555e-18	0.127944169816807	0.0440900562851782	Tripartite motif containing 65
RNF167	-12.30037	-1.7007667	2.53354791110267e-33	1.19806701672182e-31	0.708927013666764	0.481238273921201	Ring finger protein 167	Ubl conjugation pathway	Transferase
MRPS25	-12.314074	-1.6995901	1.65514932189276e-33	7.90863189694477e-32	0.574294853154987	0.347091932457786	Mitochondrial ribosomal protein S25		Ribonucleoprotein, Ribosomal protein
GPR174	-11.965331	-1.6993781	7.23660585033021e-32	3.13452083701699e-30	0.471067170689154	0.25515947467167	G protein-coupled receptor 174		G-protein coupled receptor, Receptor, Transducer
DNAJC7	-12.257841	-1.6975124	3.37587024948205e-33	1.57803610474192e-31	0.604245420180285	0.373358348968105	DnaJ heat shock protein family (Hsp40) member C7		Chaperone
SNX5	-12.240264	-1.6974621	4.37120290757962e-33	2.02519490658635e-31	0.635359116022099	0.404315196998124	Sorting nexin 5	Endocytosis, Protein transport, Transport
MTA2	-12.182987	-1.6966352	5.66645547031635e-33	2.59247420836311e-31	0.439081128234952	0.231707317073171	Metastasis associated 1 family member 2		DNA-binding
LRRC34	-8.877788	-1.6943592	1.22326327579084e-18	2.13916192819974e-17	0.125327129979645	0.0431519699812383	Leucine rich repeat containing 34	Differentiation
PCED1A	-11.426885	-1.6934718	1.9934629402301e-29	7.47569027411493e-28	0.287874382087816	0.123827392120075	PC-esterase domain containing 1A
ACSS1	-11.836432	-1.6924706	2.40434400009896e-31	1.01384095331362e-29	0.351264902587962	0.166979362101313	Acyl-CoA synthetase short chain family member 1		Ligase
ZNF331	-11.667598	-1.6916821	3.01896665600033e-30	1.19456430893263e-28	0.741494620529224	0.524390243902439	Zinc finger protein 331	Transcription, Transcription regulation	DNA-binding	Cancer-related genes
RCC1	-12.005948	-1.6913621	3.61365451513251e-32	1.58970395322554e-30	0.369293399243966	0.182926829268293	Regulator of chromosome condensation 1	Cell cycle, Cell division, Mitosis	DNA-binding, Guanine-nucleotide releasing factor
DOK1	-9.335938	-1.6907256	2.08717387909143e-20	4.14951934538976e-19	0.145100319860425	0.050656660412758	Docking protein 1
TMEM189	-11.457102	-1.6905664	1.42922007146228e-29	5.42644023190776e-28	0.289037510904333	0.124765478424015	Transmembrane protein 189	Fatty acid metabolism, Lipid metabolism	Oxidoreductase
PNRC2	-12.119739	-1.6904156	1.84514539846931e-32	8.28060391037986e-31	0.676650189008433	0.446529080675422	Proline rich nuclear receptor coactivator 2	Nonsense-mediated mRNA decay, Transcription, Transcription regulation	Activator
PXDN	-11.290968	-1.690406	8.59635092016787e-29	3.07561133948254e-27	0.28351264902588	0.122889305816135	Peroxidasin	Hydrogen peroxide	Oxidoreductase, Peroxidase	Disease mutation
NCAPG2	-8.453609	-1.6895962	4.4658435006135e-17	6.92309775374649e-16	0.106717068915382	0.0375234521575985	Non-SMC condensin II complex subunit G2	Cell cycle, Cell division, DNA condensation, Mitosis		Disease mutation
PDLIM5	-12.0077305	-1.6894071	3.97415921683245e-32	1.74410313543506e-30	0.413201512067461	0.212007504690432	PDZ and LIM domain 5
POLR3E	-11.171698	-1.6889253	2.82444359512695e-28	9.70680375823864e-27	0.251235824367549	0.106941838649156	RNA polymerase III subunit E	Antiviral defense, Immunity, Innate immunity, Transcription
TYK2	-10.7132015	-1.6889101	3.34663477097834e-26	9.93432110726506e-25	0.215469613259669	0.0863039399624766	Tyrosine kinase 2		Kinase, Transferase, Tyrosine-protein kinase
WWP2	-10.216006	-1.6883845	4.92482290994608e-24	1.26671428901572e-22	0.1858098284385	0.0712945590994371	WW domain containing E3 ubiquitin protein ligase 2	Host-virus interaction, Ubl conjugation pathway	Transferase
FEN1	-11.743082	-1.687944	8.29826406186847e-31	3.41647652337962e-29	0.476010468159349	0.275797373358349	Flap structure-specific endonuclease 1	DNA damage, DNA repair, DNA replication	Endonuclease, Exonuclease, Hydrolase, Nuclease	Cancer-related genes
ORMDL2	-11.958834	-1.6878804	6.79694046590317e-32	2.95457028494682e-30	0.396336144227973	0.195121951219512	ORMDL sphingolipid biosynthesis regulator 2
LCP2	-12.317406	-1.6858065	2.67221750101534e-33	1.26201074522145e-31	0.806920616458273	0.590056285178236	Lymphocyte cytosolic protein 2
MMS19	-11.282312	-1.6853673	8.98568966998542e-29	3.20863636693791e-27	0.267519627798779	0.115384615384615	MMS19 homolog, cytosolic iron-sulfur assembly component	Chromosome partition, DNA damage, DNA repair, Transcription, Transcription regulation	Activator
FDXR	-11.199444	-1.6846873	2.25791057307325e-28	7.78171232439302e-27	0.274498400697877	0.118198874296435	Ferredoxin reductase	Cholesterol metabolism, Electron transport, Lipid metabolism, Steroid metabolism, Sterol metabolism, Transport	Oxidoreductase	Deafness, Disease mutation, Neuropathy
B4GALT3	-12.07445	-1.6846541	1.84611698884456e-32	8.28060391037986e-31	0.410002907822041	0.209193245778612	Beta-1,4-galactosyltransferase 3		Glycosyltransferase, Transferase
PLOD1	-10.247484	-1.6843501	3.58910529832341e-24	9.36313920341662e-23	0.186391392846758	0.0722326454033771	Procollagen-lysine,2-oxoglutarate 5-dioxygenase 1		Dioxygenase, Oxidoreductase	Disease mutation, Ehlers-Danlos syndrome
NTMT1	-12.086771	-1.6842476	1.6574790246977e-32	7.46191756247977e-31	0.424542018028497	0.220450281425891	N-terminal Xaa-Pro-Lys N-methyltransferase 1		Methyltransferase, Transferase
NOSIP	-12.20818	-1.6828345	5.6007245305783e-33	2.56560849241172e-31	0.571387031113696	0.342401500938086	Nitric oxide synthase interacting protein	Ubl conjugation pathway	Developmental protein, Transferase
RSRP1	-11.959137	-1.6809137	1.1755753229103e-31	5.02068055937456e-30	0.720558301831928	0.49624765478424	Arginine and serine rich protein 1
MDC1	-10.23488	-1.680596	4.19776603280731e-24	1.08889039381134e-22	0.194242512358244	0.074108818011257	Mediator of DNA damage checkpoint 1	Cell cycle, DNA damage, DNA repair		Cancer-related genes
SRBD1	-9.61789	-1.6802393	1.53586037890688e-21	3.31255307768832e-20	0.158185519046234	0.0581613508442777	S1 RNA binding domain 1		RNA-binding
NDUFS7	-12.355814	-1.6801332	1.50338114003283e-33	7.20225825999235e-32	0.753125908694388	0.530956848030019	NADH:ubiquinone oxidoreductase core subunit S7	Electron transport, Respiratory chain, Transport	Oxidoreductase, Translocase	Disease mutation, Leigh syndrome, Primary mitochondrial disease
CHEK1	-11.667745	-1.6797976	1.47253366662618e-30	5.94880846933607e-29	0.326548415236988	0.154784240150094	Checkpoint kinase 1	Cell cycle, DNA damage, DNA repair	Kinase, Serine/threonine-protein kinase, Transferase	Cancer-related genes
SNRNP70	-12.335552	-1.6795174	1.90238950602144e-33	9.04277380647929e-32	0.756906077348066	0.534709193245779	Small nuclear ribonucleoprotein U1 subunit 70	mRNA processing	Ribonucleoprotein, RNA-binding
AFMID	-11.657851	-1.6793354	1.71331735966474e-30	6.86846973505903e-29	0.333236405931957	0.154784240150094	Arylformamidase	Tryptophan catabolism	Hydrolase
CCNL1	-12.07639	-1.6789856	3.12368743630126e-32	1.37913249524804e-30	0.708345449258505	0.484052532833021	Cyclin L1	Transcription, Transcription regulation	Cyclin	Proto-oncogene
SGCB	-9.177675	-1.6787243	8.67316240653071e-20	1.6465063134929e-18	0.139866240186101	0.049718574108818	Sarcoglycan beta			Disease mutation, Limb-girdle muscular dystrophy
CXXC1	-11.427244	-1.6785128	1.94023770262213e-29	7.29103081659883e-28	0.285548124454783	0.125703564727955	CXXC finger protein 1	Transcription, Transcription regulation	Activator, DNA-binding
FLT3LG	-9.48325	-1.6777663	5.34748873046383e-21	1.10954328244732e-19	0.150915963943007	0.0553470919324578	Fms related tyrosine kinase 3 ligand		Cytokine
CREBZF	-11.926468	-1.6772195	1.03412922568585e-31	4.43210348821168e-30	0.449840069787729	0.24765478424015	CREB/ATF bZIP transcription factor	Transcription, Transcription regulation
CHMP4A	-12.049205	-1.6762805	3.68421565869919e-32	1.61879924758762e-30	0.606571677813318	0.371482176360225	Charged multivesicular body protein 4A	Protein transport, Transport
PLAAT4	-11.924182	-1.6762599	1.54723766958224e-31	6.5468723635121e-30	0.646990404187264	0.420262664165103	NA	NA	NA	NA
PFAS	-10.287621	-1.6762539	2.43741841046178e-24	6.42274666964087e-23	0.193370165745856	0.075984990619137	Phosphoribosylformylglycinamidine synthase	Purine biosynthesis	Ligase
ASRGL1	-11.393363	-1.6757536	2.74076817866941e-29	1.01945991979146e-27	0.279441698168072	0.123827392120075	Asparaginase like 1		Hydrolase, Protease
NCKIPSD	-8.848688	-1.6756349	1.5668543600769e-18	2.7205140622948e-17	0.124454783367258	0.0440900562851782	NCK interacting protein with SH3 domain			Proto-oncogene
CPSF6	-12.303409	-1.6744897	2.82171478808565e-33	1.32747535936662e-31	0.759523117185228	0.530956848030019	Cleavage and polyadenylation specific factor 6	mRNA processing	RNA-binding
PRKCI	-9.970007	-1.6742404	5.53423023659801e-23	1.32477672262736e-21	0.179994184355917	0.0675422138836773	Protein kinase C iota		Kinase, Serine/threonine-protein kinase, Transferase	Cancer-related genes, Proto-oncogene, Tumor suppressor
CC2D1A	-8.068104	-1.6740439	1.06376691334034e-15	1.48097880544578e-14	0.102936900261704	0.0337711069418387	Coiled-coil and C2 domain containing 1A	Transcription, Transcription regulation	DNA-binding, Repressor	Mental retardation
B3GNT7	-11.684579	-1.6740211	1.33148345358887e-30	5.39685779455217e-29	0.37132887467287	0.188555347091932	UDP-GlcNAc:betaGal beta-1,3-N-acetylglucosaminyltransferase 7		Glycosyltransferase, Transferase
GINS4	-10.765809	-1.6738118	1.95473090081879e-26	5.92260808782023e-25	0.225065425995929	0.0938086303939962	GINS complex subunit 4	DNA replication
IL27RA	-11.94266	-1.673361	9.5279580077711e-32	4.09310787608486e-30	0.49200348938645	0.278611632270169	Interleukin 27 receptor subunit alpha		Receptor
NOC4L	-11.474998	-1.6722863	1.17992683129191e-29	4.51269612874765e-28	0.295434719395173	0.131332082551595	Nucleolar complex associated 4 homolog
MRPL47	-12.106624	-1.6715057	1.50279519321909e-32	6.77386784076502e-31	0.494038964815353	0.280487804878049	Mitochondrial ribosomal protein L47		Ribonucleoprotein, Ribosomal protein
APOL1	-8.392879	-1.6713281	7.51930210516336e-17	1.14672490146285e-15	0.111078801977319	0.0384615384615385	Apolipoprotein L1	Cholesterol metabolism, Lipid metabolism, Lipid transport, Steroid metabolism, Sterol metabolism, Transport		Disease mutation
TMED9	-12.105953	-1.671152	2.15500374875064e-32	9.60722194982e-31	0.672870020354754	0.441838649155722	Transmembrane p24 trafficking protein 9	Protein transport, Transport
EXOSC2	-11.294019	-1.6707453	8.40437890811156e-29	3.01577129819403e-27	0.285838906658912	0.123827392120075	Exosome component 2	rRNA processing	RNA-binding	Deafness, Disease mutation, Dwarfism, Retinitis pigmentosa
BLVRB	-11.400426	-1.6691324	3.13973894381997e-29	1.16195738202988e-27	0.360569933120093	0.169793621013133	Biliverdin reductase B		Oxidoreductase	FDA approved drug targets
NME1	-12.234923	-1.6686268	6.78382371740582e-33	3.08057980000956e-31	0.832218668217505	0.641651031894934	NME/NM23 nucleoside diphosphate kinase 1	Differentiation, Endocytosis, Neurogenesis, Nucleotide metabolism	Kinase, Transferase	Cancer-related genes
SLCO4C1	-11.727401	-1.667744	9.56001573440439e-31	3.90084878366706e-29	0.435591741785403	0.231707317073171	Solute carrier organic anion transporter family member 4C1	Differentiation, Ion transport, Spermatogenesis, Transport	Developmental protein
VARS	-11.283891	-1.666289	9.10131353012042e-29	3.24675610639315e-27	0.281477173596976	0.124765478424015	Valyl-tRNA synthetase	Protein biosynthesis	Aminoacyl-tRNA synthetase, Ligase	Disease mutation, Epilepsy, Mental retardation
CEBPZOS	-11.812822	-1.6656533	3.40270580793861e-31	1.42660292412785e-29	0.385867984879325	0.191369606003752	CEBPZ opposite strand
PDCD2	-12.103768	-1.665587	2.12584422234959e-32	9.48878346124601e-31	0.655713870311137	0.426829268292683	Programmed cell death 2	Apoptosis	DNA-binding
DBNL	-12.059443	-1.6645875	3.14743179863158e-32	1.38794158146644e-30	0.591741785402733	0.361163227016886	Drebrin like	Adaptive immunity, Endocytosis, Immunity, Transport	Actin-binding
IER2	-11.584242	-1.6644442	6.99135229727282e-30	2.69642239654882e-28	0.712707182320442	0.49624765478424	Immediate early response 2		DNA-binding
DDX5	-15.1800375	-1.6643568	6.23323444485852e-48	6.31973999768052e-46	0.968595521954056	0.829268292682927	DEAD-box helicase 5	Biological rhythms, mRNA processing, mRNA splicing, Transcription, Transcription regulation	Helicase, Hydrolase, RNA-binding	Cancer-related genes
ZDBF2	-11.715985	-1.6636295	1.03745280592045e-30	4.22848665361853e-29	0.428612968886304	0.234521575984991	Zinc finger DBF-type containing 2
DTNBP1	-12.2476	-1.6635346	5.89253735599205e-33	2.69254381731167e-31	0.8141901715615	0.605065666041276	Dystrobrevin binding protein 1	Sensory transduction		Albinism, Hermansky-Pudlak syndrome, Schizophrenia
CHID1	-11.927439	-1.6633224	1.09480775147995e-31	4.68667351016582e-30	0.466123873218959	0.25422138836773	Chitinase domain containing 1	Immunity, Innate immunity
NUCB1	-12.0210905	-1.663172	5.4763996530165e-32	2.39476348506639e-30	0.666182029659785	0.436210131332083	Nucleobindin 1		DNA-binding, Guanine-nucleotide releasing factor
PPM1G	-13.18603	-1.6622444	1.53431976981563e-37	9.39090934699361e-36	0.887176504797906	0.696998123827392	Protein phosphatase, Mg2+/Mn2+ dependent 1G		Hydrolase, Protein phosphatase
IMPDH2	-13.046499	-1.6621548	7.50879251388929e-37	4.36930548173071e-35	0.883977900552486	0.704502814258912	Inosine monophosphate dehydrogenase 2	GMP biosynthesis, Purine biosynthesis	DNA-binding, Oxidoreductase, RNA-binding	FDA approved drug targets
NAPRT	-10.756948	-1.6619047	2.26501372434089e-26	6.83444083467443e-25	0.240186100610643	0.099437148217636	Nicotinate phosphoribosyltransferase	Pyridine nucleotide biosynthesis	Ligase, Transferase
EIF4EBP2	-11.886955	-1.6611295	1.81038495745717e-31	7.64266434001035e-30	0.487060191916255	0.270168855534709	Eukaryotic translation initiation factor 4E binding protein 2	Translation regulation	Protein synthesis inhibitor
MKI67	-10.739168	-1.6592722	3.60434894689545e-26	1.06820061380826e-24	0.473102646118058	0.289868667917448	Marker of proliferation Ki-67	Cell cycle	DNA-binding	Cancer-related genes
CD320	-11.871235	-1.6576363	2.66845610054098e-31	1.12262254868851e-29	0.63855772026752	0.422138836772983	CD320 molecule		Growth factor	Disease mutation
LRPPRC	-11.828678	-1.6559322	3.54231572900613e-31	1.48343590385988e-29	0.518173887758069	0.304878048780488	Leucine rich pentatricopeptide repeat containing	mRNA transport, Transcription, Transcription regulation, Transport	DNA-binding, RNA-binding	Disease mutation, Leigh syndrome, Primary mitochondrial disease
CYBC1	-11.91917	-1.655898	1.36201572623381e-31	5.78991145132215e-30	0.532712997964525	0.310506566604128	NA	NA	NA	NA
POLR2G	-12.424646	-1.6558483	7.81176270999577e-34	3.83268534783586e-32	0.806339052050015	0.595684803001876	RNA polymerase II subunit G	Transcription	RNA-binding
SNRNP40	-11.924675	-1.6551473	1.41522166539659e-31	6.00910999712071e-30	0.589415527769701	0.362101313320826	Small nuclear ribonucleoprotein U5 subunit 40	mRNA processing, mRNA splicing
PUS1	-10.894925	-1.6550965	5.39032735793616e-27	1.70225514778103e-25	0.24745565571387	0.105065666041276	Pseudouridylate synthase 1	tRNA processing	Isomerase	Disease mutation, Primary mitochondrial disease
MAPRE1	-12.011503	-1.6550871	5.58595117478481e-32	2.43975416406084e-30	0.623727827856935	0.398686679174484	Microtubule associated protein RP/EB family member 1	Cell cycle, Cell division, Mitosis
SHC1	-10.354731	-1.6549819	1.26708930975195e-24	3.41507627586385e-23	0.202675196277988	0.0816135084427767	SHC adaptor protein 1	Angiogenesis, Growth regulation, Host-virus interaction
BTN3A2	-11.431425	-1.654827	1.9718755167568e-29	7.40231956808365e-28	0.318406513521373	0.150093808630394	Butyrophilin subfamily 3 member A2	Adaptive immunity, Immunity
ULK3	-10.839953	-1.654601	9.58239267976949e-27	2.96470967432158e-25	0.245710962489096	0.103189493433396	Unc-51 like kinase 3	Autophagy	Kinase, Serine/threonine-protein kinase, Transferase
PHB	-12.47968	-1.6539702	4.20214356363578e-34	2.09826270904002e-32	0.824658330910148	0.629455909943715	Prohibitin	DNA synthesis		Proto-oncogene
RFX5	-11.020276	-1.6534468	1.47546106402653e-27	4.83900989287052e-26	0.261703983716197	0.113508442776735	Regulatory factor X5	Transcription, Transcription regulation	Activator, DNA-binding	Disease mutation, SCID
RANGAP1	-11.494681	-1.6534276	9.82554318498801e-30	3.78154265103834e-28	0.32247746437918	0.154784240150094	Ran GTPase activating protein 1		GTPase activation
SFR1	-9.100785	-1.6533034	1.73754795509891e-19	3.22331437934999e-18	0.140738586798488	0.050656660412758	SWI5 dependent homologous recombination repair protein 1	DNA damage, DNA repair, Transcription, Transcription regulation
BTG3	-11.805201	-1.652938	6.15954293663691e-31	2.5531758892848e-29	0.679267228845595	0.450281425891182	BTG anti-proliferation factor 3
NLRC5	-10.353393	-1.6527946	1.30567598699937e-24	3.51390050001205e-23	0.210526315789474	0.0863039399624766	NLR family CARD domain containing 5	Immunity, Innate immunity
DDX6	-11.87489	-1.6514993	2.86696776913277e-31	1.20475186358242e-29	0.685664437336435	0.457786116322702	DEAD-box helicase 6		Helicase, Hydrolase, RNA-binding	Cancer-related genes, Disease mutation, Mental retardation, Proto-oncogene
NSMCE3	-11.585962	-1.6514382	4.00090920441997e-30	1.57628931960146e-28	0.366094794998546	0.181988742964353	NSE3 homolog, SMC5-SMC6 complex component	DNA damage, DNA recombination, DNA repair, Growth regulation, Ubl conjugation pathway	Tumor antigen	Disease mutation
CCDC124	-12.000633	-1.6502879	7.0824464597509e-32	3.07138178759885e-30	0.675777842396045	0.445590994371482	Coiled-coil domain containing 124	Cell cycle, Cell division
MED16	-11.133266	-1.649891	4.59454934197369e-28	1.55997310264916e-26	0.27682465833091	0.121951219512195	Mediator complex subunit 16	Transcription, Transcription regulation	Activator
SDHA	-11.869329	-1.6498239	2.5866353240754e-31	1.08945269846356e-29	0.585053794707764	0.359287054409006	Succinate dehydrogenase complex flavoprotein subunit A	Electron transport, Transport, Tricarboxylic acid cycle	Oxidoreductase	Cancer-related genes, Cardiomyopathy, Disease mutation, FDA approved drug targets, Leigh syndrome, Primary mitochondrial disease, Tumor suppressor
GMIP	-10.598803	-1.6496648	1.15322710625684e-25	3.32618324003993e-24	0.236405931956964	0.0975609756097561	GEM interacting protein		GTPase activation
PLEKHA2	-11.709274	-1.649162	1.15073185962651e-30	4.67977075490998e-29	0.435591741785403	0.236397748592871	Pleckstrin homology domain containing A2
CCT5	-12.19703	-1.6489962	1.04232746950922e-32	4.70409712842257e-31	0.818261122419308	0.612570356472795	Chaperonin containing TCP1 subunit 5		Chaperone	Disease mutation, Neuropathy
TIMELESS	-11.552321	-1.648805	5.56807324917427e-30	2.17267642849709e-28	0.349520209363187	0.171669793621013	Timeless circadian regulator	Biological rhythms, Cell cycle, Cell division, DNA damage, DNA repair, Mitosis, Transcription, Transcription regulation	Developmental protein
XYLB	-9.203645	-1.6485567	6.99382464745329e-20	1.33811278578901e-18	0.149462052922361	0.0544090056285178	Xylulokinase	Carbohydrate metabolism, Xylose metabolism	Kinase, Transferase
DHCR7	-10.447488	-1.6477114	5.16517420240751e-25	1.4278741766036e-23	0.223611514975284	0.0938086303939962	7-dehydrocholesterol reductase	Cholesterol biosynthesis, Cholesterol metabolism, Lipid biosynthesis, Lipid metabolism, Steroid biosynthesis, Steroid metabolism, Sterol biosynthesis, Sterol metabolism	Oxidoreductase	Disease mutation
ACO2	-11.905884	-1.6472645	1.50259093217073e-31	6.37269185496882e-30	0.513812154696133	0.298311444652908	Aconitase 2	Tricarboxylic acid cycle	Lyase	Disease mutation, Neurodegeneration
RRP9	-11.323042	-1.6469322	6.22675662741542e-29	2.25649029029734e-27	0.303285838906659	0.139774859287054	Ribosomal RNA processing 9, U3 small nucleolar RNA binding protein	rRNA processing	Ribonucleoprotein, RNA-binding
ATIC	-12.004276	-1.6466902	7.52521146765542e-32	3.25567689039783e-30	0.737132887467287	0.515947467166979	5-aminoimidazole-4-carboxamide ribonucleotide formyltransferase/IMP cyclohydrolase	Purine biosynthesis	Hydrolase, Multifunctional enzyme, Transferase	Cancer-related genes, Disease mutation, Epilepsy, FDA approved drug targets
ACLY	-11.693942	-1.6466755	1.23386189947486e-30	5.00671611781369e-29	0.378307647571969	0.191369606003752	ATP citrate lyase	Lipid biosynthesis, Lipid metabolism	Transferase	Cancer-related genes
CENPM	-11.346385	-1.6462278	6.44191075304243e-29	2.32754566112642e-27	0.497237569060773	0.302063789868668	Centromere protein M
LAPTM5	-12.265761	-1.6445802	4.89666567083489e-33	2.25437560022928e-31	0.813027042744984	0.593808630393996	Lysosomal protein transmembrane 5	Transport
TRMT61A	-10.738801	-1.6441501	2.7260458990304e-26	8.14498007758462e-25	0.24105844722303	0.101313320825516	TRNA methyltransferase 61A	tRNA processing	Methyltransferase, Transferase
RSU1	-11.761519	-1.6439354	7.25559598817621e-31	2.99731454586047e-29	0.487060191916255	0.272983114446529	Ras suppressor protein 1
APP	-11.72756	-1.6425437	1.33479736496363e-30	5.40430512776922e-29	0.642628671125327	0.418386491557223	Amyloid beta precursor protein	Apoptosis, Cell adhesion, Endocytosis, Notch signaling pathway	Heparin-binding, Protease inhibitor, Serine protease inhibitor	Alzheimer disease, Amyloidosis, Disease mutation, FDA approved drug targets, Neurodegeneration
PSMG1	-11.738278	-1.6414157	8.4604361184519e-31	3.47542561584128e-29	0.431230008723466	0.228893058161351	Proteasome assembly chaperone 1		Chaperone
OAS2	-11.491995	-1.6410279	1.12867360954503e-29	4.32571547465527e-28	0.366676359406804	0.181988742964353	2'-5'-oligoadenylate synthetase 2	Antiviral defense, Immunity, Innate immunity	Nucleotidyltransferase, RNA-binding, Transferase
TRIM22	-11.582409	-1.6409578	5.38783845251617e-30	2.10684054701436e-28	0.512649025879616	0.297373358348968	Tripartite motif containing 22	Antiviral defense, Host-virus interaction, Transcription, Transcription regulation, Ubl conjugation pathway	Repressor, Transferase
NOP14	-11.778686	-1.6408995	5.50796153466117e-31	2.29087386511515e-29	0.454783367257924	0.25328330206379	NOP14 nucleolar protein	Ribosome biogenesis, rRNA processing
SMYD2	-11.747097	-1.6407468	7.54766053438124e-31	3.11445234745082e-29	0.424251235824368	0.224202626641651	SET and MYND domain containing 2	Transcription, Transcription regulation	Chromatin regulator, Methyltransferase, Transferase
RABEP2	-9.606894	-1.6405141	1.75400745139504e-21	3.76530362044046e-20	0.170979936027915	0.0647279549718574	Rabaptin, RAB GTPase binding effector protein 2	Cilium biogenesis/degradation, Endocytosis, Protein transport, Transport
EIF3D	-12.272092	-1.640329	4.43733140418926e-33	2.05064099399913e-31	0.801686536783949	0.582551594746717	Eukaryotic translation initiation factor 3 subunit D	Host-virus interaction, Protein biosynthesis	Initiation factor, RNA-binding
PVT1	-11.651618	-1.639771	2.95599578531835e-30	1.17472748901669e-28	0.604245420180285	0.374296435272045	NA	NA	NA	NA
CSTF2	-9.902515	-1.6396065	1.06237173366498e-22	2.50540385463093e-21	0.182611224193079	0.0712945590994371	Cleavage stimulation factor subunit 2	mRNA processing	RNA-binding
DDX39A	-11.665644	-1.639535	3.06912341862379e-30	1.21309920351025e-28	0.736842105263158	0.520637898686679	DExD-box helicase 39A	mRNA processing, mRNA splicing	Helicase, Hydrolase, RNA-binding
JPT2	-10.28543	-1.6381379	2.62424524532975e-24	6.89519025300174e-23	0.21168944460599	0.0844277673545966	Jupiter microtubule associated homolog 2
BCS1L	-11.112493	-1.6379654	5.88974402477639e-28	1.97589845142842e-26	0.286420471067171	0.126641651031895	BCS1 homolog, ubiquinol-cytochrome c reductase complex chaperone		Chaperone	Deafness, Disease mutation, Primary mitochondrial disease
BAK1	-11.336214	-1.6379137	5.45169934540578e-29	1.98347562366995e-27	0.309101482989241	0.145403377110694	BCL2 antagonist/killer 1	Apoptosis, Host-virus interaction
APLP2	-11.67724	-1.637754	1.74663627856864e-30	6.99438013478018e-29	0.474265774934574	0.269230769230769	Amyloid beta precursor like protein 2		DNA-binding, Protease inhibitor, Serine protease inhibitor
CHMP1A	-11.175957	-1.6375009	3.01796412359966e-28	1.03427439033587e-26	0.293690026170398	0.132270168855535	Charged multivesicular body protein 1A	Cell cycle, Cell division, Protein transport, Transcription, Transcription regulation, Transport	Repressor	Neurodegeneration
TRPV2	-11.467781	-1.6372802	1.41586962850655e-29	5.38133377704757e-28	0.35184646699622	0.173545966228893	Transient receptor potential cation channel subfamily V member 2	Calcium transport, Ion transport, Transport	Calcium channel, Ion channel
RAVER1	-11.280057	-1.6368042	9.88902080469662e-29	3.50385334436303e-27	0.301250363477755	0.138836772983114	Ribonucleoprotein, PTB binding 1		RNA-binding
SLC39A14	-10.353972	-1.636181	1.30994517736855e-24	3.522799664722e-23	0.216632742076185	0.0900562851782364	Solute carrier family 39 member 14	Ion transport, Transport, Zinc transport		Disease mutation, Dystonia, Neurodegeneration, Parkinsonism
PTRH1	-11.015437	-1.6361121	1.6037066179843e-27	5.23615217884418e-26	0.275370747310265	0.121951219512195	Peptidyl-tRNA hydrolase 1 homolog		Hydrolase
IFI27L1	-11.580101	-1.6353874	4.38090544093566e-30	1.71860150100414e-28	0.376562954347194	0.188555347091932	Interferon alpha inducible protein 27 like 1	Apoptosis
MSH2	-11.678437	-1.6347073	1.61003377476387e-30	6.47569738353105e-29	0.435010177377145	0.23827392120075	MutS homolog 2	DNA damage, DNA repair	DNA-binding	Cancer-related genes, Disease mutation, Hereditary nonpolyposis colorectal cancer, Tumor suppressor
RRP1	-11.389204	-1.6336604	3.23274135405224e-29	1.19396131483013e-27	0.333527188136086	0.160412757973734	Ribosomal RNA processing 1	rRNA processing
TRIM28	-11.737186	-1.6330798	8.51539678120403e-31	3.4929566958167e-29	0.439081128234952	0.24015009380863	Tripartite motif containing 28	Host-virus interaction, Transcription, Transcription regulation, Ubl conjugation pathway	Chromatin regulator, Repressor, Transferase
TMC6	-11.693707	-1.6330526	1.60870731887417e-30	6.47569738353105e-29	0.525734225065426	0.310506566604128	Transmembrane channel like 6	Ion transport, Transport	Ion channel
CAMKMT	-8.863835	-1.6328999	1.41677529790977e-18	2.46930441327598e-17	0.138412329165455	0.049718574108818	Calmodulin-lysine N-methyltransferase		Methyltransferase, Transferase
NUBP2	-11.804013	-1.6323897	4.77169845226872e-31	1.98690483562557e-29	0.515556847920907	0.296435272045028	Nucleotide binding protein 2	Cilium biogenesis/degradation
CCL3	-10.819875	-1.6321814	2.76732049635247e-26	8.26155770693285e-25	0.89560918871765	0.729831144465291	C-C motif chemokine ligand 3	Chemotaxis, Inflammatory response	Cytokine	Cancer-related genes
SESN1	-11.486617	-1.6317062	1.46429946717114e-29	5.54811850910258e-28	0.48211689444606	0.270168855534709	Sestrin 1		Oxidoreductase
POLA2	-11.079204	-1.6316543	8.20822773023838e-28	2.72374744473667e-26	0.282931084617621	0.128517823639775	DNA polymerase alpha 2, accessory subunit	DNA replication
LMF2	-11.462508	-1.6311562	1.52371223814988e-29	5.76130078807065e-28	0.358825239895318	0.178236397748593	Lipase maturation factor 2
MCM3	-11.358223	-1.6311373	6.78007672904954e-29	2.44731349467399e-27	0.619656876999128	0.413696060037523	Minichromosome maintenance complex component 3	Cell cycle, DNA replication	DNA-binding, Helicase, Hydrolase	Cancer-related genes
C16orf72	-7.9792457	-1.6306341	2.14717638480284e-15	2.91717902227798e-14	0.103227682465833	0.0365853658536585	Chromosome 16 open reading frame 72
SEL1L	-10.734537	-1.630235	2.95504045015513e-26	8.78614423364157e-25	0.265193370165746	0.118198874296435	SEL1L ERAD E3 ligase adaptor subunit	Notch signaling pathway
RINL	-8.943593	-1.6300706	6.99733320811773e-19	1.24506267744442e-17	0.139575457981971	0.0515947467166979	Ras and Rab interactor like	Endocytosis, Protein transport, Transport	GTPase activation
NOP56	-11.608804	-1.6291901	4.61842239697468e-30	1.80983809584229e-28	0.617621401570224	0.402439024390244	NOP56 ribonucleoprotein	Ribosome biogenesis	Ribonucleoprotein	Neurodegeneration, Spinocerebellar ataxia
STK10	-11.562194	-1.6283537	5.96295834711299e-30	2.31442458603057e-28	0.447513812154696	0.24765478424015	Serine/threonine kinase 10	Cell cycle	Kinase, Serine/threonine-protein kinase, Transferase
MPI	-10.871494	-1.6256183	7.34738401506073e-27	2.29455292094913e-25	0.271881360860715	0.118198874296435	Mannose phosphate isomerase		Isomerase	Congenital disorder of glycosylation, Disease mutation
RBM22	-11.657045	-1.625582	2.35125866903095e-30	9.3745553970808e-29	0.503634777551614	0.288930581613508	RNA binding motif protein 22	mRNA processing, mRNA splicing, Transport	RNA-binding
ORC6	-11.111176	-1.6246111	6.18490942210977e-28	2.06734127633461e-26	0.316371038092469	0.151969981238274	Origin recognition complex subunit 6	DNA replication	DNA-binding	Disease mutation, Dwarfism
ILVBL	-11.327376	-1.6244414	6.30503578825939e-29	2.28034204432887e-27	0.331782494911311	0.159474671669794	IlvB acetolactate synthase like	Fatty acid metabolism, Lipid metabolism	Lyase
CS	-11.739149	-1.6236348	9.19757445686279e-31	3.75714757472807e-29	0.4885141029369	0.278611632270169	Citrate synthase	Tricarboxylic acid cycle	Transferase
NOP58	-12.210276	-1.623384	9.48296606257275e-33	4.29030952850711e-31	0.835708054667054	0.632270168855535	NOP58 ribonucleoprotein	Ribosome biogenesis	Ribonucleoprotein
EHD1	-9.551986	-1.6233226	2.90256180248026e-21	6.15151502794326e-20	0.168362896190753	0.0656660412757974	EH domain containing 1	Cilium biogenesis/degradation, Protein transport, Transport
IPO4	-10.876295	-1.6232562	7.00946559804314e-27	2.19276453293997e-25	0.277406222739168	0.122889305816135	Importin 4	Protein transport, Transport
BAIAP2	-9.449583	-1.6230528	7.58765596147854e-21	1.55495966319192e-19	0.168653678394882	0.0647279549718574	BAI1 associated protein 2
R3HDM4	-11.406721	-1.6227596	2.85507325461574e-29	1.05982288227374e-27	0.359406804303577	0.175422138836773	R3H domain containing 4
AK2	-11.650185	-1.6227425	2.97618814215122e-30	1.18018918950029e-28	0.611514975283513	0.390243902439024	Adenylate kinase 2		Kinase, Transferase	Disease mutation, SCID
CD83	-10.049826	-1.622739	2.66669949160607e-23	6.51996446842176e-22	0.209072404768828	0.0853658536585366	CD83 molecule
PLCB1	-11.306348	-1.6225554	9.4358609938543e-29	3.35302862365108e-27	0.423960453620238	0.223264540337711	Phospholipase C beta 1	Lipid degradation, Lipid metabolism	Hydrolase, Transducer	Epilepsy
CHIC2	-11.550964	-1.6217896	6.94636994147205e-30	2.68189964375336e-28	0.457400407095086	0.25140712945591	Cysteine rich hydrophobic domain 2
MCL1	-11.426502	-1.6214911	3.31154735129116e-29	1.22183411899806e-27	0.6123873218959	0.393996247654784	MCL1, BCL2 family apoptosis regulator	Apoptosis, Differentiation	Developmental protein	Cancer-related genes
MTHFD1L	-11.345249	-1.6214519	5.59711658558224e-29	2.03436012064444e-27	0.365222448386159	0.181050656660413	Methylenetetrahydrofolate dehydrogenase (NADP+ dependent) 1 like	One-carbon metabolism	Ligase
RIC8A	-11.609211	-1.6212367	4.01820800441104e-30	1.581402485693e-28	0.503634777551614	0.286116322701689	RIC8 guanine nucleotide exchange factor A		Guanine-nucleotide releasing factor
ZNF335	-9.339269	-1.6187668	2.03615820611819e-20	4.05690944486292e-19	0.158185519046234	0.0619136960600375	Zinc finger protein 335	Transcription, Transcription regulation	Activator, Developmental protein, DNA-binding	Disease mutation, Mental retardation, Primary microcephaly
AL135905.2	-12.136822	-1.6186916	2.20422180645374e-32	9.81468641581672e-31	0.875545216632742	0.709193245778612	NA	NA	NA	NA
RSRC2	-11.582789	-1.6186724	6.72517076993465e-30	2.60198705444374e-28	0.663274207618494	0.439962476547842	Arginine and serine rich coiled-coil 2
SYMPK	-10.975081	-1.6185225	2.49718734162752e-27	8.04573537772084e-26	0.284094213434138	0.128517823639775	Symplekin	Cell adhesion, mRNA processing
RIPK2	-11.602593	-1.618093	4.92455592780401e-30	1.92773980228401e-28	0.604245420180285	0.383677298311445	Receptor interacting serine/threonine kinase 2	Adaptive immunity, Apoptosis, Immunity, Innate immunity	Kinase, Serine/threonine-protein kinase, Transferase
RHOT2	-11.292841	-1.6171739	9.41020799174514e-29	3.34716251414834e-27	0.343995347484734	0.167917448405253	Ras homolog family member T2		Hydrolase
MLST8	-11.599272	-1.617108	4.21575220729606e-30	1.65736569859552e-28	0.47223029950567	0.263602251407129	MTOR associated protein, LST8 homolog
TMEM165	-11.673378	-1.6170906	1.81522063857343e-30	7.25315399480634e-29	0.464960744402443	0.25984990619137	Transmembrane protein 165			Congenital disorder of glycosylation, Disease mutation
KPNB1	-12.030446	-1.6165968	6.52413245573113e-32	2.8427353810978e-30	0.813317824949113	0.610694183864916	Karyopherin subunit beta 1	Host-virus interaction, Protein transport, Transport
CANT1	-9.354694	-1.6163882	1.79580835997486e-20	3.58975323776297e-19	0.161965687699913	0.0619136960600375	Calcium activated nucleotidase 1		Hydrolase	Cancer-related genes, Disease mutation, Dwarfism
WDR5	-11.37988	-1.6158128	3.66669013420684e-29	1.3487892020312e-27	0.3486478627508	0.172607879924953	WD repeat domain 5	Transcription, Transcription regulation	Chromatin regulator	Disease mutation
HDAC5	-10.121482	-1.6149191	1.32378169420268e-23	3.29603631221171e-22	0.21168944460599	0.0872420262664165	Histone deacetylase 5	Transcription, Transcription regulation	Chromatin regulator, Hydrolase, Repressor	Cancer-related genes, FDA approved drug targets
MRPS12	-11.697297	-1.6148945	2.00543941516393e-30	8.00448070168103e-29	0.68740913056121	0.468105065666041	Mitochondrial ribosomal protein S12		Ribonucleoprotein, Ribosomal protein
HNRNPU	-13.297537	-1.6135935	5.59975151493577e-38	3.5095291985987e-36	0.935446350683338	0.765478424015009	Heterogeneous nuclear ribonucleoprotein U	Biological rhythms, Cell cycle, Cell division, Differentiation, Host-virus interaction, Mitosis, mRNA processing, mRNA splicing, Transcription, Transcription regulation	Activator, Chromatin regulator, Developmental protein, DNA-binding, Repressor, Ribonucleoprotein, RNA-binding	Disease mutation, Epilepsy
NUP43	-8.09303	-1.6133431	8.6682794057111e-16	1.21605095641407e-14	0.107298633323641	0.0393996247654784	Nucleoporin 43	Cell cycle, Cell division, Chromosome partition, Mitosis, mRNA transport, Protein transport, Translocation, Transport
ARHGAP4	-11.577792	-1.6131197	6.85692468516693e-30	2.65016156707281e-28	0.639720849084036	0.416510318949343	Rho GTPase activating protein 4		GTPase activation
DTYMK	-11.385607	-1.6129988	4.81770938227878e-29	1.76332981100786e-27	0.56993312009305	0.359287054409006	Deoxythymidylate kinase	Nucleotide biosynthesis	Kinase, Transferase
TRIM27	-11.373655	-1.6129767	4.19157532591479e-29	1.53569417921729e-27	0.378598429776098	0.192307692307692	Tripartite motif containing 27	Transcription, Transcription regulation, Transport, Ubl conjugation pathway	DNA-binding, Repressor, Transferase	Cancer-related genes, Proto-oncogene
UBE2L6	-12.427336	-1.6128011	8.31155694330567e-34	4.05074960961293e-32	0.849084036056993	0.659474671669794	Ubiquitin conjugating enzyme E2 L6	Ubl conjugation pathway	Transferase
YWHAH	-11.518242	-1.6126586	1.14271096404472e-29	4.3749334722804e-28	0.555103227682466	0.340525328330206	Tyrosine 3-monooxygenase/tryptophan 5-monooxygenase activation protein eta			Cancer-related genes
GAB3	-8.189089	-1.6126176	4.06126759970605e-16	5.87071308913275e-15	0.115731317243385	0.0412757973733583	GRB2 associated binding protein 3
APEX2	-10.482724	-1.612423	3.70596678801974e-25	1.03701903981889e-23	0.23437045652806	0.100375234521576	Apurinic/apyrimidinic endodeoxyribonuclease 2	Cell cycle, DNA damage, DNA recombination, DNA repair	DNA-binding, Endonuclease, Exonuclease, Hydrolase, Nuclease
AL138724.1	-10.749611	-1.6119028	2.54329493828766e-26	7.61137678137912e-25	0.262867112532713	0.115384615384615	NA	NA	NA	NA
APOBEC3H	-11.360084	-1.6116906	4.88163730992589e-29	1.7849431286773e-27	0.396626926432102	0.212007504690432	Apolipoprotein B mRNA editing enzyme catalytic subunit 3H	Antiviral defense, Immunity, Innate immunity	Hydrolase
MRPS27	-11.580644	-1.6115214	5.77171884248808e-30	2.24495941927637e-28	0.539400988659494	0.319887429643527	Mitochondrial ribosomal protein S27	Translation regulation	Ribonucleoprotein, Ribosomal protein, RNA-binding, rRNA-binding, tRNA-binding
DHFR	-11.18809	-1.6105725	3.59457316051027e-28	1.22843111342518e-26	0.511776679267229	0.313320825515947	Dihydrofolate reductase	Methotrexate resistance, One-carbon metabolism	Oxidoreductase, RNA-binding	Cancer-related genes, Disease mutation, FDA approved drug targets
ALG12	-9.955228	-1.610469	6.55166451833074e-23	1.56219852140341e-21	0.198313463216051	0.0806754221388368	ALG12, alpha-1,6-mannosyltransferase		Glycosyltransferase, Transferase	Congenital disorder of glycosylation, Disease mutation
SEC24A	-10.507925	-1.6100467	2.92738891808417e-25	8.25465036909082e-24	0.24745565571387	0.108818011257036	SEC24 homolog A, COPII coat complex component	ER-Golgi transport, Protein transport, Transport
NASP	-12.105713	-1.6098573	2.97797602583136e-32	1.31638768745717e-30	0.840942134341378	0.651031894934334	Nuclear autoantigenic sperm protein	Cell cycle, DNA replication, Protein transport, Transport
SMS	-11.504619	-1.6092086	1.50110101946603e-29	5.6816751203181e-28	0.633323640593196	0.411819887429644	Spermine synthase	Polyamine biosynthesis	Transferase	FDA approved drug targets, Mental retardation
MAN1A1	-11.414044	-1.6085625	3.17932935308369e-29	1.17542054194158e-27	0.487060191916255	0.280487804878049	Mannosidase alpha class 1A member 1		Glycosidase, Hydrolase
ZPR1	-11.417102	-1.6078867	2.65090412991485e-29	9.87037050447746e-28	0.385867984879325	0.196998123827392	ZPR1 zinc finger	Differentiation, mRNA processing, mRNA splicing
GCN1	-10.056081	-1.607754	2.46676374271328e-23	6.04324094692427e-22	0.206164582727537	0.0863039399624766	GCN1, eIF2 alpha kinase activator homolog	Stress response, Translation regulation	Activator
NDC1	-9.951449	-1.6070255	6.72728996352618e-23	1.60303085908217e-21	0.195987205583018	0.0806754221388368	NDC1 transmembrane nucleoporin	mRNA transport, Protein transport, Translocation, Transport
SF3B5	-12.224405	-1.6060838	7.68757960828185e-33	3.48665552964961e-31	0.824658330910148	0.628517823639775	Splicing factor 3b subunit 5	mRNA processing, mRNA splicing	RNA-binding
CTPS1	-11.431766	-1.6059723	2.37211095228992e-29	8.85031936439994e-28	0.423088107007851	0.228893058161351	CTP synthase 1	Immunity, Pyrimidine biosynthesis	Ligase
SHMT2	-11.822438	-1.6044856	5.87852163618235e-31	2.43945317920533e-29	0.772608316371038	0.564727954971857	Serine hydroxymethyltransferase 2	One-carbon metabolism	Transferase
TPCN2	-9.463331	-1.6038353	6.68161551436576e-21	1.37621727316433e-19	0.171561500436173	0.0675422138836773	Two pore segment channel 2	Calcium transport, Ion transport, Transport	Calcium channel, Ion channel, Voltage-gated channel
E4F1	-10.417726	-1.6005678	7.2296401442214e-25	1.97471685760185e-23	0.23785984297761	0.102251407129456	E4F transcription factor 1	Cell cycle, Cell division, Growth regulation, Host-virus interaction, Mitosis, Transcription, Transcription regulation, Ubl conjugation pathway	DNA-binding, Repressor, Transferase
DPP9	-11.223874	-1.5998327	1.96821720982179e-28	6.80895256112357e-27	0.34515847630125	0.170731707317073	Dipeptidyl peptidase 9		Aminopeptidase, Hydrolase, Protease, Serine protease
JARID2	-11.292559	-1.5998023	1.11250744467952e-28	3.919045715372e-27	0.453911020645537	0.25515947467167	Jumonji and AT-rich interaction domain containing 2	Differentiation, Transcription, Transcription regulation	Chromatin regulator, Developmental protein, Repressor
CTBP2	-11.48911	-1.5991335	1.53413612227757e-29	5.79472819519933e-28	0.544635068333818	0.332082551594747	C-terminal binding protein 2	Differentiation, Host-virus interaction, Transcription, Transcription regulation	Oxidoreductase, Repressor
ABRAXAS1	-10.848726	-1.5984498	9.43178554237029e-27	2.92058191739674e-25	0.2867112532713	0.132270168855535	Abraxas 1, BRCA1 A complex subunit	DNA damage, DNA repair	Chromatin regulator	Disease mutation
AAAS	-11.354879	-1.5983505	5.19304764720834e-29	1.89313483003459e-27	0.387321895899971	0.199812382739212	Aladin WD repeat nucleoporin	mRNA transport, Protein transport, Translocation, Transport		Disease mutation
CSNK1A1	-11.724619	-1.5978119	1.55586900333462e-30	6.27854039592619e-29	0.719395173015411	0.50187617260788	Casein kinase 1 alpha 1	Cell cycle, Cell division, Mitosis, Wnt signaling pathway	Kinase, Serine/threonine-protein kinase, Transferase
MRPL32	-11.522861	-1.5976685	1.0726779034423e-29	4.11973598571789e-28	0.541436464088398	0.325515947467167	Mitochondrial ribosomal protein L32		Ribonucleoprotein, Ribosomal protein
TMUB1	-11.31652	-1.5971359	8.00244105630677e-29	2.87436059962595e-27	0.391392846757778	0.200750469043152	Transmembrane and ubiquitin like domain containing 1
OSBPL7	-7.959333	-1.5967126	2.53229591547472e-15	3.40626838670673e-14	0.107880197731899	0.0393996247654784	Oxysterol binding protein like 7	Lipid transport, Transport
PLEKHG4	-10.389307	-1.5965143	9.58290426662534e-25	2.59234204776611e-23	0.23785984297761	0.103189493433396	Pleckstrin homology and RhoGEF domain containing G4		Guanine-nucleotide releasing factor
EIF2AK3	-10.520575	-1.5963521	2.58938730730219e-25	7.32412402121851e-24	0.258796161674905	0.119136960600375	Eukaryotic translation initiation factor 2 alpha kinase 3	Stress response, Translation regulation, Unfolded protein response	Kinase, Serine/threonine-protein kinase, Transferase	Diabetes mellitus, Disease mutation
SH3BP1	-11.60105	-1.5957935	6.17828001508323e-30	2.39292303525991e-28	0.735097412038383	0.516885553470919	SH3 domain binding protein 1	Phagocytosis	GTPase activation
CFAP20	-11.28137	-1.595768	1.37622945205114e-28	4.8248442695904e-27	0.515556847920907	0.305816135084428	Cilia and flagella associated protein 20
ARHGAP30	-11.341174	-1.5949667	7.72595180642125e-29	2.78324372113016e-27	0.55364931666182	0.337711069418386	Rho GTPase activating protein 30		GTPase activation
LYPLA2	-11.493224	-1.5943887	1.46196547548764e-29	5.54501537495578e-28	0.531840651352137	0.317073170731707	Lysophospholipase II	Fatty acid metabolism, Lipid metabolism	Hydrolase
QARS	-11.479333	-1.5938413	1.76089950704863e-29	6.63755745185242e-28	0.553067752253562	0.333958724202627	Glutaminyl-tRNA synthetase	Protein biosynthesis	Aminoacyl-tRNA synthetase, Ligase	Disease mutation, Epilepsy, Primary microcephaly
SF3B3	-11.344847	-1.5927205	5.91870506640928e-29	2.14698239975863e-27	0.410002907822041	0.221388367729831	Splicing factor 3b subunit 3	mRNA processing, mRNA splicing
HMGN5	-10.316526	-1.5922934	2.028876140617e-24	5.38888937755608e-23	0.241640011631288	0.103189493433396	High mobility group nucleosome binding domain 5	Transcription, Transcription regulation	Chromatin regulator, DNA-binding
GINS2	-10.901846	-1.5922467	7.18358249537017e-27	2.24531428619166e-25	0.501308519918581	0.304878048780488	GINS complex subunit 2	DNA replication
HCFC1	-11.245268	-1.5915713	1.63177765316938e-28	5.69348845411368e-27	0.373364350101774	0.192307692307692	Host cell factor C1	Cell cycle, Host-virus interaction	Chromatin regulator	Disease mutation, Mental retardation
AC008443.1	-9.190211	-1.5912406	8.09086198671369e-20	1.5431664386436e-18	0.165164291945333	0.0637898686679174	NA	NA	NA	NA
PIGP	-11.218821	-1.5912334	2.23429630461505e-28	7.7075852069006e-27	0.382669380633905	0.196060037523452	Phosphatidylinositol glycan anchor biosynthesis class P	GPI-anchor biosynthesis	Glycosyltransferase, Transferase	Disease mutation, Epilepsy
HDHD5	-11.363664	-1.5910742	4.93121443183887e-29	1.79947536809307e-27	0.419017156150044	0.227016885553471	Haloacid dehalogenase like hydrolase domain containing 5
MTFP1	-11.439197	-1.5906967	3.09921392011392e-29	1.14812073572965e-27	0.668508287292818	0.456848030018762	Mitochondrial fission process 1	Apoptosis
CCDC85B	-13.519444	-1.5902494	3.66233470692824e-39	2.45954335061065e-37	0.93166618202966	0.772983114446529	Coiled-coil domain containing 85B	Differentiation, Growth regulation, Host-virus interaction, Transcription, Transcription regulation	Repressor
ZNF384	-10.118387	-1.590178	1.39384984392771e-23	3.4587320771253e-22	0.222448386158767	0.0938086303939962	Zinc finger protein 384	Transcription, Transcription regulation	DNA-binding	Cancer-related genes
MRFAP1	-11.39102	-1.5895859	4.91730708981871e-29	1.7961911855734e-27	0.615295143937191	0.396810506566604	Morf4 family associated protein 1
POLDIP3	-11.132225	-1.5892793	5.37905117868813e-28	1.8128789336203e-26	0.355917417854027	0.177298311444653	DNA polymerase delta interacting protein 3	mRNA transport, Translation regulation, Transport	RNA-binding
DNAJB9	-11.166387	-1.588264	4.76507534663701e-28	1.61189022885639e-26	0.536202384414074	0.327392120075047	DnaJ heat shock protein family (Hsp40) member B9	Unfolded protein response	Chaperone
HECTD1	-11.343501	-1.5873516	6.29699462367556e-29	2.27968645124777e-27	0.450421634195987	0.25703564727955	HECT domain E3 ubiquitin protein ligase 1	Ubl conjugation pathway	Transferase
ESD	-11.560744	-1.5869462	9.05113024101061e-30	3.48716229422347e-28	0.702239022971794	0.484052532833021	Esterase D		Hydrolase, Serine esterase
C14orf93	-8.396478	-1.586611	7.50336628958691e-17	1.14477161135961e-15	0.127944169816807	0.0469043151969981	Chromosome 14 open reading frame 93
ARPC4	-11.456516	-1.5860125	2.92656405379607e-29	1.08526009050648e-27	0.724338470485606	0.50093808630394	Actin related protein 2/3 complex subunit 4		Actin-binding
HSPBP1	-11.294888	-1.5858793	1.05938291982e-28	3.73910069897123e-27	0.429194533294562	0.233583489681051	HSPA (Hsp70) binding protein 1
GTF3A	-11.791675	-1.5849166	8.52219974690394e-31	3.4929566958167e-29	0.801104972375691	0.606941838649156	General transcription factor IIIA	Ribosome biogenesis, Transcription, Transcription regulation	DNA-binding, RNA-binding
KLRC2	-11.388152	-1.5844705	5.9117120571874e-29	2.14657314489202e-27	0.741785402733353	0.535647279549719	Killer cell lectin like receptor C2		Receptor
ORC1	-8.259861	-1.5843389	2.31085306394805e-16	3.40086582201698e-15	0.123291654550741	0.0440900562851782	Origin recognition complex subunit 1	DNA replication	DNA-binding	Disease mutation, Dwarfism
C11orf24	-11.224688	-1.5841027	2.09637351615649e-28	7.23861953441923e-27	0.385867984879325	0.200750469043152	Chromosome 11 open reading frame 24
RANBP2	-11.176796	-1.5838584	4.24523139459487e-28	1.44404938915954e-26	0.531259086943879	0.321763602251407	RAN binding protein 2	mRNA transport, Protein transport, Translocation, Transport, Ubl conjugation pathway	RNA-binding, Transferase	Cancer-related genes
MRPS2	-11.416488	-1.5832961	3.40097063667957e-29	1.25356421221661e-27	0.544344286129689	0.330206378986867	Mitochondrial ribosomal protein S2		Ribonucleoprotein, Ribosomal protein	Disease mutation, Primary mitochondrial disease
RAB10	-11.334011	-1.5830476	8.58540891854498e-29	3.07470207267774e-27	0.56993312009305	0.349906191369606	RAB10, member RAS oncogene family	Protein transport, Transport	Hydrolase	Neurodegeneration
SETD6	-8.67636	-1.5822365	7.0520204416055e-18	1.15848743349732e-16	0.134922942715906	0.0525328330206379	SET domain containing 6		Methyltransferase, Transferase
MCM10	-9.708342	-1.5821121	6.99154646013672e-22	1.55089449689372e-20	0.196568769991277	0.0806754221388368	Minichromosome maintenance 10 replication initiation factor	DNA damage, DNA replication	DNA-binding
MIB2	-12.953902	-1.5820035	2.56491714391683e-36	1.44874278371142e-34	0.911892992148881	0.74390243902439	Mindbomb E3 ubiquitin protein ligase 2	Notch signaling pathway, Ubl conjugation pathway	Actin-binding, Transferase
IGBP1	-11.325653	-1.5819749	8.58098043874032e-29	3.07470207267774e-27	0.511776679267229	0.302063789868668	Immunoglobulin binding protein 1	B-cell activation	Chaperone	Mental retardation
RRP12	-10.67483	-1.5816796	5.94308921277522e-26	1.74577053191642e-24	0.30939226519337	0.147279549718574	Ribosomal RNA processing 12 homolog
DUS3L	-11.173331	-1.5799177	3.4586518298857e-28	1.18419191417817e-26	0.362314626344868	0.185741088180113	Dihydrouridine synthase 3 like	tRNA processing	Oxidoreductase
TMEM97	-11.245187	-1.579912	1.92634370197509e-28	6.67039790312111e-27	0.476010468159349	0.272983114446529	Transmembrane protein 97
PFKFB3	-7.8077774	-1.5795703	8.28289889666136e-15	1.0678491811085e-13	0.10439081128235	0.0384615384615385	6-phosphofructo-2-kinase/fructose-2,6-biphosphatase 3		Hydrolase, Kinase, Multifunctional enzyme, Transferase
ACTR1B	-11.301991	-1.5795399	1.01058988233598e-28	3.57723406995929e-27	0.443152079092759	0.24296435272045	ARP1 actin related protein 1 homolog B
SLC39A8	-11.141719	-1.579505	5.01260664153472e-28	1.6909347067909e-26	0.378889211980227	0.196060037523452	Solute carrier family 39 member 8	Ion transport, Transport, Zinc transport		Congenital disorder of glycosylation
DVL2	-9.981385	-1.5792841	5.14206417696651e-23	1.23412912092558e-21	0.207909275952312	0.0881801125703565	Dishevelled segment polarity protein 2	Wnt signaling pathway	Developmental protein
ABCB8	-8.243037	-1.5789186	2.60956192788277e-16	3.83430654847199e-15	0.118929921488805	0.0450281425891182	ATP binding cassette subfamily B member 8	Ion transport, Potassium transport, Transport
ZNF273	-8.411751	-1.5786016	6.55602900546583e-17	1.00330765893728e-15	0.126490258796162	0.0478424015009381	Zinc finger protein 273	Transcription, Transcription regulation	DNA-binding
C1orf112	-8.193751	-1.5776621	3.95247716470706e-16	5.72929175071062e-15	0.122128525734225	0.0440900562851782	Chromosome 1 open reading frame 112
KPNA2	-10.948872	-1.5770063	4.53018365374089e-27	1.43806809983149e-25	0.529805175923234	0.331144465290807	Karyopherin subunit alpha 2	Host-virus interaction, Protein transport, Transport
MFGE8	-10.094138	-1.5767666	1.77927190745762e-23	4.38539603265026e-22	0.226519337016575	0.0966228893058161	Milk fat globule-EGF factor 8 protein	Angiogenesis, Cell adhesion, Fertilization		Cancer-related genes
RPUSD4	-9.786611	-1.5761023	3.3236750142875e-22	7.52318053172152e-21	0.199476592032568	0.0834896810506567	RNA pseudouridylate synthase domain containing 4	tRNA processing	Isomerase
EIF5A	-14.210256	-1.576082	9.76344370681942e-43	7.90601334321455e-41	0.958708927013667	0.836772983114446	Eukaryotic translation initiation factor 5A	mRNA transport, Protein biosynthesis, Protein transport, Translocation, Transport	Elongation factor, RNA-binding	Cancer-related genes
EIF4B	-12.003538	-1.5757463	9.64140383047201e-32	4.13698735755107e-30	0.840651352137249	0.637898686679174	Eukaryotic translation initiation factor 4B	Protein biosynthesis	Initiation factor, RNA-binding
UBALD1	-10.789382	-1.5752863	1.78602605466232e-26	5.42492445034818e-25	0.298633323640593	0.140712945590994	UBA like domain containing 1
HNRNPH1	-11.281078	-1.5751449	1.75240548197421e-28	6.09114843739204e-27	0.683047397499273	0.461538461538462	Heterogeneous nuclear ribonucleoprotein H1	mRNA processing, mRNA splicing	Ribonucleoprotein, RNA-binding
OS9	-11.170527	-1.5749576	4.07673366064702e-28	1.38931590980765e-26	0.439953474847339	0.24108818011257	OS9, endoplasmic reticulum lectin
MON1A	-8.190407	-1.5743332	4.03970584774501e-16	5.84416101712707e-15	0.120093050305321	0.0440900562851782	MON1 homolog A, secretory trafficking associated		Guanine-nucleotide releasing factor
POLR2H	-11.348002	-1.5741342	7.90016451500886e-29	2.84320473366607e-27	0.62867112532713	0.412757973733583	RNA polymerase II subunit H	Transcription	DNA-binding
DNA2	-8.8958645	-1.5733191	1.07982801003148e-18	1.90013389399818e-17	0.14975283512649	0.0581613508442777	DNA replication helicase/nuclease 2	DNA damage, DNA repair, DNA replication	DNA-binding, Endonuclease, Helicase, Hydrolase, Multifunctional enzyme, Nuclease	Disease mutation, Dwarfism, Mental retardation, Primary mitochondrial disease, Progressive external ophthalmoplegia
PARD6A	-8.705433	-1.5731726	5.61533856793003e-18	9.29986456673334e-17	0.143646408839779	0.0544090056285178	Par-6 family cell polarity regulator alpha	Cell cycle, Cell division
PYHIN1	-10.752686	-1.5725994	2.78598100084677e-26	8.31048823243625e-25	0.332073277115441	0.160412757973734	Pyrin and HIN domain family member 1	Cell cycle		Tumor suppressor
CSRNP1	-10.88854	-1.5722142	8.73652070977526e-27	2.70987622456343e-25	0.553358534457691	0.351782363977486	Cysteine and serine rich nuclear protein 1	Apoptosis, Transcription, Transcription regulation	Activator, DNA-binding
DDX56	-11.134832	-1.5717297	5.65722432759597e-28	1.89963364783798e-26	0.404478045943588	0.213883677298311	DEAD-box helicase 56	Ribosome biogenesis, rRNA processing	Helicase, Hydrolase, RNA-binding
TEDC1	-9.424203	-1.5714389	9.55117373856166e-21	1.9475348746802e-19	0.173887758069206	0.0712945590994371	Tubulin epsilon and delta complex 1
NT5DC1	-11.062663	-1.5713463	1.20053532554517e-27	3.94795987873126e-26	0.394300668799069	0.205440900562852	5'-nucleotidase domain containing 1		Hydrolase
ATF6B	-11.259555	-1.5705391	1.64361284912072e-28	5.72387001814153e-27	0.474265774934574	0.271106941838649	Activating transcription factor 6 beta	Transcription, Transcription regulation, Unfolded protein response	Activator, DNA-binding
ZNF207	-11.424891	-1.5704439	4.00492796158475e-29	1.47025444655931e-27	0.721721430648444	0.5046904315197	Zinc finger protein 207	Cell cycle, Cell division, Chromosome partition, Mitosis	DNA-binding
SRSF7	-11.511463	-1.5699841	1.79519236642797e-29	6.75985965057922e-28	0.799069496946787	0.595684803001876	Serine and arginine rich splicing factor 7	mRNA processing, mRNA splicing, mRNA transport, Transport	Repressor, RNA-binding
HMOX2	-11.2973385	-1.5699756	1.22591748565621e-28	4.30612340619031e-27	0.550159930212271	0.336772983114447	Heme oxygenase 2		Oxidoreductase
ZFAS1	-12.3741	-1.5699723	1.68766003192233e-33	8.05346086419676e-32	0.876708345449258	0.694183864915572	NA	NA	NA	NA
CRIPT	-11.102115	-1.569775	7.83445243670749e-28	2.6052246451964e-26	0.393137539982553	0.206378986866792	CXXC repeat containing interactor of PDZ3 domain			Disease mutation, Dwarfism
RPN2	-11.376018	-1.5697584	6.79422003386087e-29	2.45000243802307e-27	0.728990985751672	0.515009380863039	Ribophorin II
FAAP100	-9.083835	-1.5694919	2.06750209694978e-19	3.82185071972014e-18	0.158476301250363	0.0628517823639775	Fanconi anemia core complex associated protein 100	DNA damage, DNA repair	DNA-binding
HCFC1R1	-11.296	-1.5693345	1.07065883927651e-28	3.77525859117144e-27	0.451875545216633	0.25515947467167	Host cell factor C1 regulator 1
GOLM1	-10.230155	-1.5692047	4.76484924350828e-24	1.22815667015244e-22	0.24425705146845	0.107879924953096	Golgi membrane protein 1
ALG5	-10.754898	-1.5691679	2.53904869128315e-26	7.61111557327229e-25	0.298924105844722	0.142589118198874	ALG5, dolichyl-phosphate beta-glucosyltransferase		Glycosyltransferase, Transferase
RBM3	-12.2081785	-1.5687279	1.02797567888309e-32	4.64505405219755e-31	0.865077057284094	0.681050656660413	RNA binding motif protein 3	Stress response	RNA-binding
ACSL5	-10.801765	-1.5684611	1.59460505406506e-26	4.85558565589312e-25	0.31259086943879	0.151969981238274	Acyl-CoA synthetase long chain family member 5	Fatty acid metabolism, Lipid metabolism	Ligase
LETMD1	-11.170845	-1.5678389	4.71436257560513e-28	1.59768874657151e-26	0.552486187845304	0.337711069418386	LETM1 domain containing 1			Proto-oncogene
CARS	-9.689841	-1.5678363	8.42341331891012e-22	1.8583806563317e-20	0.200930503053213	0.0825515947467167	Cysteinyl-tRNA synthetase	Protein biosynthesis	Aminoacyl-tRNA synthetase, Ligase	Cancer-related genes, Proto-oncogene
VAC14	-8.925683	-1.5677639	8.30656686991334e-19	1.47229372399854e-17	0.151497528351265	0.0600375234521576	Vac14, PIKFYVE complex component	Host-virus interaction		Disease mutation, Neurodegeneration
SH2D2A	-12.650908	-1.5676082	7.73922587042357e-35	4.00655454149043e-33	0.911602209944751	0.75797373358349	SH2 domain containing 2A	Angiogenesis, Differentiation	Developmental protein
MRPS22	-10.875173	-1.5675892	7.72861815829482e-27	2.40744811244041e-25	0.326548415236988	0.157598499061914	Mitochondrial ribosomal protein S22		Ribonucleoprotein, Ribosomal protein	Disease mutation, Primary mitochondrial disease
TRMT112	-12.360061	-1.5672151	2.05393681941884e-33	9.73784216678093e-32	0.881651642919453	0.698874296435272	TRNA methyltransferase subunit 11-2	rRNA processing
TAF4B	-9.157451	-1.5670675	1.07402103328158e-19	2.01901611911347e-18	0.166327420761849	0.0684803001876173	TATA-box binding protein associated factor 4b	Differentiation, Oogenesis, Spermatogenesis, Transcription, Transcription regulation	DNA-binding
GSS	-11.099107	-1.5668004	7.92864138315545e-28	2.63335937626926e-26	0.379761558592614	0.196060037523452	Glutathione synthetase	Glutathione biosynthesis	Ligase	Disease mutation, FDA approved drug targets, Hereditary hemolytic anemia
CTU2	-9.553403	-1.5652592	3.0083367893566e-21	6.36831317682133e-20	0.192497819133469	0.0778611632270169	Cytosolic thiouridylase subunit 2	tRNA processing		Primary microcephaly
BMI1	-10.360502	-1.5647576	1.3593170548103e-24	3.65021008973673e-23	0.267810410002908	0.121013133208255	BMI1 proto-oncogene, polycomb ring finger	Transcription, Transcription regulation	Chromatin regulator, Repressor	Cancer-related genes, Proto-oncogene
CST3	-9.613771	-1.56462	1.71264515663446e-21	3.68082944086775e-20	0.199476592032568	0.0834896810506567	Cystatin C		Protease inhibitor, Thiol protease inhibitor	Age-related macular degeneration, Amyloidosis, Cancer-related genes, Disease mutation
MVB12A	-10.873613	-1.5644939	7.77298419539147e-27	2.41920913720683e-25	0.323931375399826	0.157598499061914	Multivesicular body subunit 12A	Protein transport, Transport
NCSTN	-10.293474	-1.5644549	2.58101844718267e-24	6.78648392136011e-23	0.253562082000582	0.113508442776735	Nicastrin	Notch signaling pathway		Disease mutation
TRAF3IP2	-8.044176	-1.5640407	1.30990493783704e-15	1.80988413098428e-14	0.117476010468159	0.0431519699812383	TRAF3 interacting protein 2			Disease mutation
AMBRA1	-8.448574	-1.5637292	4.85045507209181e-17	7.50661759381109e-16	0.131433556266356	0.050656660412758	Autophagy and beclin 1 regulator 1	Autophagy, Differentiation, Neurogenesis	Developmental protein
SND1	-11.433518	-1.5636654	3.85593506701734e-29	1.41697870871387e-27	0.748764175632451	0.530956848030019	Staphylococcal nuclease and tudor domain containing 1	Host-virus interaction, Transcription, Transcription regulation	Endonuclease, Hydrolase, Nuclease	Cancer-related genes
MAX	-11.159265	-1.5636623	4.82474589780516e-28	1.62906388012515e-26	0.476882814771736	0.272983114446529	MYC associated factor X	Transcription, Transcription regulation	Activator, DNA-binding, Repressor	Cancer-related genes, Disease mutation
SLC52A2	-11.128425	-1.5630352	6.05372976369377e-28	2.02719636853573e-26	0.410875254434429	0.221388367729831	Solute carrier family 52 member 2	Transport	Host cell receptor for virus entry, Receptor	Deafness, Disease mutation, FDA approved drug targets
ACTR3	-12.305461	-1.5629258	3.91015049001428e-33	1.81618550869305e-31	0.886594940389648	0.696998123827392	ARP3 actin related protein 3 homolog	Cilium biogenesis/degradation	Actin-binding
REEP6	-9.272657	-1.5623099	3.90751939766151e-20	7.66037051279105e-19	0.177086362314626	0.0703564727954972	Receptor accessory protein 6			Disease mutation, Retinitis pigmentosa
HEXD	-9.17478	-1.5618738	9.35387094058801e-20	1.76930765011091e-18	0.170979936027915	0.0684803001876173	NA	NA	NA	NA
MAD1L1	-8.710544	-1.5607755	5.36862460487061e-18	8.9033542892102e-17	0.147426577493457	0.0581613508442777	Mitotic arrest deficient 1 like 1	Cell cycle, Cell division, Mitosis		Disease mutation
CCDC86	-10.771711	-1.5606513	2.24650675518243e-26	6.78419090317095e-25	0.325385286420471	0.158536585365854	Coiled-coil domain containing 86	Host-virus interaction
MIEN1	-11.464175	-1.560011	2.78847920059401e-29	1.03615357584712e-27	0.753707473102646	0.539399624765478	Migration and invasion enhancer 1	Apoptosis
EBNA1BP2	-11.106987	-1.5594292	9.22948858771303e-28	3.05432650812735e-26	0.55684792090724	0.346153846153846	EBNA1 binding protein 2	Ribosome biogenesis
CCT7	-11.973905	-1.559391	1.34135050043259e-31	5.72196199537619e-30	0.850537947077639	0.661350844277674	Chaperonin containing TCP1 subunit 7		Chaperone
GABARAPL1	-10.695808	-1.5588822	4.8661529895323e-26	1.43518183376206e-24	0.326839197441117	0.163227016885553	GABA type A receptor associated protein like 1	Autophagy
WIPF1	-11.764648	-1.5572642	1.34034759009096e-30	5.42078034750487e-29	0.842977609770282	0.636960600375234	WAS/WASL interacting protein family member 1		Actin-binding
ARHGAP27	-8.356837	-1.5572075	1.04838408923663e-16	1.58039151771622e-15	0.132887467287002	0.050656660412758	Rho GTPase activating protein 27	Endocytosis	GTPase activation
TUBA1C	-10.622071	-1.5570462	1.52832491035003e-25	4.3838730441788e-24	0.694097121256179	0.49155722326454	Tubulin alpha 1c
LINC01128	-9.975593	-1.5569215	5.54627304633354e-23	1.32679176319512e-21	0.223320732771154	0.099437148217636	NA	NA	NA	NA
UBE2C	-9.899557	-1.5568589	1.37948534973904e-22	3.22623279781461e-21	0.401279441698168	0.236397748592871	Ubiquitin conjugating enzyme E2 C	Cell cycle, Cell division, Mitosis, Ubl conjugation pathway	Transferase	Cancer-related genes
PAFAH1B3	-11.230898	-1.5565851	2.61664830029577e-28	9.00959025767878e-27	0.590287874382088	0.374296435272045	Platelet activating factor acetylhydrolase 1b catalytic subunit 3	Lipid degradation, Lipid metabolism	Hydrolase
MYO6	-9.027013	-1.5560489	3.43236259538063e-19	6.24703646710723e-18	0.162256469904042	0.0666041275797373	Myosin VI	Endocytosis, Hearing, Protein transport, Transport	Actin-binding, Calmodulin-binding, Motor protein, Myosin	Cardiomyopathy, Deafness, Disease mutation, Non-syndromic deafness
G3BP1	-11.309063	-1.5553035	1.38267924042273e-28	4.84281750035525e-27	0.733934283221867	0.524390243902439	G3BP stress granule assembly factor 1	Host-virus interaction, Immunity, Innate immunity, Transport	DNA-binding, Endonuclease, Helicase, Hydrolase, Nuclease, RNA-binding
NUP160	-10.559644	-1.5551636	1.8432942460828e-25	5.25848890887579e-24	0.284966560046525	0.134146341463415	Nucleoporin 160	mRNA transport, Protein transport, Translocation, Transport		Disease mutation
HNRNPUL1	-11.182499	-1.5549761	4.78038005471088e-28	1.61557424175875e-26	0.666182029659785	0.452157598499062	Heterogeneous nuclear ribonucleoprotein U like 1	Transcription, Transcription regulation	Activator, Repressor, Ribonucleoprotein, RNA-binding
SCAMP3	-11.126734	-1.5547279	6.72805868343592e-28	2.24274750339197e-26	0.464088397790055	0.26078799249531	Secretory carrier membrane protein 3	Protein transport, Transport
AIMP2	-10.770454	-1.5546315	2.3102146417048e-26	6.9650878172189e-25	0.330910148298924	0.161350844277674	Aminoacyl tRNA synthetase complex interacting multifunctional protein 2	Apoptosis, Differentiation, Protein biosynthesis	Developmental protein	Disease mutation, Leukodystrophy
UBE2E3	-11.555755	-1.5543706	1.05284646840031e-29	4.04781865440333e-28	0.76882814771736	0.562851782363977	Ubiquitin conjugating enzyme E2 E3	Growth regulation, Ubl conjugation pathway	Transferase
ARMC6	-10.972184	-1.5540311	2.95649225512336e-27	9.50048929146356e-26	0.365222448386159	0.186679174484053	Armadillo repeat containing 6
MGMT	-11.314405	-1.5537812	1.27174771044641e-28	4.46282243049368e-27	0.708636231462634	0.49343339587242	O-6-methylguanine-DNA methyltransferase	DNA damage, DNA repair	DNA-binding, Methyltransferase, Transferase	Cancer-related genes
FANCG	-10.374938	-1.5536395	1.13794632082446e-24	3.07153195342892e-23	0.259959290491422	0.121013133208255	Fanconi anemia complementation group G	DNA damage, DNA repair		Cancer-related genes, Disease mutation, Fanconi anemia
PDLIM2	-11.147279	-1.5535545	6.54664124298224e-28	2.18426268126156e-26	0.617621401570224	0.401500938086304	PDZ and LIM domain 2
DPM2	-11.151137	-1.5522385	6.0456960099716e-28	2.02636007015541e-26	0.586507705728409	0.371482176360225	Dolichyl-phosphate mannosyltransferase subunit 2, regulatory			Congenital disorder of glycosylation, Congenital muscular dystrophy, Disease mutation, Dystroglycanopathy
PRRC2C	-12.04233	-1.551875	6.87909948035002e-32	2.98673689300464e-30	0.871765047979064	0.677298311444653	Proline rich coiled-coil 2C
DERL1	-11.182676	-1.5514755	4.02289829976917e-28	1.37224697735183e-26	0.541727246292527	0.333958724202627	Derlin 1	Host-virus interaction, Protein transport, Transport, Unfolded protein response
STARD7	-11.096121	-1.550931	1.11156402118155e-27	3.66688038036341e-26	0.608607153242222	0.391181988742964	StAR related lipid transfer domain containing 7
BAZ1B	-11.009734	-1.5506612	2.3598445369361e-27	7.63684083964617e-26	0.493457400407095	0.289868667917448	Bromodomain adjacent to zinc finger domain 1B	DNA damage, Transcription, Transcription regulation	Kinase, Transferase, Tyrosine-protein kinase	Williams-Beuren syndrome
HENMT1	-10.80662	-1.550368	1.56604875271413e-26	4.77260203148125e-25	0.331491712707182	0.165103189493433	HEN methyltransferase 1	RNA-mediated gene silencing	Methyltransferase, RNA-binding, Transferase
IMP4	-11.146067	-1.5499785	6.25088340328462e-28	2.08748707521551e-26	0.576911892992149	0.365853658536585	IMP4, U3 small nucleolar ribonucleoprotein	Ribosome biogenesis, rRNA processing	Ribonucleoprotein
L3HYPDH	-8.106416	-1.5499381	7.97876522193293e-16	1.12319533033834e-14	0.122128525734225	0.0459662288930582	Trans-L-3-hydroxyproline dehydratase		Lyase
NOTCH2	-9.374928	-1.5495809	1.53353633811282e-20	3.08740173329304e-19	0.185228264030241	0.0778611632270169	Notch 2	Differentiation, Notch signaling pathway, Transcription, Transcription regulation	Activator, Developmental protein, Receptor	Cancer-related genes, Disease mutation
P3H1	-9.465806	-1.5493855	6.78818711448409e-21	1.39659604596533e-19	0.195114858970631	0.0806754221388368	Prolyl 3-hydroxylase 1		Dioxygenase, Oxidoreductase	Dwarfism, Osteogenesis imperfecta
DAZAP1	-11.17408	-1.5485125	4.66578892615916e-28	1.58269268291336e-26	0.583890665891247	0.374296435272045	DAZ associated protein 1	Differentiation, Spermatogenesis	Developmental protein, RNA-binding
CNOT3	-10.435171	-1.5484334	6.48607320394149e-25	1.78092097027354e-23	0.277987787147427	0.128517823639775	CCR4-NOT transcription complex subunit 3	RNA-mediated gene silencing, Transcription, Transcription regulation, Translation regulation	Developmental protein, Repressor	Cancer-related genes, Disease mutation, Mental retardation
TSPAN14	-10.813903	-1.5474349	1.54875071188279e-26	4.72381873380183e-25	0.366967141610933	0.187617260787992	Tetraspanin 14
CASP7	-8.935097	-1.5472102	7.7907140873572e-19	1.38153065073334e-17	0.160802558883396	0.0637898686679174	Caspase 7	Apoptosis	Hydrolase, Protease, Thiol protease	Cancer-related genes
CD44	-10.829884	-1.5469596	1.54048487855409e-26	4.70252602501737e-25	0.512358243675487	0.311444652908068	CD44 molecule (Indian blood group)	Cell adhesion	Blood group antigen, Receptor	Cancer-related genes, FDA approved drug targets
MTHFD2L	-10.903456	-1.5467397	6.43641446739751e-27	2.02040485352672e-25	0.405059610351846	0.215759849906191	Methylenetetrahydrofolate dehydrogenase (NADP+ dependent) 2 like	Amino-acid biosynthesis, Histidine biosynthesis, Methionine biosynthesis, One-carbon metabolism, Purine biosynthesis	Hydrolase, Multifunctional enzyme, Oxidoreductase
PPP1CC	-11.296378	-1.5465746	1.66427776305974e-28	5.79032608419671e-27	0.756906077348066	0.543151969981238	Protein phosphatase 1 catalytic subunit gamma	Biological rhythms, Carbohydrate metabolism, Cell cycle, Cell division, Glycogen metabolism	Hydrolase, Protein phosphatase
CCNK	-10.90476	-1.546348	6.25302284296596e-27	1.96621038724568e-25	0.396336144227973	0.211069418386492	Cyclin K	Cell cycle, Cell division, Mitosis, Transcription, Transcription regulation	Cyclin	Disease mutation, Mental retardation
PKM	-13.18787	-1.5453917	1.7896763323295e-37	1.09173239065987e-35	0.938354172724629	0.803939962476548	Pyruvate kinase M1/2	Glycolysis, Translation regulation	Allosteric enzyme, Kinase, Transferase	Cancer-related genes
SNX15	-8.073572	-1.5451444	1.04424098939845e-15	1.45490157795861e-14	0.123291654550741	0.0459662288930582	Sorting nexin 15	Protein transport, Transport
CDC45	-10.338593	-1.5449116	1.69485405955433e-24	4.52138144560846e-23	0.286420471067171	0.140712945590994	Cell division cycle 45	Cell cycle, DNA replication		Disease mutation, Dwarfism
RBM10	-10.759032	-1.5446848	2.54295827410266e-26	7.61137678137912e-25	0.328293108461762	0.164165103189493	RNA binding motif protein 10	mRNA processing, mRNA splicing	RNA-binding	Cancer-related genes
CLN3	-10.467238	-1.5446495	4.81884586141158e-25	1.33414960191774e-23	0.295143937191044	0.139774859287054	CLN3, battenin	Transport		Disease mutation, Neurodegeneration, Neuronal ceroid lipofuscinosis
PACC1	-8.971171	-1.54399	5.68464288067955e-19	1.01991967684192e-17	0.163419598720558	0.0656660412757974	NA	NA	NA	NA
C4orf3	-11.5628605	-1.5439391	1.0880402981212e-29	4.17435670351511e-28	0.811573131724338	0.605065666041276	Chromosome 4 open reading frame 3
PARVB	-11.170215	-1.5437484	5.40097767914415e-28	1.81859414935009e-26	0.657749345740041	0.442776735459662	Parvin beta	Cell adhesion	Actin-binding	Cancer-related genes
FAM8A1	-9.238464	-1.543647	5.418151121103e-20	1.04814878003959e-18	0.186391392846758	0.075046904315197	Family with sequence similarity 8 member A1
DLST	-11.000786	-1.5436363	2.36874332502605e-27	7.65210718793278e-26	0.421052631578947	0.229831144465291	Dihydrolipoamide S-succinyltransferase	Tricarboxylic acid cycle	Acyltransferase, Transferase	Disease mutation
IVNS1ABP	-10.543354	-1.5426251	2.28298906987149e-25	6.48252001135504e-24	0.313463216051178	0.152908067542214	Influenza virus NS1A binding protein	Host-virus interaction
DHPS	-11.09375	-1.542078	1.11205628868156e-27	3.66688038036341e-26	0.591160220994475	0.376172607879925	Deoxyhypusine synthase	Hypusine biosynthesis	Transferase	Disease mutation, Mental retardation
NFATC2IP	-10.72676	-1.5420419	3.7270686423658e-26	1.10367669400672e-24	0.350974120383833	0.176360225140713	Nuclear factor of activated T cells 2 interacting protein
RNF5	-11.011066	-1.5417789	2.26474569496689e-27	7.33557143198966e-26	0.47542890375109	0.276735459662289	Ring finger protein 5	Ubl conjugation pathway	Transferase
PCGF1	-8.86561	-1.5417722	1.4307125128468e-18	2.49240879022873e-17	0.158767083454493	0.0628517823639775	Polycomb group ring finger 1	Transcription, Transcription regulation	Repressor
FARSB	-10.983506	-1.541618	2.91868098837524e-27	9.38722696445713e-26	0.447513812154696	0.25328330206379	Phenylalanyl-tRNA synthetase beta subunit	Protein biosynthesis	Aminoacyl-tRNA synthetase, Ligase	Disease mutation, Mental retardation, Neurodegeneration
LINC01184	-7.8712697	-1.5416154	5.16782686064682e-15	6.76977920281081e-14	0.118348357080547	0.0431519699812383	NA	NA	NA	NA
ARHGAP9	-10.855655	-1.5414209	1.2914844210616e-26	3.96557225631508e-25	0.580110497237569	0.368667917448405	Rho GTPase activating protein 9		GTPase activation
UNK	-10.440954	-1.540812	6.17635994630827e-25	1.69842937937512e-23	0.289037510904333	0.137898686679174	Unkempt family zinc finger	Translation regulation	Repressor, RNA-binding
FEM1A	-8.957162	-1.5406288	6.3913620638875e-19	1.14086736817267e-17	0.159930212271009	0.0647279549718574	Fem-1 homolog A	Ubl conjugation pathway
ZNF593	-10.977019	-1.540367	3.52927961174159e-27	1.1301414091807e-25	0.542308810700785	0.333020637898687	Zinc finger protein 593	Transcription, Transcription regulation	DNA-binding
ANXA4	-9.171394	-1.5403639	9.62744820188975e-20	1.8182364893569e-18	0.173887758069206	0.0722326454033771	Annexin A4			Cancer-related genes
RELA	-10.796396	-1.5400692	1.83960864607079e-26	5.58304444899145e-25	0.359116022099448	0.181988742964353	RELA proto-oncogene, NF-kB subunit	Host-virus interaction, Transcription, Transcription regulation	Activator, DNA-binding	Cancer-related genes, Disease mutation
FAM111A	-10.829027	-1.539675	1.42336445745014e-26	4.36319618987709e-25	0.433847048560628	0.24484052532833	Family with sequence similarity 111 member A	Antiviral defense, DNA replication, Host-virus interaction		Disease mutation, Dwarfism
EIF1B	-11.205441	-1.5395418	4.12188661343976e-28	1.4033969482652e-26	0.727246292526897	0.51125703564728	Eukaryotic translation initiation factor 1B	Protein biosynthesis	Initiation factor
CCNH	-10.911963	-1.5389566	7.65673287733207e-27	2.3891225920139e-25	0.640011631288165	0.429643527204503	Cyclin H	Cell cycle, Transcription, Transcription regulation	Cyclin	Cancer-related genes
PCIF1	-10.93673	-1.538954	4.90418508201768e-27	1.55409591503835e-25	0.457691189299215	0.25609756097561	PDX1 C-terminal inhibiting factor 1		Methyltransferase, Transferase
SCAP	-9.735142	-1.5388484	5.52163678219581e-22	1.23305325116015e-20	0.212852573422507	0.0928705440900563	SREBF chaperone	Cholesterol metabolism, Lipid metabolism, Steroid metabolism, Sterol metabolism
DHX9	-11.011475	-1.5387288	2.44366879839322e-27	7.88023979647491e-26	0.538819424251236	0.331144465290807	DExH-box helicase 9	Biological rhythms, DNA replication, Host-virus interaction, Immunity, Inflammatory response, Innate immunity, mRNA processing, mRNA splicing, mRNA transport, RNA-mediated gene silencing, Transcription, Transcription regulation, Transcription termination, Translation regulation, Transport	Activator, DNA-binding, Helicase, Hydrolase, RNA-binding	Cancer-related genes
ASCC2	-10.405818	-1.5376972	8.80378856275972e-25	2.38863947505981e-23	0.285838906658912	0.135084427767355	Activating signal cointegrator 1 complex subunit 2	DNA damage, DNA repair, Transcription, Transcription regulation
IFT57	-10.435289	-1.5368955	6.62585935683773e-25	1.81521765209295e-23	0.295434719395173	0.141651031894934	Intraflagellar transport 57	Apoptosis, Transcription, Transcription regulation	DNA-binding	Ciliopathy
TMEM14A	-10.904269	-1.5366254	6.71902127361047e-27	2.10730846302842e-25	0.435010177377145	0.236397748592871	Transmembrane protein 14A	Apoptosis
TKT	-12.290374	-1.5352296	4.6009415708075e-33	2.12356951365858e-31	0.893864495492876	0.722326454033771	Transketolase		Transferase	Disease mutation, Dwarfism
MRPS18A	-10.769128	-1.5349392	2.48760524655413e-26	7.47527418958357e-25	0.367839488223321	0.186679174484053	Mitochondrial ribosomal protein S18A		Ribonucleoprotein, Ribosomal protein
EPCAM	-8.074099	-1.5346748	1.05343745343395e-15	1.4671561732548e-14	0.129688863041582	0.0469043151969981	Epithelial cell adhesion molecule		Tumor antigen	Cancer-related genes, Disease mutation, FDA approved drug targets, Hereditary nonpolyposis colorectal cancer
NAPA	-11.06417	-1.5346577	1.59004267569451e-27	5.19617428331203e-26	0.626926432102355	0.409005628517824	NSF attachment protein alpha	ER-Golgi transport, Protein transport, Transport
DMAC2	-10.240735	-1.5339849	4.44821280329465e-24	1.15041878531857e-22	0.264902587961617	0.121013133208255	Distal membrane arm assembly complex 2
RAB8A	-10.952169	-1.5335038	3.96866142571075e-27	1.26530467632787e-25	0.424832800232626	0.232645403377111	RAB8A, member RAS oncogene family	Autophagy, Cilium biogenesis/degradation, Protein transport, Transport		Proto-oncogene
IDH3G	-11.080808	-1.5335016	1.19798895126367e-27	3.94312892133107e-26	0.541727246292527	0.331144465290807	Isocitrate dehydrogenase 3 (NAD(+)) gamma	Tricarboxylic acid cycle
PLGRKT	-10.908708	-1.5322695	6.27778990852795e-27	1.97230376345091e-25	0.431230008723466	0.23921200750469	Plasminogen receptor with a C-terminal lysine	Chemotaxis, Inflammatory response, Plasminogen activation
HIST1H2BN	-9.387851	-1.531493	1.39760665216501e-20	2.8230574545194e-19	0.198022681011922	0.0834896810506567	Histone cluster 1 H2B family member n		DNA-binding
VPS51	-10.964605	-1.5313771	4.37931492539745e-27	1.39259170794502e-25	0.607444024425705	0.389305816135084	VPS51, GARP complex subunit	Lipid transport, Protein transport, Transport		Disease mutation, Mental retardation
TOP3A	-8.177083	-1.5307914	4.53616479828699e-16	6.52626445684364e-15	0.128525734225065	0.049718574108818	DNA topoisomerase III alpha		DNA-binding, Isomerase, Topoisomerase	Cancer-related genes, Disease mutation, Dwarfism, Primary mitochondrial disease, Progressive external ophthalmoplegia
EDC4	-9.078244	-1.5305487	2.22141420987706e-19	4.09395677219086e-18	0.17272462925269	0.0712945590994371	Enhancer of mRNA decapping 4
STXBP1	-8.630638	-1.5303475	1.0814278831587e-17	1.75604888870858e-16	0.152369874963652	0.0590994371482176	Syntaxin binding protein 1	Protein transport, Transport		Disease mutation, Epilepsy, Mental retardation
BRF1	-9.820433	-1.5303155	2.51808828365597e-22	5.75309296317679e-21	0.229717941261995	0.102251407129456	BRF1, RNA polymerase III transcription initiation factor subunit	Transcription, Transcription regulation	Activator	Disease mutation, Dwarfism, Mental retardation
NIPSNAP1	-10.982086	-1.5297091	3.16399679002847e-27	1.01583725010379e-25	0.493457400407095	0.290806754221388	Nipsnap homolog 1
PCBP1-AS1	-10.157294	-1.5291241	1.01240525053783e-23	2.5397563108249e-22	0.269264321023553	0.126641651031895	NA	NA	NA	NA
ZBTB1	-10.830107	-1.5286486	1.68810672221477e-26	5.13602611303266e-25	0.597848211689445	0.391181988742964	Zinc finger and BTB domain containing 1	Differentiation, DNA damage, DNA repair, Immunity, Innate immunity, Transcription, Transcription regulation	DNA-binding, Repressor
TMEM109	-10.847575	-1.5277587	1.48816967955267e-26	4.55041758072743e-25	0.637394591451003	0.425891181988743	Transmembrane protein 109	Ion transport, Transport	Ion channel, Voltage-gated channel
INTS11	-11.033135	-1.527605	2.10850312334864e-27	6.85375868718326e-26	0.59290491421925	0.377110694183865	Integrator complex subunit 11		Hydrolase
ITPK1	-10.82062	-1.527582	1.49831542540256e-26	4.57761626754249e-25	0.401570223902297	0.217636022514071	Inositol-tetrakisphosphate 1-kinase		Hydrolase, Isomerase, Kinase, Transferase
NSUN5	-10.343893	-1.527509	1.62009192117042e-24	4.33140864914233e-23	0.280895609188718	0.133208255159475	NOP2/Sun RNA methyltransferase family member 5	rRNA processing	Methyltransferase, RNA-binding, Transferase	Williams-Beuren syndrome
TARS	-10.844733	-1.5272189	1.28802249144952e-26	3.95826290592308e-25	0.470776388485025	0.270168855534709	Threonyl-tRNA synthetase	Protein biosynthesis	Aminoacyl-tRNA synthetase, Ligase, RNA-binding, tRNA-binding	Disease mutation
USP15	-10.86195	-1.526855	1.2597613902468e-26	3.87792486496409e-25	0.61558592614132	0.401500938086304	Ubiquitin specific peptidase 15	Host-virus interaction, Ubl conjugation pathway	Hydrolase, Protease, Thiol protease
RNF123	-7.6072426	-1.5257337	3.90026257570838e-14	4.76798632376427e-13	0.108170979936028	0.0403377110694184	Ring finger protein 123	Ubl conjugation pathway	Transferase
AARS2	-7.528123	-1.5257245	7.09642607523312e-14	8.51036339382724e-13	0.10758941552777	0.0393996247654784	Alanyl-tRNA synthetase 2, mitochondrial	Protein biosynthesis	Aminoacyl-tRNA synthetase, Ligase, RNA-binding, tRNA-binding	Cancer-related genes, Cardiomyopathy, Disease mutation, Neurodegeneration, Premature ovarian failure, Primary mitochondrial disease
TIMM17A	-10.946558	-1.5253446	5.05883263592102e-27	1.60033131639883e-25	0.577784239604536	0.365853658536585	Translocase of inner mitochondrial membrane 17A	Protein transport, Translocation, Transport		Cancer-related genes
KATNB1	-10.0321045	-1.5248765	3.33050368061428e-23	8.0781819227411e-22	0.245129398080837	0.111632270168856	Katanin regulatory subunit B1	Cell cycle, Cell division, Mitosis		Disease mutation, Lissencephaly
SGTA	-10.578105	-1.5243118	1.66185523880139e-25	4.75571255632288e-24	0.334690316952602	0.166979362101313	Small glutamine rich tetratricopeptide repeat containing alpha	Host-virus interaction	Chaperone
GMDS	-10.886671	-1.5239341	8.61935082643969e-27	2.67807181323021e-25	0.49840069787729	0.292682926829268	GDP-mannose 4,6-dehydratase		Lyase
ISOC2	-10.889222	-1.5236719	8.64328512404555e-27	2.68323052438669e-25	0.54085489968014	0.338649155722326	Isochorismatase domain containing 2
YY1AP1	-10.421182	-1.5235765	7.99859423880761e-25	2.17662860769217e-23	0.319860424542018	0.155722326454034	YY1 associated protein 1	Transcription, Transcription regulation
DCBLD1	-8.85969	-1.5228628	1.51559607124313e-18	2.63401385582004e-17	0.166327420761849	0.0684803001876173	Discoidin, CUB and LCCL domain containing 1
NFIC	-10.385975	-1.5226966	1.09629496416734e-24	2.96129092129069e-23	0.302122710090142	0.147279549718574	Nuclear factor I C	DNA replication, Transcription, Transcription regulation	Activator, DNA-binding
HK1	-10.832722	-1.522521	1.38455782278228e-26	4.24779554666002e-25	0.433556266356499	0.24108818011257	Hexokinase 1	Glycolysis, Immunity, Inflammatory response, Innate immunity	Allosteric enzyme, Kinase, Transferase	Cancer-related genes, Charcot-Marie-Tooth disease, Disease mutation, Mental retardation, Neurodegeneration, Neuropathy, Retinitis pigmentosa
NUP93	-10.679553	-1.5222957	5.95118105254129e-26	1.74674561109915e-24	0.344867694097121	0.175422138836773	Nucleoporin 93	mRNA transport, Protein transport, Translocation, Transport		Cancer-related genes, Disease mutation
STXBP2	-10.971321	-1.5219412	3.86988638071154e-27	1.23498722824596e-25	0.567316080255888	0.355534709193246	Syntaxin binding protein 2	Exocytosis, Protein transport, Transport		Disease mutation
RELT	-8.555448	-1.5218443	1.99675890402656e-17	3.17615700331491e-16	0.143937191043908	0.0590994371482176	RELT, TNF receptor	Apoptosis	Receptor	Amelogenesis imperfecta, Disease mutation
LRRC45	-8.242664	-1.5216056	2.67532432521531e-16	3.92935576353152e-15	0.132596685082873	0.0515947467166979	Leucine rich repeat containing 45
NUP205	-9.069101	-1.5213665	2.39465586458619e-19	4.40879272131383e-18	0.17272462925269	0.0731707317073171	Nucleoporin 205	mRNA transport, Protein transport, Translocation, Transport		Disease mutation
COA4	-10.976608	-1.5212502	3.8701957618593e-27	1.23498722824596e-25	0.620820005815644	0.409943714821764	Cytochrome c oxidase assembly factor 4 homolog
TECR	-10.979095	-1.5211014	4.18662050029294e-27	1.33247388635845e-25	0.700785111951149	0.486866791744841	Trans-2,3-enoyl-CoA reductase	Fatty acid biosynthesis, Fatty acid metabolism, Lipid biosynthesis, Lipid metabolism, Sphingolipid metabolism	Oxidoreductase	Disease mutation, Mental retardation
ARL4C	-9.326105	-1.5209017	2.44380989064925e-20	4.83752762615756e-19	0.200058156440826	0.0881801125703565	ADP ribosylation factor like GTPase 4C	Transport
MRPL38	-10.933652	-1.5204424	5.7574522462838e-27	1.81349836201578e-25	0.57313172433847	0.362101313320826	Mitochondrial ribosomal protein L38		Ribonucleoprotein, Ribosomal protein
LTBP4	-10.4101925	-1.5201218	8.82789057068134e-25	2.39340461316672e-23	0.320151206746147	0.158536585365854	Latent transforming growth factor beta binding protein 4		Growth factor binding	Disease mutation
BCKDK	-10.591848	-1.5197699	1.4273259326464e-25	4.10381433313362e-24	0.329747019482408	0.165103189493433	Branched chain ketoacid dehydrogenase kinase		Kinase, Transferase	Autism, Autism spectrum disorder, Disease mutation, Epilepsy, Mental retardation
MCMBP	-10.321145	-1.5196961	2.09034655511707e-24	5.54411407708986e-23	0.296016283803431	0.141651031894934	Minichromosome maintenance complex binding protein	Cell cycle, Cell division, DNA replication, Mitosis
SRD5A3	-9.909888	-1.5196166	1.10240337031391e-22	2.59646497791887e-21	0.246874091305612	0.110694183864916	Steroid 5 alpha-reductase 3		Oxidoreductase	Cataract, Congenital disorder of glycosylation, Mental retardation
APOBEC3D	-7.678646	-1.5189965	2.26155025608875e-14	2.82315828523549e-13	0.110206455364932	0.0422138836772983	Apolipoprotein B mRNA editing enzyme catalytic subunit 3D	Antiviral defense, Immunity, Innate immunity	Hydrolase
FTSJ1	-10.691239	-1.5189416	5.5142850065869e-26	1.62241435310359e-24	0.371038092468741	0.192307692307692	FtsJ RNA methyltransferase homolog 1	tRNA processing	Methyltransferase, Transferase	Mental retardation
BTG1	-14.597486	-1.5187082	6.41699279185042e-45	5.74250252260433e-43	0.971503343995347	0.881801125703565	BTG anti-proliferation factor 1			Cancer-related genes, Proto-oncogene
RASSF1	-11.143413	-1.5185438	8.53079688306269e-28	2.82822189055233e-26	0.778133178249491	0.568480300187617	Ras association domain family member 1	Cell cycle		Tumor suppressor
PDSS1	-8.191661	-1.5183285	4.03291286948324e-16	5.83664072502792e-15	0.130851991858098	0.0515947467166979	Decaprenyl diphosphate synthase subunit 1	Isoprene biosynthesis, Ubiquinone biosynthesis	Transferase	Disease mutation, Primary mitochondrial disease
CTDSP1	-10.634634	-1.5179825	9.88484045836638e-26	2.8668387132858e-24	0.373945914510032	0.194183864915572	CTD small phosphatase 1		Hydrolase, Protein phosphatase
PDLIM1	-11.37485	-1.5179161	7.90890206900523e-29	2.84355328710865e-27	0.847630125036348	0.677298311444653	PDZ and LIM domain 1
ELAC2	-10.619203	-1.5178736	1.07893802966836e-25	3.11682800504274e-24	0.338179703402152	0.174484052532833	ElaC ribonuclease Z 2	tRNA processing	Endonuclease, Hydrolase, Nuclease	Disease mutation, Primary mitochondrial disease, Proto-oncogene
FHOD1	-9.846293	-1.5173312	1.97073654273945e-22	4.54797781846197e-21	0.23437045652806	0.106941838649156	Formin homology 2 domain containing 1		Actin-binding
SLFN13	-10.7766075	-1.5171937	2.45639613351027e-26	7.38755586545682e-25	0.445478336725792	0.25703564727955	Schlafen family member 13		Endonuclease, Hydrolase, Nuclease
AEBP1	-9.937794	-1.5166224	8.47638554351075e-23	2.00675412210891e-21	0.256179121837744	0.118198874296435	AE binding protein 1	Transcription, Transcription regulation	Calmodulin-binding, DNA-binding, Repressor	Disease mutation, Ehlers-Danlos syndrome
TMEM71	-9.728574	-1.5163212	6.06640487085995e-22	1.35140891465822e-20	0.238150625181739	0.109756097560976	Transmembrane protein 71
SPTY2D1	-9.621009	-1.5152684	1.64104096438012e-21	3.53316119631039e-20	0.218958999709218	0.0966228893058161	SPT2 chromatin protein domain containing 1	Transcription, Transcription regulation	DNA-binding
NFKBIZ	-10.45357	-1.5150678	6.07488048787151e-25	1.67303762781479e-23	0.374818261122419	0.200750469043152	NFKB inhibitor zeta	Transcription, Transcription regulation	Activator, Repressor
TARS2	-9.000373	-1.5149302	4.47910437143499e-19	8.08381159264754e-18	0.176214015702239	0.0722326454033771	Threonyl-tRNA synthetase 2, mitochondrial	Protein biosynthesis	Aminoacyl-tRNA synthetase, Ligase	Disease mutation, Primary mitochondrial disease
ATP1B3	-10.786072	-1.514803	2.65977544167587e-26	7.95346739712244e-25	0.594068043035766	0.385553470919325	ATPase Na+/K+ transporting subunit beta 3	Ion transport, Potassium transport, Sodium transport, Sodium/potassium transport, Transport
RRM1	-10.668483	-1.5142609	7.53574720571796e-26	2.19598633341149e-24	0.458272753707473	0.270168855534709	Ribonucleotide reductase catalytic subunit M1	DNA replication	Allosteric enzyme, Oxidoreductase	FDA approved drug targets
TWF2	-11.170604	-1.5138254	6.15237913741893e-28	2.0583476125107e-26	0.747019482407677	0.532833020637899	Twinfilin actin binding protein 2	Cilium biogenesis/degradation	Actin-binding
HPS1	-10.857737	-1.5134664	1.13654918967028e-26	3.50158559689579e-25	0.48531549869148	0.285178236397749	HPS1, biogenesis of lysosomal organelles complex 3 subunit 1	Sensory transduction, Vision	Guanine-nucleotide releasing factor	Albinism, Disease mutation, Hermansky-Pudlak syndrome
JUNB	-10.381032	-1.5129217	1.52825608727014e-24	4.08886703583145e-23	0.596975865077057	0.401500938086304	JunB proto-oncogene, AP-1 transcription factor subunit	Transcription, Transcription regulation	DNA-binding
MRPL48	-10.871414	-1.5128913	9.62611480203196e-27	2.9757215191653e-25	0.470194824076766	0.274859287054409	Mitochondrial ribosomal protein L48		Ribonucleoprotein, Ribosomal protein
BRI3BP	-9.762027	-1.512161	4.37175066679169e-22	9.84679668647647e-21	0.230590287874382	0.105065666041276	BRI3 binding protein			Proto-oncogene
RNF149	-10.599243	-1.5120435	1.44722341679813e-25	4.15775700771023e-24	0.399825530677523	0.216697936210131	Ring finger protein 149	Ubl conjugation pathway	Transferase
NELFCD	-10.953303	-1.5119667	5.15534860483762e-27	1.62945521835632e-25	0.660657167781332	0.450281425891182	Negative elongation factor complex member C/D
LINC02084	-10.365448	-1.5117776	1.41911162408169e-24	3.80519447274829e-23	0.332654841523699	0.165103189493433	NA	NA	NA	NA
CDK2	-10.301738	-1.5109986	2.49965625601288e-24	6.57727668054115e-23	0.292236115149753	0.142589118198874	Cyclin dependent kinase 2	Cell cycle, Cell division, DNA damage, DNA repair, Meiosis, Mitosis	Kinase, Serine/threonine-protein kinase, Transferase	Cancer-related genes
DCTN4	-10.720839	-1.5109068	4.28981450488536e-26	1.26724375055132e-24	0.429194533294562	0.24296435272045	Dynactin subunit 4
IRF7	-10.646228	-1.5100032	1.03533008814617e-25	2.99321615768072e-24	0.536202384414074	0.334896810506567	Interferon regulatory factor 7	Antiviral defense, Host-virus interaction, Immunity, Innate immunity, Transcription, Transcription regulation	Activator, DNA-binding	Disease mutation
NUDT10	-9.304522	-1.5096021	2.99986258291469e-20	5.92222062552646e-19	0.197441116603664	0.0834896810506567	Nudix hydrolase 10		Hydrolase
TMEM201	-7.7834215	-1.5086081	1.00860396349931e-14	1.29212158446057e-13	0.113695841814481	0.0450281425891182	Transmembrane protein 201
RFC4	-10.52638	-1.5084745	2.93113197538809e-25	8.25884229647264e-24	0.378598429776098	0.204502814258912	Replication factor C subunit 4	DNA replication
AP5S1	-8.508092	-1.5080601	3.02360009797344e-17	4.73947696727733e-16	0.148589706309974	0.0590994371482176	Adaptor related protein complex 5 sigma 1 subunit	DNA damage, DNA repair, Protein transport, Transport
NUP188	-9.142286	-1.5076165	1.28269769893349e-19	2.3965297845158e-18	0.187263739459145	0.0787992495309568	Nucleoporin 188	mRNA transport, Protein transport, Translocation, Transport
HOOK2	-8.146915	-1.5075299	5.80212714882433e-16	8.26961276378969e-15	0.132015120674615	0.0525328330206379	Hook microtubule tethering protein 2	Protein transport, Transport
YWHAQ	-11.189126	-1.5073258	5.42487820384508e-28	1.82496293326226e-26	0.802849665600465	0.607879924953096	Tyrosine 3-monooxygenase/tryptophan 5-monooxygenase activation protein theta
UFC1	-11.24801	-1.5071801	2.9793982686423e-28	1.0220145832294e-26	0.801104972375691	0.596622889305816	Ubiquitin-fold modifier conjugating enzyme 1	Ubl conjugation pathway		Disease mutation
MPV17L2	-8.526744	-1.5070919	2.57410828146746e-17	4.05923900086129e-16	0.148298924105845	0.0600375234521576	MPV17 mitochondrial inner membrane protein like 2
SP110	-10.780617	-1.5069976	2.51903849646246e-26	7.55732196795266e-25	0.496946786856644	0.299249530956848	SP110 nuclear body protein	Host-virus interaction, Transcription, Transcription regulation	DNA-binding
POLE2	-7.6352334	-1.5067991	3.15124678957621e-14	3.88346073216428e-13	0.110497237569061	0.0422138836772983	DNA polymerase epsilon 2, accessory subunit	DNA replication	DNA-binding	FDA approved drug targets
MEST	-10.728765	-1.5061713	4.11330635463701e-26	1.21608340780347e-24	0.453911020645537	0.26078799249531	Mesoderm specific transcript		Hydrolase
UBXN1	-11.21126	-1.5058221	4.30631809483926e-28	1.46346841772713e-26	0.79470776388485	0.590056285178236	UBX domain protein 1	Host-virus interaction
PSMB7	-10.9097805	-1.5057626	7.69379637302208e-27	2.39864259837292e-25	0.617330619366095	0.408067542213884	Proteasome subunit beta 7	Host-virus interaction	Hydrolase, Protease, Threonine protease
NUTF2	-11.25878	-1.5057437	2.72667700964919e-28	9.37961515321145e-27	0.815353300378017	0.616322701688555	Nuclear transport factor 2	mRNA transport, Protein transport, Translocation, Transport
PPP2R5D	-9.868578	-1.5056047	1.59220861506237e-22	3.70009063618398e-21	0.238150625181739	0.110694183864916	Protein phosphatase 2 regulatory subunit B'delta			Disease mutation, Mental retardation
PPP1CB	-10.771051	-1.5054563	2.9425680399163e-26	8.75617340072981e-25	0.543762721721431	0.337711069418386	Protein phosphatase 1 catalytic subunit beta	Biological rhythms, Carbohydrate metabolism, Cell cycle, Cell division, Glycogen metabolism	Hydrolase, Protein phosphatase	Disease mutation
NCOA4	-10.812306	-1.5053965	1.91007278715392e-26	5.79209395879209e-25	0.54085489968014	0.338649155722326	Nuclear receptor coactivator 4	Transcription, Transcription regulation	Activator	Cancer-related genes, Proto-oncogene
XAB2	-10.4391775	-1.5053217	6.57164478322393e-25	1.80171363828299e-23	0.318988077929631	0.159474671669794	XPA binding protein 2	DNA damage, DNA repair, mRNA processing, mRNA splicing, Transcription
AC090152.1	-10.760841	-1.5047659	3.55201814357282e-26	1.05354470075291e-24	0.618493748182611	0.407129455909944	NA	NA	NA	NA
LCP1	-14.032585	-1.5045354	1.03930106657627e-41	8.02520218096165e-40	0.966850828729282	0.836772983114446	Lymphocyte cytosolic protein 1		Actin-binding	Cancer-related genes, Disease mutation
ZNF184	-10.198168	-1.5045236	6.95443525936193e-24	1.7639590085094e-22	0.29310846176214	0.144465290806754	Zinc finger protein 184	Transcription, Transcription regulation	DNA-binding
ZNF414	-9.034783	-1.5042214	3.33334277817768e-19	6.07588042948611e-18	0.183192788601338	0.075984990619137	Zinc finger protein 414	Transcription, Transcription regulation	DNA-binding
LENG8	-10.436309	-1.5034643	7.00804462121649e-25	1.91848497517685e-23	0.349810991567316	0.182926829268293	Leukocyte receptor cluster member 8
RAB24	-10.639779	-1.5034369	9.96821394066321e-26	2.88644460792891e-24	0.428903751090433	0.23921200750469	RAB24, member RAS oncogene family	Autophagy, Protein transport, Transport
ZBTB25	-10.007533	-1.5026091	4.37129297438217e-23	1.05189805493335e-21	0.267810410002908	0.126641651031895	Zinc finger and BTB domain containing 25	Transcription, Transcription regulation	DNA-binding
MAPK1IP1L	-11.233039	-1.5025679	3.49622459757062e-28	1.19593753734283e-26	0.804885141029369	0.601313320825516	Mitogen-activated protein kinase 1 interacting protein 1 like
TBC1D9B	-9.861596	-1.5014788	1.74665568656224e-22	4.0461610622699e-21	0.248909566734516	0.114446529080675	TBC1 domain family member 9B		GTPase activation
MIOS	-8.604842	-1.5009727	1.34871453279869e-17	2.17368122478929e-16	0.158185519046234	0.0647279549718574	Meiosis regulator for oocyte development
SCD5	-9.607382	-1.5003276	1.86473112668802e-21	3.99362340362248e-20	0.220994475138122	0.099437148217636	Stearoyl-CoA desaturase 5	Fatty acid biosynthesis, Fatty acid metabolism, Lipid biosynthesis, Lipid metabolism	Oxidoreductase
ZNF664	-10.317856	-1.5001773	2.20198550239745e-24	5.83175624987331e-23	0.31608025588834	0.158536585365854	Zinc finger protein 664	Transcription, Transcription regulation	DNA-binding
POP5	-10.794043	-1.5001439	2.5052986851683e-26	7.52226720064355e-25	0.592614132015121	0.376172607879925	POP5 homolog, ribonuclease P/MRP subunit	rRNA processing, tRNA processing	Hydrolase, RNA-binding
RAD54L	-8.27913	-1.4997585	1.99293857956784e-16	2.94602362482885e-15	0.139284675777842	0.0562851782363977	RAD54 like	DNA damage, DNA repair	DNA-binding, Helicase, Hydrolase
MRTO4	-10.647823	-1.4996445	1.00346165526886e-25	2.90337549758859e-24	0.520209363186973	0.320825515947467	MRT4 homolog, ribosome maturation factor	Ribosome biogenesis
CARD8-AS1	-7.405647	-1.4994235	1.75837124881745e-13	2.03665019234074e-12	0.10410002907822	0.0393996247654784	NA	NA	NA	NA
METRNL	-10.161667	-1.4987385	9.84655851197425e-24	2.47523274791737e-22	0.287583599883687	0.142589118198874	Meteorin like, glial cell differentiation regulator		Hormone
LDHA	-12.415231	-1.4976265	1.28185536365796e-33	6.17331423226909e-32	0.931084617621402	0.789868667917448	Lactate dehydrogenase A		Oxidoreductase	Cancer-related genes, Disease mutation, FDA approved drug targets, Glycogen storage disease
LGALS8	-9.878047	-1.4975566	1.49599688051218e-22	3.48535848654528e-21	0.252689735388194	0.117260787992495	Galectin 8	Autophagy
CDCA7	-10.558594	-1.4971775	2.57963718463934e-25	7.30218875444582e-24	0.584181448095377	0.388367729831144	Cell division cycle associated 7	Apoptosis, Transcription, Transcription regulation		Disease mutation
RRM2	-9.617002	-1.4970057	1.99776338628662e-21	4.27353230283324e-20	0.421052631578947	0.26266416510319	Ribonucleotide reductase regulatory subunit M2	DNA replication	Oxidoreductase	FDA approved drug targets
ABHD4	-8.405128	-1.4967811	7.14740441801803e-17	1.09091805297697e-15	0.148589706309974	0.0600375234521576	Abhydrolase domain containing 4	Lipid degradation, Lipid metabolism	Hydrolase
CHERP	-9.655549	-1.4964818	1.19467341208909e-21	2.60896429330984e-20	0.227100901424833	0.103189493433396	Calcium homeostasis endoplasmic reticulum protein
OXR1	-10.529435	-1.4962763	2.98850582623052e-25	8.40755586055828e-24	0.415527769700494	0.229831144465291	Oxidation resistance 1	Stress response		Disease mutation, Epilepsy, Mental retardation
SF3A3	-10.792521	-1.4961252	2.32727076012831e-26	7.01073556308281e-25	0.535330037801687	0.333958724202627	Splicing factor 3a subunit 3	mRNA processing, mRNA splicing
PELP1	-10.464382	-1.4957422	5.4148506018652e-25	1.49463760843792e-23	0.359406804303577	0.186679174484053	Proline, glutamate and leucine rich protein 1	Transcription	Activator, Repressor
TOLLIP	-10.16615	-1.4957373	9.75418163377049e-24	2.45538378251468e-22	0.299505670252981	0.145403377110694	Toll interacting protein	Autophagy, Immunity, Inflammatory response, Innate immunity
SNRPA1	-10.690962	-1.495533	7.40511357559409e-26	2.16136014338373e-24	0.643210235533585	0.433395872420263	Small nuclear ribonucleoprotein polypeptide A'	mRNA processing, mRNA splicing	Ribonucleoprotein, RNA-binding
DDIT4	-10.495508	-1.495427	6.13974123687059e-25	1.68962909030602e-23	0.828729281767956	0.659474671669794	DNA damage inducible transcript 4	Antiviral defense, Apoptosis
RAD9A	-9.1883545	-1.4948392	8.50579544026364e-20	1.61641027470971e-18	0.193370165745856	0.0834896810506567	RAD9 checkpoint clamp component A	DNA damage	Exonuclease, Hydrolase, Nuclease
USB1	-10.612265	-1.4946717	1.28178315752678e-25	3.69115226975907e-24	0.41029369002617	0.227016885553471	U6 snRNA biogenesis phosphodiesterase 1		Hydrolase, Nuclease
CYHR1	-10.318519	-1.4944725	2.31343360259597e-24	6.11806237634501e-23	0.346903169526025	0.175422138836773	Cysteine and histidine rich 1
ERI1	-10.258792	-1.4942328	3.99084895152734e-24	1.03742231871344e-22	0.3256760686246	0.166979362101313	Exoribonuclease 1	RNA-mediated gene silencing, rRNA processing	Exonuclease, Hydrolase, Nuclease, RNA-binding
EIF4A1	-15.928441	-1.4940897	3.73309115077723e-52	4.3238882661265e-50	0.980808374527479	0.899624765478424	Eukaryotic translation initiation factor 4A1	Host-virus interaction, Protein biosynthesis	Helicase, Hydrolase, Initiation factor, RNA-binding
LARP1	-10.437293	-1.4940606	7.07997013795067e-25	1.93672636038216e-23	0.360279150915964	0.188555347091932	La ribonucleoprotein domain family member 1	Protein biosynthesis, Translation regulation	Repressor, RNA-binding
IKZF1	-9.303011	-1.4937702	3.06800024748489e-20	6.0534704613582e-19	0.207036929339924	0.0909943714821764	IKAROS family zinc finger 1	Cell cycle, Transcription, Transcription regulation	Activator, Chromatin regulator, Developmental protein, DNA-binding, Repressor	Cancer-related genes, Disease mutation
EIF4EBP1	-10.59076	-1.4936556	1.67690338723771e-25	4.79502663095995e-24	0.460889793544635	0.271106941838649	Eukaryotic translation initiation factor 4E binding protein 1	Translation regulation	Protein synthesis inhibitor	Cancer-related genes
ILF3	-11.146634	-1.4932122	8.8181717973348e-28	2.92084982764028e-26	0.820296597848212	0.621951219512195	Interleukin enhancer binding factor 3	Antiviral defense, Transcription, Transcription regulation	DNA-binding, RNA-binding	Cancer-related genes
SMIM13	-8.896031	-1.4931936	1.11213732646953e-18	1.95323120374813e-17	0.173596975865077	0.0731707317073171	Small integral membrane protein 13
P3H4	-8.019063	-1.4931555	1.61623472618559e-15	2.21474381179778e-14	0.129398080837453	0.0515947467166979	Prolyl 3-hydroxylase family member 4 (non-enzymatic)
TIMM50	-10.698882	-1.4927217	5.72253467407423e-26	1.68233326590997e-24	0.476882814771736	0.281425891181989	Translocase of inner mitochondrial membrane 50	Protein transport, Translocation, Transport	RNA-binding	Disease mutation, Epilepsy, Mental retardation
LAMP1	-10.710479	-1.4924715	6.03530382944872e-26	1.77001727132734e-24	0.631578947368421	0.418386491557223	Lysosomal associated membrane protein 1	Host-virus interaction	Host cell receptor for virus entry, Receptor
PRKCSH	-10.704992	-1.492347	6.17007946308839e-26	1.80809510351079e-24	0.601919162547252	0.391181988742964	Protein kinase C substrate 80K-H			Disease mutation
ELAVL1	-10.774659	-1.4906615	3.21287424937664e-26	9.54500084427227e-25	0.657749345740041	0.448405253283302	ELAV like RNA binding protein 1		RNA-binding
FKBP15	-8.160873	-1.4905657	5.22439390831004e-16	7.47529481775043e-15	0.13666763594068	0.0544090056285178	FK506 binding protein 15	Endocytosis, Transport	Actin-binding
SAFB2	-10.6156225	-1.4901737	1.27763910763842e-25	3.68211566761211e-24	0.441116603663856	0.25328330206379	Scaffold attachment factor B2	Transcription, Transcription regulation	DNA-binding, Repressor, RNA-binding
EXOSC8	-10.574157	-1.489451	2.12247817642592e-25	6.04081055484954e-24	0.515556847920907	0.313320825515947	Exosome component 8	rRNA processing	RNA-binding	Disease mutation, Neurodegeneration
MLEC	-10.666155	-1.4890158	9.10155769639704e-26	2.64806131355984e-24	0.607444024425705	0.401500938086304	Malectin	Carbohydrate metabolism
RPP25L	-10.645304	-1.4887439	9.61339250819663e-26	2.79032338772803e-24	0.444896772317534	0.25234521575985	Ribonuclease P/MRP subunit p25 like
MAEA	-10.381078	-1.4886615	1.21056070888906e-24	3.26512398718116e-23	0.339342832218668	0.174484052532833	Macrophage erythroblast attacher	Cell cycle, Cell division, Erythrocyte maturation, Ubl conjugation pathway	Actin-binding, Transferase
EXOSC10	-10.164633	-1.4886235	9.98424637498696e-24	2.50640193121329e-22	0.308229136376854	0.151969981238274	Exosome component 10	Nonsense-mediated mRNA decay, rRNA processing	Exonuclease, Hydrolase, Nuclease, RNA-binding
EPB41L4A-AS1	-10.584018	-1.488591	1.84234571915164e-25	5.25848890887579e-24	0.473102646118058	0.275797373358349	NA	NA	NA	NA
ATPAF2	-8.849272	-1.4883342	1.66780149468215e-18	2.88483943794241e-17	0.171270718232044	0.0722326454033771	ATP synthase mitochondrial F1 complex assembly factor 2		Chaperone	Disease mutation, Primary mitochondrial disease
IDS	-10.00949	-1.4877398	4.50906935982283e-23	1.0836273646676e-21	0.305902878743821	0.151969981238274	Iduronate 2-sulfatase		Hydrolase	Disease mutation, Mucopolysaccharidosis
UQCRFS1	-11.4990835	-1.486957	2.31939773189612e-29	8.6624771821561e-28	0.851119511485897	0.661350844277674	Ubiquinol-cytochrome c reductase, Rieske iron-sulfur polypeptide 1	Electron transport, Respiratory chain, Transport	Translocase
SRGAP2	-8.28942	-1.4867934	1.84731490415929e-16	2.73739161162487e-15	0.145391102064554	0.0590994371482176	SLIT-ROBO Rho GTPase activating protein 2	Neurogenesis	GTPase activation
GARS	-10.425116	-1.4861151	7.94615687079977e-25	2.16396791389987e-23	0.362023844140739	0.193245778611632	Glycyl-tRNA synthetase	Protein biosynthesis	Aminoacyl-tRNA synthetase, Hydrolase, Ligase, Transferase	Charcot-Marie-Tooth disease, Disease mutation, Neurodegeneration, Neuropathy
SF3B1	-10.861465	-1.4860281	1.47318371832565e-26	4.50836097612351e-25	0.747019482407677	0.542213883677298	Splicing factor 3b subunit 1	mRNA processing, mRNA splicing	RNA-binding	Cancer-related genes
NR4A1	-10.361059	-1.4856807	1.79429343742162e-24	4.77621338931408e-23	0.575748764175632	0.390243902439024	Nuclear receptor subfamily 4 group A member 1	Transcription, Transcription regulation	DNA-binding, Receptor
EMC10	-10.728805	-1.485257	5.06636764159485e-26	1.49182720876921e-24	0.645245710962489	0.434333958724203	ER membrane protein complex subunit 10	Angiogenesis
COPG1	-10.251926	-1.4852542	4.3111936142445e-24	1.115940576202e-22	0.322768246583309	0.161350844277674	Coatomer protein complex subunit gamma 1	ER-Golgi transport, Protein transport, Transport
SMG9	-9.854725	-1.4849954	1.86467544442721e-22	4.31409519225538e-21	0.252980517592323	0.119136960600375	SMG9, nonsense mediated mRNA decay factor	Nonsense-mediated mRNA decay
MRTFA	-8.783242	-1.4848431	2.96776639109543e-18	5.01492233058559e-17	0.171852282640302	0.0722326454033771	NA	NA	NA	NA
ZFP36	-10.586324	-1.4848237	2.49066245919095e-25	7.06124993561952e-24	0.865949403896482	0.732645403377111	ZFP36 ring finger protein
SLC38A10	-10.240411	-1.4846909	4.75019557946723e-24	1.2252424834678e-22	0.31927886013376	0.162288930581614	Solute carrier family 38 member 10	Amino-acid transport, Ion transport, Sodium transport, Transport
TASOR	-10.433651	-1.4842446	7.59553756065452e-25	2.07156684245541e-23	0.394300668799069	0.216697936210131	NA	NA	NA	NA
EIF4A3	-10.617629	-1.4842181	1.42012942131679e-25	4.08633309352326e-24	0.578656586216924	0.382739212007505	Eukaryotic translation initiation factor 4A3	mRNA processing, mRNA splicing, mRNA transport, Nonsense-mediated mRNA decay, rRNA processing, Translation regulation, Transport	Helicase, Hydrolase, RNA-binding	Disease mutation
SH2B1	-9.345772	-1.4839925	2.04749541462533e-20	4.0750614285319e-19	0.204129107298633	0.0919324577861163	SH2B adaptor protein 1
SLC7A5	-9.724521	-1.4837142	6.29226611741698e-22	1.40087124187092e-20	0.245710962489096	0.119136960600375	Solute carrier family 7 member 5	Amino-acid transport, Transport
CCDC107	-10.4772005	-1.4830506	5.04488508372246e-25	1.39567527550511e-23	0.420761849374818	0.23827392120075	Coiled-coil domain containing 107
KIF15	-9.372327	-1.4829693	1.62263003523833e-20	3.25959834905368e-19	0.214306484443152	0.0984990619136961	Kinesin family member 15		Motor protein
NAF1	-9.770862	-1.482939	4.21399696431031e-22	9.49732160657153e-21	0.258796161674905	0.121013133208255	Nuclear assembly factor 1 ribonucleoprotein	Ribosome biogenesis, rRNA processing	Ribonucleoprotein, RNA-binding
DTL	-9.795255	-1.4814306	3.29443016181524e-22	7.46621909304022e-21	0.259959290491422	0.126641651031895	Denticleless E3 ubiquitin protein ligase homolog	Biological rhythms, DNA damage, DNA replication, Ubl conjugation pathway
LRCH4	-10.524617	-1.4813745	3.48749809388502e-25	9.78879737226116e-24	0.518464669962198	0.318011257035647	Leucine rich repeats and calponin homology domain containing 4
ARHGAP45	-10.465825	-1.480662	5.79037460510182e-25	1.59588479609436e-23	0.435300959581274	0.24671669793621	Rho GTPase activating protein 45		GTPase activation
GUCD1	-9.842772	-1.4804691	2.10517868818049e-22	4.8521187132301e-21	0.256760686246002	0.121013133208255	Guanylyl cyclase domain containing 1
WDR12	-9.88473	-1.4804026	1.44113916131034e-22	3.36397541091324e-21	0.268973538819424	0.126641651031895	WD repeat domain 12	Ribosome biogenesis, rRNA processing
RCN1	-10.599695	-1.4798992	1.53866433854156e-25	4.41007466366167e-24	0.466123873218959	0.274859287054409	Reticulocalbin 1
SPTAN1	-10.303741	-1.4795581	3.35872004097633e-24	8.78717028018404e-23	0.603082291363769	0.398686679174484	Spectrin alpha, non-erythrocytic 1		Actin capping, Actin-binding, Calmodulin-binding	Disease mutation, Epilepsy, Mental retardation
PRMT6	-7.6380396	-1.4786371	3.09955184333496e-14	3.8249054962206e-13	0.116022099447514	0.0459662288930582	Protein arginine methyltransferase 6	DNA damage, DNA repair, Host-virus interaction, Transcription, Transcription regulation	Chromatin regulator, Methyltransferase, Repressor, Transferase
SART1	-10.136346	-1.4774314	1.30435772605188e-23	3.24988407972939e-22	0.304448967723175	0.151969981238274	SART1, U4/U6.U5 tri-snRNP-associated protein 1	mRNA processing, mRNA splicing		Allergen, Cancer-related genes
U2AF1	-10.577876	-1.4766461	2.32905801686611e-25	6.6082056182416e-24	0.647862750799651	0.439024390243902	U2 small nuclear RNA auxiliary factor 1	mRNA processing, mRNA splicing	RNA-binding	Cancer-related genes, Disease mutation
PIDD1	-8.046651	-1.4764862	1.30526957568167e-15	1.80416056418145e-14	0.134922942715906	0.0544090056285178	P53-induced death domain protein 1	Apoptosis	Hydrolase	Disease mutation, Mental retardation
BICD1	-8.908794	-1.4763235	1.00510431628964e-18	1.77290713641046e-17	0.182611224193079	0.0787992495309568	BICD cargo adaptor 1	Host-virus interaction
NABP2	-10.51339	-1.4762908	3.72171899479848e-25	1.04063129815599e-23	0.463216051177668	0.268292682926829	Nucleic acid binding protein 2	DNA damage, DNA repair	DNA-binding
DNAH14	-7.6687765	-1.4760256	2.46109253492816e-14	3.06389278472468e-13	0.118929921488805	0.0469043151969981	Dynein axonemal heavy chain 14		Motor protein
RRP1B	-10.512429	-1.4751549	3.67923504429646e-25	1.03032656355237e-23	0.46263448676941	0.274859287054409	Ribosomal RNA processing 1B	Apoptosis, Host-virus interaction, mRNA processing, mRNA splicing, Transcription, Transcription regulation	Activator
SEC23B	-10.12399	-1.4749738	1.49512069103489e-23	3.70249745687199e-22	0.315789473684211	0.158536585365854	Sec23 homolog B, coat complex II component	ER-Golgi transport, Protein transport, Transport		Congenital dyserythropoietic anemia, Disease mutation, Hereditary hemolytic anemia
MCM3AP	-9.61522	-1.4749418	1.76712731025037e-21	3.79124423695626e-20	0.238732189589997	0.111632270168856	Minichromosome maintenance complex component 3 associated protein	Immunity, mRNA transport, Protein transport, Translocation, Transport	Acyltransferase, Transferase	Mental retardation, Neuropathy
FYN	-11.306254	-1.4748192	1.88018651611213e-28	6.52291058542371e-27	0.865077057284094	0.664165103189493	FYN proto-oncogene, Src family tyrosine kinase	Adaptive immunity, Host-virus interaction, Immunity	Developmental protein, Kinase, Transferase, Tyrosine-protein kinase	Proto-oncogene
USP18	-7.983752	-1.4746149	2.15026658721148e-15	2.92029340847968e-14	0.132015120674615	0.0525328330206379	Ubiquitin specific peptidase 18	Ubl conjugation pathway	Hydrolase, Protease, Thiol protease
SLC37A4	-9.557309	-1.4745805	3.05011540512897e-21	6.44557008909499e-20	0.235824367548706	0.107879924953096	Solute carrier family 37 member 4
EIF3A	-10.57322	-1.474109	2.61025422576004e-25	7.37744516733925e-24	0.715615004361733	0.51031894934334	Eukaryotic translation initiation factor 3 subunit A	Host-virus interaction, Protein biosynthesis	Initiation factor, RNA-binding
YDJC	-10.52243	-1.4738443	3.49491456207916e-25	9.80209715606584e-24	0.501308519918581	0.304878048780488	YdjC chitooligosaccharide deacetylase homolog	Carbohydrate metabolism	Hydrolase
AGPS	-10.204522	-1.4731265	7.02512017726411e-24	1.77819103463377e-22	0.344286129688863	0.178236397748593	Alkylglycerone phosphate synthase	Lipid biosynthesis, Lipid metabolism	Transferase	Cataract, Disease mutation, Dwarfism, Rhizomelic chondrodysplasia punctata
IL15RA	-8.734436	-1.4728644	4.53946468834286e-18	7.59711692080645e-17	0.173887758069206	0.0731707317073171	Interleukin 15 receptor subunit alpha		Receptor
DUSP1	-9.827357	-1.472805	3.26241959949234e-22	7.39825401245472e-21	0.633614422797325	0.446529080675422	Dual specificity phosphatase 1	Cell cycle, Stress response	Hydrolase, Protein phosphatase	Cancer-related genes
TAF9B	-8.132537	-1.4723939	6.57475374159662e-16	9.3417143515597e-15	0.139284675777842	0.0572232645403377	TATA-box binding protein associated factor 9b	Transcription, Transcription regulation
DDB2	-10.16784	-1.4722251	9.87630760750287e-24	2.48100710186831e-22	0.333236405931957	0.173545966228893	Damage specific DNA binding protein 2	DNA damage, DNA repair, Ubl conjugation pathway	DNA-binding	Cancer-related genes, Disease mutation, Xeroderma pigmentosum
ADK	-10.490732	-1.4720831	4.80553774259063e-25	1.33147227037517e-23	0.498109915673161	0.300187617260788	Adenosine kinase	Purine salvage	Kinase, Transferase	Disease mutation, FDA approved drug targets
IGSF8	-10.516282	-1.4719357	3.79158404379612e-25	1.05935700448078e-23	0.509741203838325	0.305816135084428	Immunoglobulin superfamily member 8
CCDC146	-7.2925463	-1.471728	4.01578279087102e-13	4.53087749471857e-12	0.103227682465833	0.0412757973733583	Coiled-coil domain containing 146
LYPLA1	-10.761002	-1.469855	4.07040671858447e-26	1.20437313101787e-24	0.736551323059029	0.529080675422139	Lysophospholipase I	Fatty acid metabolism, Lipid metabolism	Hydrolase
EPN1	-10.212134	-1.4698061	6.47630991071285e-24	1.65184264140767e-22	0.336435010177377	0.172607879924953	Epsin 1	Endocytosis
TMEM223	-10.444019	-1.4693189	7.21094157045984e-25	1.97108045123525e-23	0.433847048560628	0.24577861163227	Transmembrane protein 223
IFI44	-10.178524	-1.4691771	9.08725508909628e-24	2.28907517905033e-22	0.346903169526025	0.181050656660413	Interferon induced protein 44
ARAF	-10.01461	-1.4691273	4.28359253855193e-23	1.03283116273741e-21	0.300378016865368	0.147279549718574	A-Raf proto-oncogene, serine/threonine kinase		Kinase, Serine/threonine-protein kinase, Transferase	Proto-oncogene
SLA	-10.376791	-1.4690416	1.49466703978249e-24	4.00192452985214e-23	0.513230590287874	0.319887429643527	Src like adaptor
TPGS1	-10.576329	-1.4688598	2.13239860886748e-25	6.064329563571e-24	0.543181157313172	0.338649155722326	Tubulin polyglutamylase complex subunit 1	Differentiation, Spermatogenesis	Developmental protein
LCK	-12.823942	-1.4686828	1.16124688598041e-35	6.28739604641554e-34	0.929339924396627	0.795497185741088	LCK proto-oncogene, Src family tyrosine kinase	Host-virus interaction	Kinase, Transferase, Tyrosine-protein kinase	Cancer-related genes, Disease mutation, FDA approved drug targets, Proto-oncogene
LDLR	-10.16937	-1.4685715	1.09374060099454e-23	2.73629526568702e-22	0.482407676650189	0.303001876172608	Low density lipoprotein receptor	Cholesterol metabolism, Endocytosis, Host-virus interaction, Lipid metabolism, Lipid transport, Steroid metabolism, Sterol metabolism, Transport	Host cell receptor for virus entry, Receptor	Disease mutation
APOBEC3C	-9.873192	-1.4680248	1.63426266887982e-22	3.79540913348162e-21	0.282640302413492	0.136960600375235	Apolipoprotein B mRNA editing enzyme catalytic subunit 3C	Antiviral defense, Host-virus interaction, Immunity, Innate immunity	Hydrolase
SZRD1	-10.533677	-1.4678804	3.22031832071174e-25	9.05275505809296e-24	0.528060482698459	0.326454033771107	SUZ RNA binding domain containing 1
ALKBH2	-9.702211	-1.4673156	8.20351925988525e-22	1.8131461861779e-20	0.264611805757488	0.122889305816135	AlkB homolog 2, alpha-ketoglutarate dependent dioxygenase	DNA damage, DNA repair	Dioxygenase, Oxidoreductase
MRPL3	-10.527105	-1.4672881	3.80896466578791e-25	1.06340134044625e-23	0.632742076184937	0.424953095684803	Mitochondrial ribosomal protein L3		Ribonucleoprotein, Ribosomal protein	Disease mutation, Primary mitochondrial disease
TMEM106C	-10.172944	-1.4669863	1.17847707720634e-23	2.94225371779189e-22	0.596975865077057	0.405253283302064	Transmembrane protein 106C
OIP5	-9.3847	-1.4661815	1.45625162375043e-20	2.93665375652284e-19	0.217214306484443	0.100375234521576	Opa interacting protein 5	Cell cycle, Cell division, Mitosis
AKAP1	-8.838418	-1.4649557	1.85000961151146e-18	3.18495775121971e-17	0.180866530968305	0.0787992495309568	A-kinase anchoring protein 1		RNA-binding
IMPACT	-8.017559	-1.464938	1.65303098189898e-15	2.26262479313705e-14	0.137539982553068	0.0553470919324578	Impact RWD domain protein	Differentiation, Neurogenesis, Stress response, Translation regulation	Actin-binding, Repressor
DEAF1	-9.484173	-1.4642589	6.14203301046089e-21	1.26936504921445e-19	0.246292526897354	0.112570356472795	DEAF1, transcription factor	Neurogenesis, Transcription, Transcription regulation	Developmental protein, DNA-binding	Disease mutation, Epilepsy, Mental retardation
SFXN4	-10.41336	-1.463395	9.80070687663093e-25	2.64930334114895e-23	0.442570514684501	0.25703564727955	Sideroflexin 4	Amino-acid transport, Transport		Primary mitochondrial disease
KATNAL1	-7.3916492	-1.463343	1.95260116136289e-13	2.25519580647028e-12	0.108752544344286	0.0431519699812383	Katanin catalytic subunit A1 like 1		Isomerase
TMEM41B	-9.643552	-1.4633317	1.39635791626298e-21	3.03312142986002e-20	0.264902587961617	0.128517823639775	Transmembrane protein 41B	Autophagy, Neurogenesis
KLHL23	-9.090823	-1.4632443	2.09069885602795e-19	3.86277985004942e-18	0.209072404768828	0.0919324577861163	Kelch like family member 23
TMCC1-AS1	-8.12898	-1.4630206	6.84251856900253e-16	9.69957483129595e-15	0.144809537656295	0.0581613508442777	NA	NA	NA	NA
CBLB	-10.242962	-1.462773	5.35412728188984e-24	1.37327549155186e-22	0.460308229136377	0.272983114446529	Cbl proto-oncogene B	Ubl conjugation pathway	Transferase	Cancer-related genes
FUS	-12.43179	-1.4626881	1.1254873233004e-33	5.44893670901029e-32	0.936609479499855	0.787992495309568	FUS RNA binding protein		DNA-binding, RNA-binding	Amyotrophic lateral sclerosis, Cancer-related genes, Disease mutation, Neurodegeneration, Proto-oncogene
MMADHC	-10.696817	-1.4619616	7.45467275916251e-26	2.17409145544308e-24	0.715905786565862	0.516885553470919	Methylmalonic aciduria and homocystinuria, cblD type			Disease mutation
SMYD5	-7.3447933	-1.4610369	2.77156198888731e-13	3.16215524798206e-12	0.109624890956673	0.0422138836772983	SMYD family member 5		Methyltransferase, Transferase
ANP32E	-10.228473	-1.4605417	7.26427292862936e-24	1.83618545207709e-22	0.65484152369875	0.456848030018762	Acidic nuclear phosphoprotein 32 family member E		Chaperone, Chromatin regulator
RCOR1	-10.093319	-1.4602243	2.04780522698841e-23	5.04046530685965e-22	0.340505961035185	0.181050656660413	REST corepressor 1	Host-virus interaction, Transcription, Transcription regulation	Chromatin regulator, Repressor
TELO2	-9.889225	-1.4601475	1.38567433483861e-22	3.23863769664292e-21	0.281477173596976	0.138836772983114	Telomere maintenance 2			Disease mutation, Mental retardation
ESCO2	-8.761806	-1.4593273	3.576330458377e-18	6.02103362957941e-17	0.181157313172434	0.0806754221388368	Establishment of sister chromatid cohesion N-acetyltransferase 2	Cell cycle	Acyltransferase, Transferase	Disease mutation
LARS2	-7.667063	-1.4589721	2.5004076076051e-14	3.11072123881557e-13	0.121837743530096	0.0487804878048781	Leucyl-tRNA synthetase 2, mitochondrial	Protein biosynthesis	Aminoacyl-tRNA synthetase, Ligase	Deafness, Disease mutation
HGH1	-9.538416	-1.4588207	3.64885758766903e-21	7.67539290610772e-20	0.240767665018901	0.112570356472795	HGH1 homolog
MTCH1	-10.530876	-1.458774	3.49920197465462e-25	9.80660731043904e-24	0.583309101482989	0.376172607879925	Mitochondrial carrier 1	Apoptosis, Transport
CCDC22	-9.9917555	-1.45834	5.28967064649679e-23	1.26789283125363e-21	0.299505670252981	0.150093808630394	Coiled-coil domain containing 22	Protein transport, Transport, Ubl conjugation pathway		Disease mutation, Mental retardation
PMPCA	-10.42413	-1.4581856	9.1093493655504e-25	2.46605988260732e-23	0.475138121546961	0.282363977485929	Peptidase, mitochondrial processing alpha subunit			Disease mutation, Mental retardation, Neurodegeneration
SPATA2	-8.471608	-1.4576437	4.1326030206295e-17	6.41192891725564e-16	0.15963943006688	0.0684803001876173	Spermatogenesis associated 2	Necrosis	Developmental protein
NDRG1	-7.2398863	-1.4576169	5.90413882196332e-13	6.58231449962472e-12	0.105553940098866	0.0422138836772983	N-myc downstream regulated 1			Cancer-related genes, Charcot-Marie-Tooth disease, Neurodegeneration, Neuropathy
NCBP2	-10.359826	-1.4569181	1.65273735724226e-24	4.41224215991422e-23	0.429194533294562	0.24390243902439	Nuclear cap binding protein subunit 2	mRNA processing, mRNA splicing, mRNA transport, Nonsense-mediated mRNA decay, RNA-mediated gene silencing, Translation regulation, Transport	RNA-binding
CARD19	-9.475792	-1.4567736	6.59771699205734e-21	1.35970179969758e-19	0.245710962489096	0.114446529080675	Caspase recruitment domain family member 19
RASSF7	-9.167085	-1.4564368	1.05033541245542e-19	1.97614369126489e-18	0.210235533585345	0.0947467166979362	Ras association domain family member 7	Apoptosis
JMJD7	-7.8794627	-1.4562023	4.90957136259813e-15	6.44530923394742e-14	0.133759813899389	0.0534709193245779	Jumonji domain containing 7		Aminopeptidase, Hydrolase, Monooxygenase, Oxidoreductase, Protease
APOL6	-9.938934	-1.4560131	8.88549217803842e-23	2.10224886366118e-21	0.31608025588834	0.164165103189493	Apolipoprotein L6	Lipid transport, Transport
JOSD2	-10.474605	-1.4557719	5.32969585578025e-25	1.472243003905e-23	0.447223029950567	0.26078799249531	Josephin domain containing 2	Ubl conjugation pathway	Hydrolase, Protease
NUDT18	-9.829335	-1.4556699	2.5101431942228e-22	5.74107203790598e-21	0.293399243966269	0.145403377110694	Nudix hydrolase 18	Nucleotide metabolism	Hydrolase
TARDBP	-10.279803	-1.4548286	3.52841113012447e-24	9.21794259626593e-23	0.399825530677523	0.223264540337711	TAR DNA binding protein	Biological rhythms, mRNA processing, mRNA splicing, Transcription, Transcription regulation	DNA-binding, Repressor, RNA-binding	Amyotrophic lateral sclerosis, Disease mutation, Neurodegeneration
PSMD2	-10.45207	-1.454724	7.74356324331667e-25	2.11036603327352e-23	0.603954637976156	0.402439024390244	Proteasome 26S subunit, non-ATPase 2
MAD2L2	-10.347493	-1.4547238	2.17063834549024e-24	5.75289891986157e-23	0.591741785402733	0.388367729831144	Mitotic arrest deficient 2 like 2	Cell cycle, Cell division, DNA damage, DNA repair, Mitosis, Transcription, Transcription regulation		Cancer-related genes, Disease mutation, Fanconi anemia
RUVBL2	-10.396658	-1.4544716	1.34743330951137e-24	3.6209549604571e-23	0.603663855772027	0.401500938086304	RuvB like AAA ATPase 2	DNA damage, DNA recombination, DNA repair, Growth regulation, Transcription, Transcription regulation	Activator, Chromatin regulator, Helicase, Hydrolase
BZW2	-10.436688	-1.4543575	8.59232720023789e-25	2.33299531050376e-23	0.551032276824658	0.352720450281426	Basic leucine zipper and W2 domains 2	Differentiation, Neurogenesis	Developmental protein
YEATS2	-9.428825	-1.4541974	9.97608747546337e-21	2.03191306449324e-19	0.237278278569352	0.111632270168856	YEATS domain containing 2			Epilepsy
ECHDC1	-10.326071	-1.4525484	2.38057117457566e-24	6.27747014125677e-23	0.452457109624891	0.26172607879925	Ethylmalonyl-CoA decarboxylase 1		Lyase
PSMA5	-11.090576	-1.452524	1.58662627445784e-27	5.18964327716098e-26	0.835417272462925	0.653846153846154	Proteasome subunit alpha 5		Hydrolase, Protease, Threonine protease
TMED7	-10.227115	-1.4522231	5.89548253119288e-24	1.5089549379314e-22	0.399243966269264	0.224202626641651	Transmembrane p24 trafficking protein 7	Protein transport, Transport
LINC00649	-9.273149	-1.4520093	4.17085330319483e-20	8.1591342464048e-19	0.232334981099157	0.105065666041276	NA	NA	NA	NA
RCBTB1	-7.9868135	-1.4518741	2.12785271735004e-15	2.89307345125293e-14	0.142192497819133	0.0572232645403377	RCC1 and BTB domain containing protein 1	Cell cycle, Transcription, Transcription regulation	Chromatin regulator	Disease mutation
C1orf43	-10.567206	-1.4517266	2.69338149362866e-25	7.60651667039372e-24	0.691770863623146	0.48780487804878	Chromosome 1 open reading frame 43
LETM2	-7.089493	-1.450525	1.74247915383963e-12	1.87302436151789e-11	0.10410002907822	0.0403377110694184	Leucine zipper and EF-hand containing transmembrane protein 2
CNDP2	-10.320938	-1.4504302	2.66897189603866e-24	7.00767864898931e-23	0.525734225065426	0.325515947467167	Carnosine dipeptidase 2		Carboxypeptidase, Hydrolase, Metalloprotease, Protease
SLC35B1	-9.99691	-1.4504024	5.1622973742718e-23	1.23817330403488e-21	0.321895899970922	0.166041275797373	Solute carrier family 35 member B1	Sugar transport, Transport
TMEM216	-8.72672	-1.4499445	4.91089980716868e-18	8.1887855964547e-17	0.183774353009596	0.0787992495309568	Transmembrane protein 216	Cilium biogenesis/degradation		Ciliopathy, Disease mutation, Joubert syndrome, Meckel syndrome
ZDHHC3	-10.253363	-1.4498357	4.79885000016849e-24	1.236050027137e-22	0.436754870601919	0.24859287054409	Zinc finger DHHC-type containing 3		Acyltransferase, Transferase
KNTC1	-7.681824	-1.4493796	2.23521727031062e-14	2.79219069319587e-13	0.124454783367258	0.050656660412758	Kinetochore associated 1	Cell cycle, Cell division, Mitosis
SAP130	-8.049115	-1.4493116	1.27738456946497e-15	1.76695210230489e-14	0.138121546961326	0.0581613508442777	Sin3A associated protein 130	Transcription, Transcription regulation	Repressor
DDX19B	-9.882639	-1.4483653	1.50312335827138e-22	3.49973397176149e-21	0.293399243966269	0.146341463414634	DEAD-box helicase 19B		Helicase, Hydrolase, RNA-binding
GTF3C6	-10.603116	-1.4478235	1.97263592226131e-25	5.61871185919737e-24	0.733352718813609	0.531894934333959	General transcription factor IIIC subunit 6	Transcription	DNA-binding
ELOVL1	-10.318831	-1.4477504	2.74455249562489e-24	7.20095812848505e-23	0.537656295434719	0.337711069418386	ELOVL fatty acid elongase 1	Fatty acid biosynthesis, Fatty acid metabolism, Lipid biosynthesis, Lipid metabolism	Transferase	Disease mutation, Ichthyosis
POLDIP2	-10.346878	-1.4472307	1.97944580411722e-24	5.26141582254862e-23	0.474847339342832	0.280487804878049	DNA polymerase delta interacting protein 2	DNA damage, DNA repair
TNPO2	-7.266942	-1.4467783	4.87771916355601e-13	5.47636193574581e-12	0.108461762140157	0.0431519699812383	Transportin 2	Protein transport, Transport
MOSPD2	-7.041753	-1.4463184	2.43376676432922e-12	2.58722908339279e-11	0.1009014248328	0.0393996247654784	Motile sperm domain containing 2	Chemotaxis
RHBDD2	-10.161853	-1.4439864	1.10504460979683e-23	2.76268700568128e-22	0.380343123000872	0.208255159474672	Rhomboid domain containing 2
RB1	-10.216232	-1.4434206	7.04954505088699e-24	1.78314027925028e-22	0.463797615585926	0.272983114446529	RB transcriptional corepressor 1	Cell cycle, Host-virus interaction, Transcription, Transcription regulation	Chromatin regulator, DNA-binding, Repressor	Cancer-related genes, Disease mutation, Tumor suppressor
TRIM35	-8.197034	-1.4428257	3.95630462390684e-16	5.73256949879708e-15	0.151788310555394	0.0637898686679174	Tripartite motif containing 35	Apoptosis
IPO9	-9.568928	-1.4427607	2.8116854098705e-21	5.96928640873956e-20	0.264030241349229	0.128517823639775	Importin 9	Protein transport, Transport
LINC01684	-10.038444	-1.4426588	3.66729296015256e-23	8.87741994937459e-22	0.375981389938936	0.204502814258912	NA	NA	NA	NA
PER3	-7.6361017	-1.4426296	3.181102551889e-14	3.9189341804675e-13	0.125617912183774	0.050656660412758	Period circadian regulator 3	Biological rhythms, Transcription, Transcription regulation		Disease mutation
TSPYL1	-10.065939	-1.4416548	2.83069815535154e-23	6.90249055190019e-22	0.391392846757778	0.219512195121951	TSPY like 1
BYSL	-8.759777	-1.4415432	3.66804060356857e-18	6.16975892147119e-17	0.182902006397208	0.0806754221388368	Bystin like	Ribosome biogenesis
DANCR	-10.28588	-1.4410777	4.67880558686796e-24	1.20853185098768e-22	0.762721721430648	0.563789868667917	NA	NA	NA	NA
PTOV1	-10.337558	-1.4408829	2.35774197685938e-24	6.22624199819844e-23	0.581273626054086	0.381801125703565	Prostate tumor overexpressed 1	Transcription, Transcription regulation	Activator
SKA3	-9.256698	-1.4408041	4.76822883371147e-20	9.26337279950496e-19	0.230590287874382	0.108818011257036	Spindle and kinetochore associated complex subunit 3	Cell cycle, Cell division, Mitosis
HEXB	-9.918027	-1.4406772	1.13131306432141e-22	2.6611304284851e-21	0.336725792381506	0.173545966228893	Hexosaminidase subunit beta		Glycosidase, Hydrolase	Disease mutation, Gangliosidosis, Neurodegeneration
AL512625.1	-7.5061026	-1.4402802	8.44120257044426e-14	1.005063289788e-12	0.119511485897063	0.0478424015009381	NA	NA	NA	NA
RABGGTB	-10.229063	-1.439936	5.93004532515357e-24	1.51674066349368e-22	0.436173306193661	0.25984990619137	Rab geranylgeranyltransferase beta subunit		Prenyltransferase, Transferase
RABAC1	-10.246166	-1.4398189	6.53128053415305e-24	1.66354487703922e-22	0.692352428031405	0.478424015009381	Rab acceptor 1
ALG1	-9.471841	-1.4392537	6.90748329817478e-21	1.4203415516657e-19	0.255306775225356	0.121013133208255	ALG1, chitobiosyldiphosphodolichol beta-mannosyltransferase		Glycosyltransferase, Transferase	Congenital disorder of glycosylation, Disease mutation
TMX1	-10.35581	-1.4390113	2.08272674566073e-24	5.52791019709415e-23	0.640883977900553	0.437148217636023	Thioredoxin related transmembrane protein 1	Electron transport, Transport
VTA1	-9.928005	-1.4389538	1.01480971627163e-22	2.3947808140076e-21	0.3256760686246	0.166979362101313	Vesicle trafficking 1	Protein transport, Transport
PFDN6	-10.310452	-1.4387268	2.87374663249102e-24	7.52913389375833e-23	0.499563826693806	0.305816135084428	Prefoldin subunit 6		Chaperone
NOA1	-10.212716	-1.4384341	6.9888422754354e-24	1.77145856041005e-22	0.417854027333527	0.236397748592871	Nitric oxide associated 1	Apoptosis
RPAP1	-7.977934	-1.4382347	2.24907109183185e-15	3.04656739571197e-14	0.138412329165455	0.0590994371482176	RNA polymerase II associated protein 1	Transcription	DNA-binding, Nucleotidyltransferase, Transferase
PFKL	-10.32788	-1.4378083	2.47393175518601e-24	6.51427166701893e-23	0.523698749636522	0.327392120075047	Phosphofructokinase, liver type	Glycolysis	Allosteric enzyme, Kinase, Transferase
FAM27C	-7.6429753	-1.437781	3.01686046731829e-14	3.72914927268884e-13	0.126199476592033	0.0515947467166979	NA	NA	NA	NA
CREM	-9.98156	-1.4369957	7.73730417172589e-23	1.8353406998661e-21	0.657458563535912	0.469043151969981	CAMP responsive element modulator	Biological rhythms, Differentiation, Spermatogenesis, Transcription, Transcription regulation	Activator, Developmental protein, DNA-binding, Repressor
ATP9B	-8.895972	-1.436654	1.14174306122405e-18	2.0023448866249e-17	0.199767374236697	0.0909943714821764	ATPase phospholipid transporting 9B (putative)		Translocase
SLC5A3	-9.074152	-1.4359374	2.41109952653323e-19	4.43683528258637e-18	0.215469613259669	0.100375234521576	Solute carrier family 5 member 3	Ion transport, Sodium transport, Symport, Transport
CLSTN1	-9.596051	-1.4359363	2.20447269761628e-21	4.71021046149758e-20	0.274207618493748	0.136022514071295	Calsyntenin 1	Cell adhesion		Cancer-related genes
ZWINT	-9.803397	-1.4355006	3.31147439979346e-22	7.50020263037378e-21	0.33556266356499	0.181050656660413	ZW10 interacting kinetochore protein	Cell cycle, Cell division, Mitosis
PIGS	-9.291504	-1.4353217	3.51751370511957e-20	6.92174833984308e-19	0.236405931956964	0.110694183864916	Phosphatidylinositol glycan anchor biosynthesis class S	GPI-anchor biosynthesis		Disease mutation, Epilepsy
QDPR	-9.704736	-1.4347601	7.9823166310966e-22	1.7653218792433e-20	0.278278569351556	0.138836772983114	Quinoid dihydropteridine reductase	Tetrahydrobiopterin biosynthesis	Oxidoreductase	Disease mutation, Phenylketonuria
PPHLN1	-10.218053	-1.4341998	6.88862004716571e-24	1.7509054329605e-22	0.456237278278569	0.267354596622889	Periphilin 1	Keratinization, Transcription, Transcription regulation	Repressor
ARHGEF7	-9.416556	-1.4341327	1.11638824889324e-20	2.26501808745796e-19	0.24745565571387	0.122889305816135	Rho guanine nucleotide exchange factor 7	Neurogenesis	Guanine-nucleotide releasing factor
DYNC1H1	-10.22443	-1.433594	6.88770373568765e-24	1.7509054329605e-22	0.555394009886595	0.363977485928705	Dynein cytoplasmic 1 heavy chain 1	Cell cycle, Cell division, Mitosis, Transport	Motor protein	Charcot-Marie-Tooth disease, Disease mutation, Mental retardation, Neurodegeneration, Neuropathy
MAFF	-9.842629	-1.4332002	2.31172533419753e-22	5.30812164096385e-21	0.343704565280605	0.184803001876173	MAF bZIP transcription factor F	Stress response, Transcription, Transcription regulation	DNA-binding, Repressor
MRPL54	-10.307068	-1.4320606	3.42503171676746e-24	8.95425613324326e-23	0.649898226228555	0.442776735459662	Mitochondrial ribosomal protein L54		Ribonucleoprotein, Ribosomal protein
PAX8-AS1	-9.535977	-1.4319499	3.901055516529e-21	8.18707184406411e-20	0.277697004943297	0.136022514071295	NA	NA	NA	NA
GCDH	-9.2422495	-1.4316925	5.46584210986563e-20	1.05570072328861e-18	0.229427159057866	0.106003752345216	Glutaryl-CoA dehydrogenase		Oxidoreductase	Disease mutation, Glutaricaciduria
LBH	-9.863065	-1.4315419	2.5883287884099e-22	5.90251850371282e-21	0.720849084036057	0.515009380863039	Limb bud and heart development	Transcription, Transcription regulation	Developmental protein
NPM3	-10.055044	-1.431116	3.26551495355502e-23	7.92580323707342e-22	0.434137830764757	0.25515947467167	Nucleophosmin/nucleoplasmin 3		Chaperone
GART	-10.182587	-1.4309751	9.77877528435709e-24	2.45988284661686e-22	0.470776388485025	0.284240150093809	Phosphoribosylglycinamide formyltransferase, phosphoribosylglycinamide synthetase, phosphoribosylaminoimidazole synthetase	Purine biosynthesis	Ligase, Multifunctional enzyme, Transferase	FDA approved drug targets
RASAL3	-10.128828	-1.4304938	1.60283682594895e-23	3.96120396128005e-22	0.435010177377145	0.25328330206379	RAS protein activator like 3		GTPase activation
ANKRD17	-10.058131	-1.4299549	2.99486301607918e-23	7.28823013640386e-22	0.374818261122419	0.207317073170732	Ankyrin repeat domain 17	Host-virus interaction, Immunity, Innate immunity	RNA-binding
PSMB2	-10.970913	-1.42965	5.46692698086615e-27	1.72495684850588e-25	0.839488223320733	0.660412757973734	Proteasome subunit beta 2	Host-virus interaction	Hydrolase, Protease, Threonine protease	FDA approved drug targets
ENTPD1-AS1	-8.29031	-1.4294518	1.87251461930619e-16	2.77361018135273e-15	0.163419598720558	0.0694183864915572	NA	NA	NA	NA
RACGAP1	-9.188845	-1.4290911	8.71464033689406e-20	1.65352281477791e-18	0.231462634486769	0.113508442776735	Rac GTPase activating protein 1	Cell cycle, Cell division, Differentiation, Ion transport, Spermatogenesis, Transport	Developmental protein, GTPase activation
HAPLN3	-8.199355	-1.4281627	3.88239126315698e-16	5.63439344261731e-15	0.154696132596685	0.0666041275797373	Hyaluronan and proteoglycan link protein 3
PLPP5	-9.823898	-1.4276422	2.74640631714989e-22	6.25910445915337e-21	0.333236405931957	0.175422138836773	Phospholipid phosphatase 5	Lipid metabolism	Hydrolase	Tumor suppressor
KCTD13	-8.547871	-1.4275584	2.22674085996701e-17	3.52208047604376e-16	0.177377144518755	0.0778611632270169	Potassium channel tetramerization domain containing 13	Ubl conjugation pathway		Autism, Autism spectrum disorder, Disease mutation, Schizophrenia
PNPLA8	-10.074915	-1.427538	3.12245035063266e-23	7.58863248894462e-22	0.628380343123001	0.433395872420263	Patatin like phospholipase domain containing 8	Lipid degradation, Lipid metabolism	Hydrolase
TET2	-8.855561	-1.4269509	1.63344478162388e-18	2.83076290019961e-17	0.204710671706892	0.0938086303939962	Tet methylcytosine dioxygenase 2	Cell cycle	Chromatin regulator, Dioxygenase, DNA-binding, Oxidoreductase	Cancer-related genes, Tumor suppressor
ASF1B	-9.754411	-1.4262028	5.26148181403902e-22	1.17783177905592e-20	0.347775516138412	0.196060037523452	Anti-silencing function 1B histone chaperone	Differentiation, Spermatogenesis, Transcription, Transcription regulation	Chaperone, Chromatin regulator, Developmental protein
C7orf26	-7.255979	-1.4260427	5.28791496536776e-13	5.91838602255537e-12	0.111078801977319	0.0450281425891182	Chromosome 7 open reading frame 26
ZNF618	-8.427076	-1.4256865	6.08642384952212e-17	9.34434560890767e-16	0.171270718232044	0.074108818011257	Zinc finger protein 618	Transcription, Transcription regulation	DNA-binding
PDK2	-9.51988	-1.425493	4.44283472860934e-21	9.27093465802911e-20	0.264902587961617	0.130393996247655	Pyruvate dehydrogenase kinase 2	Carbohydrate metabolism, Glucose metabolism	Kinase, Transferase
BAG1	-10.240639	-1.4251022	6.52982287137032e-24	1.66354487703922e-22	0.660947949985461	0.460600375234522	BCL2 associated athanogene 1	Apoptosis	Chaperone	Cancer-related genes
MRPL14	-10.281881	-1.4248836	4.21362498657276e-24	1.09223008593165e-22	0.619947659203257	0.420262664165103	Mitochondrial ribosomal protein L14		Ribonucleoprotein, Ribosomal protein
CHN2	-8.131466	-1.4241812	6.72168280745017e-16	9.53197646011172e-15	0.153533003780169	0.0656660412757974	Chimerin 2		GTPase activation
FAM174C	-10.141076	-1.4241272	1.58160316907423e-23	3.91136875616796e-22	0.564117476010468	0.368667917448405	NA	NA	NA	NA
EXOC6	-9.605142	-1.423975	2.0798805356616e-21	4.44659506341999e-20	0.288165164291945	0.141651031894934	Exocyst complex component 6	Exocytosis, Protein transport, Transport
LAS1L	-9.997578	-1.4236985	5.51509385085349e-23	1.32105988242859e-21	0.393137539982553	0.219512195121951	LAS1 like, ribosome biogenesis factor	rRNA processing		Disease mutation, Mental retardation, Obesity
TBCC	-9.744117	-1.4233925	5.69541854023577e-22	1.27031087136605e-20	0.310555394009887	0.161350844277674	Tubulin folding cofactor C		Chaperone
CDK16	-9.765123	-1.4230857	4.76974769262629e-22	1.07168529955687e-20	0.325094504216342	0.168855534709193	Cyclin dependent kinase 16	Differentiation, Spermatogenesis	Kinase, Serine/threonine-protein kinase, Transferase
KARS	-10.08808	-1.4228338	2.34880353472781e-23	5.76583220486737e-22	0.414655423088107	0.235459662288931	Lysyl-tRNA synthetase	Host-virus interaction, Protein biosynthesis	Aminoacyl-tRNA synthetase, Ligase, Transferase	Charcot-Marie-Tooth disease, Deafness, Disease mutation, Neurodegeneration, Neuropathy, Non-syndromic deafness
DLG3	-7.6749735	-1.4225662	2.38365358087113e-14	2.97051769538523e-13	0.133178249491131	0.0544090056285178	Discs large MAGUK scaffold protein 3			Mental retardation
TUFM	-11.703998	-1.4224708	3.00798955931687e-30	1.19150893788481e-28	0.906949694678686	0.74296435272045	Tu translation elongation factor, mitochondrial	Host-virus interaction, Protein biosynthesis	Elongation factor	Disease mutation, Primary mitochondrial disease
EIF2B5	-10.102971	-1.4224461	2.05848932068584e-23	5.06335803941012e-22	0.426286711253271	0.24390243902439	Eukaryotic translation initiation factor 2B subunit epsilon	Protein biosynthesis	Initiation factor	Disease mutation, Leukodystrophy
TAF6	-10.203294	-1.4223672	8.90096806161602e-24	2.24369374671631e-22	0.590578656586217	0.389305816135084	TATA-box binding protein associated factor 6	Apoptosis, Transcription, Transcription regulation		Disease mutation, Mental retardation
TSPO	-10.841882	-1.4222634	2.04944429917845e-26	6.20444258016794e-25	0.835708054667054	0.648217636022514	Translocator protein	Lipid transport, Transport	Receptor	Cancer-related genes, FDA approved drug targets
E2F1	-8.258809	-1.4218439	2.38989930020668e-16	3.51578393435952e-15	0.157603954637976	0.0694183864915572	E2F transcription factor 1	Apoptosis, Cell cycle, Host-virus interaction, Transcription, Transcription regulation	Activator, DNA-binding	Cancer-related genes
OSGEP	-10.201229	-1.4216762	8.51363753044643e-24	2.14901825690945e-22	0.52457109624891	0.332082551594747	O-sialoglycoprotein endopeptidase	tRNA processing	Acyltransferase, Transferase	Disease mutation, Epilepsy, Mental retardation
VAPA	-10.688717	-1.4216727	9.15040641462492e-26	2.6601590562485e-24	0.796452457109625	0.595684803001876	VAMP associated protein A	Host-virus interaction
TSC22D1	-9.928403	-1.4216172	1.1778950699674e-22	2.76537122872847e-21	0.510613550450712	0.318949343339587	TSC22 domain family member 1	Transcription, Transcription regulation	Repressor
RER1	-10.247795	-1.4216031	6.10378463389195e-24	1.56008813816396e-22	0.6513521372492	0.445590994371482	Retention in endoplasmic reticulum sorting receptor 1
DCAF16	-9.704081	-1.4215726	8.39139402262797e-22	1.85243312799883e-20	0.313753998255307	0.161350844277674	DDB1 and CUL4 associated factor 16	Ubl conjugation pathway
TNPO3	-10.017116	-1.4215294	4.55023562569285e-23	1.09280297989491e-21	0.392265193370166	0.219512195121951	Transportin 3	Protein transport, Transport		Disease mutation, Limb-girdle muscular dystrophy
BTN3A1	-7.7487097	-1.4211435	1.3557513289995e-14	1.71939897410641e-13	0.137249200348939	0.0572232645403377	Butyrophilin subfamily 3 member A1	Adaptive immunity, Immunity
GADD45GIP1	-10.520538	-1.4205568	4.70214445779266e-25	1.30480052539552e-23	0.770282058738005	0.573170731707317	GADD45G interacting protein 1	Cell cycle, Host-virus interaction	Ribonucleoprotein, Ribosomal protein
TRANK1	-8.024521	-1.4200981	1.57919839273002e-15	2.16642580106115e-14	0.150043617330619	0.0637898686679174	Tetratricopeptide repeat and ankyrin repeat containing 1
WDR27	-7.491709	-1.4199849	9.34423654635899e-14	1.10754016137722e-12	0.119802268101192	0.050656660412758	WD repeat domain 27
NDFIP1	-10.091139	-1.4189605	2.51275818142605e-23	6.14769132342079e-22	0.529514393719104	0.333020637898687	Nedd4 family interacting protein 1
WDR55	-8.93106	-1.4187217	8.54910428033723e-19	1.51381599305575e-17	0.211398662401861	0.0966228893058161	WD repeat domain 55	rRNA processing
CDC20	-9.292238	-1.4185581	3.95252429965988e-20	7.7444508507415e-19	0.42018028496656	0.25609756097561	Cell division cycle 20	Cell cycle, Cell division, Differentiation, Mitosis, Neurogenesis, Ubl conjugation pathway		Cancer-related genes
FUNDC2	-10.190873	-1.418312	1.07128099732359e-23	2.68193952004383e-22	0.655713870311137	0.447467166979362	FUN14 domain containing 2
NAP1L5	-9.220428	-1.4175861	6.82995076512552e-20	1.30949726534499e-18	0.252398953184065	0.120075046904315	Nucleosome assembly protein 1 like 5
HLA-F	-10.109742	-1.4165692	2.38000006456557e-23	5.83849747742389e-22	0.682175050886886	0.478424015009381	Major histocompatibility complex, class I, F	Immunity
CBX5	-10.040164	-1.4162825	4.29223747393376e-23	1.03423425795556e-21	0.587380052340797	0.387429643527204	Chromobox 5	Host-virus interaction
CLSPN	-9.719429	-1.4162043	7.71311664854619e-22	1.70785107352353e-20	0.398371619656877	0.231707317073171	Claspin	Cell cycle, DNA damage, DNA repair	DNA-binding
TXN2	-10.503842	-1.4159652	5.50220615275063e-25	1.51760548151338e-23	0.772899098575167	0.581613508442777	Thioredoxin 2	Electron transport, Transport		Neurodegeneration, Primary mitochondrial disease
LRWD1	-9.689673	-1.415562	9.63095214731018e-22	2.11459195887042e-20	0.312300087234661	0.159474671669794	Leucine rich repeats and WD repeat domain containing 1	DNA replication	Chromatin regulator
VPS16	-9.796494	-1.4154059	3.63641289397156e-22	8.21582397112672e-21	0.344286129688863	0.180112570356473	VPS16, CORVET/HOPS core subunit	Autophagy, Protein transport, Transport		Disease mutation
HAUS5	-8.891668	-1.4153703	1.19506191627838e-18	2.0918441510141e-17	0.206164582727537	0.0947467166979362	HAUS augmin like complex subunit 5	Cell cycle, Cell division, Mitosis
FLOT2	-9.9691515	-1.4152855	6.99113919443563e-23	1.66373657773432e-21	0.362896190753126	0.200750469043152	Flotillin 2	Cell adhesion
PWP2	-8.242866	-1.4147958	2.71770826906292e-16	3.98520995015914e-15	0.157022390229718	0.0703564727954972	PWP2, small subunit processome component
SMARCA5	-10.032522	-1.4146577	4.40768108759377e-23	1.05995752619592e-21	0.535911602209945	0.342401500938086	SWI/SNF related, matrix associated, actin dependent regulator of chromatin, subfamily a, member 5		Chromatin regulator, Helicase, Hydrolase
GTSF1	-10.216421	-1.4146571	8.58152029901626e-24	2.16466040292415e-22	0.701948240767665	0.50375234521576	Gametocyte specific factor 1	Differentiation, Spermatogenesis
DERL2	-9.962034	-1.4145894	7.7973658660459e-23	1.84838981906183e-21	0.395173015411457	0.220450281425891	Derlin 2	Host-virus interaction, Unfolded protein response
DDOST	-10.537152	-1.4141023	4.02066198559582e-25	1.12164824188104e-23	0.780750218086653	0.585365853658537	Dolichyl-diphosphooligosaccharide--protein glycosyltransferase non-catalytic subunit			Congenital disorder of glycosylation, Disease mutation
PGM1	-9.978406	-1.4135829	6.79186856745833e-23	1.61736617721238e-21	0.415527769700494	0.236397748592871	Phosphoglucomutase 1	Carbohydrate metabolism, Glucose metabolism	Isomerase	Congenital disorder of glycosylation, Disease mutation, Glycogen storage disease
DOT1L	-7.782901	-1.4133226	1.0335353692435e-14	1.32313494402523e-13	0.135213724920035	0.0581613508442777	DOT1 like histone lysine methyltransferase		Chromatin regulator, DNA-binding, Methyltransferase, Transferase
STAT6	-9.293076	-1.413002	3.54186705014091e-20	6.96592562612614e-19	0.257051468450131	0.124765478424015	Signal transducer and activator of transcription 6	Transcription, Transcription regulation	Activator, DNA-binding	Cancer-related genes
PRKX	-9.38986	-1.4127284	1.47751307814118e-20	2.97788855578443e-19	0.268101192207037	0.132270168855535	Protein kinase, X-linked	Angiogenesis, Differentiation	Developmental protein, Kinase, Serine/threonine-protein kinase, Transferase
FRS2	-8.613942	-1.4126372	1.29699445050011e-17	2.09309055920435e-16	0.195114858970631	0.0872420262664165	Fibroblast growth factor receptor substrate 2
GPATCH4	-9.970918	-1.412052	7.29496528361019e-23	1.73378587237284e-21	0.429776097702821	0.25328330206379	G-patch domain containing 4
POP1	-8.305605	-1.411844	1.655744600009e-16	2.46750440166651e-15	0.168072113986624	0.0731707317073171	POP1 homolog, ribonuclease P/MRP subunit	tRNA processing	Hydrolase, RNA-binding	Disease mutation, Dwarfism
SELENOO	-7.793905	-1.411462	9.55310987883876e-15	1.22642362215145e-13	0.137830764757197	0.0581613508442777	Selenoprotein O		Nucleotidyltransferase, Transferase
NOB1	-10.102624	-1.4110441	2.24332717733989e-23	5.51060523609511e-22	0.532422215760396	0.338649155722326	NIN1/PSMD8 binding protein 1 homolog		Endonuclease, Hydrolase, Nuclease
CSTF1	-9.065651	-1.4110432	2.65506212961483e-19	4.87596231841608e-18	0.228845594649607	0.106941838649156	Cleavage stimulation factor subunit 1	mRNA processing
IMMT	-10.084087	-1.4108187	2.73330369682947e-23	6.67389250217849e-22	0.549578365804013	0.351782363977486	Inner membrane mitochondrial protein
PES1	-9.863996	-1.410438	1.92791274556196e-22	4.45476858587838e-21	0.362605408548997	0.197936210131332	Pescadillo ribosomal biogenesis factor 1	Ribosome biogenesis, rRNA processing
POLR1D	-10.394194	-1.4099193	1.62387588243971e-24	4.33835629001283e-23	0.76533876126781	0.568480300187617	RNA polymerase I subunit D	Transcription		Disease mutation
STOML2	-10.280289	-1.4094248	4.74125074877807e-24	1.22379773382247e-22	0.728409421343414	0.530956848030019	Stomatin like 2
MED15	-9.154038	-1.4088448	1.21881065956075e-19	2.2794935590487e-18	0.240476882814772	0.114446529080675	Mediator complex subunit 15	Transcription, Transcription regulation	Activator
MYLIP	-9.319293	-1.4083142	2.81897198199034e-20	5.5681162176378e-19	0.270718232044199	0.135084427767355	Myosin regulatory light chain interacting protein	Ubl conjugation pathway	Transferase
VARS2	-8.869094	-1.4078621	1.45031601423863e-18	2.52415674927e-17	0.206455364931666	0.0966228893058161	Valyl-tRNA synthetase 2, mitochondrial	Protein biosynthesis	Aminoacyl-tRNA synthetase, Ligase	Disease mutation, Primary mitochondrial disease
ARFIP2	-9.393229	-1.4076498	1.44025650926738e-20	2.90599936580459e-19	0.267519627798779	0.130393996247655	ADP ribosylation factor interacting protein 2	Autophagy
PAPSS1	-9.804761	-1.407153	3.40966391269223e-22	7.71304751968161e-21	0.36144227973248	0.194183864915572	3'-phosphoadenosine 5'-phosphosulfate synthase 1		Kinase, Multifunctional enzyme, Nucleotidyltransferase, Transferase
MED17	-8.207424	-1.4064978	3.68927705288305e-16	5.36050930577898e-15	0.166618202965978	0.0722326454033771	Mediator complex subunit 17	Transcription, Transcription regulation	Activator	Cancer-related genes, Disease mutation
RAF1	-9.647422	-1.4064442	1.42166070263919e-21	3.08259498680669e-20	0.311718522826403	0.161350844277674	Raf-1 proto-oncogene, serine/threonine kinase		Kinase, Serine/threonine-protein kinase, Transferase	Cancer-related genes, Cardiomyopathy, Deafness, Disease mutation, FDA approved drug targets, Proto-oncogene
MRPS17	-9.722087	-1.4062557	7.35838398809746e-22	1.63029184230239e-20	0.346903169526025	0.182926829268293	Mitochondrial ribosomal protein S17		Ribonucleoprotein, Ribosomal protein, RNA-binding, rRNA-binding
PTMS	-11.113564	-1.40616	1.37718070866564e-27	4.52073462940547e-26	0.893573713288747	0.735459662288931	Parathymosin	Immunity
ACD	-9.809226	-1.4057827	3.19811782062371e-22	7.26594105230591e-21	0.348938644954929	0.188555347091932	ACD, shelterin complex subunit and telomerase recruitment factor		DNA-binding	Disease mutation, Dyskeratosis congenita
GTF3C2	-8.876401	-1.4057274	1.38079916062592e-18	2.40774797894565e-17	0.21168944460599	0.0966228893058161	General transcription factor IIIC subunit 2	Transcription
C21orf58	-8.903249	-1.4056865	1.08097934601975e-18	1.90124579738919e-17	0.214015702239023	0.102251407129456	Chromosome 21 open reading frame 58
PSMC4	-10.059745	-1.4054817	3.5580554572134e-23	8.61868880142075e-22	0.580401279441698	0.378986866791745	Proteasome 26S subunit, ATPase 4
PNKP	-9.88507	-1.4051487	1.65438536678179e-22	3.83970569496386e-21	0.41029369002617	0.231707317073171	Polynucleotide kinase 3'-phosphatase	DNA damage, DNA repair	Hydrolase, Kinase, Multifunctional enzyme, Transferase	Disease mutation, Epilepsy, Mental retardation, Neurodegeneration, Primary microcephaly
CCT3	-11.312456	-1.4047136	1.78622106677505e-28	6.20279670446238e-27	0.891247455655714	0.729831144465291	Chaperonin containing TCP1 subunit 3		Chaperone
TYMS	-9.151224	-1.4045057	1.59921004802405e-19	2.97422189876668e-18	0.697877289909858	0.528142589118199	Thymidylate synthetase	Nucleotide biosynthesis	Methyltransferase, Transferase	Cancer-related genes, FDA approved drug targets
PYCR2	-10.123963	-1.4044019	2.08019099074946e-23	5.11330224663673e-22	0.694097121256179	0.49718574108818	Pyrroline-5-carboxylate reductase 2	Amino-acid biosynthesis, Proline biosynthesis	Oxidoreductase	Disease mutation, Leukodystrophy
TMEM18	-10.042597	-1.4038612	4.12764341203918e-23	9.95885804377363e-22	0.565862169235243	0.367729831144465	Transmembrane protein 18	Transcription	DNA-binding
G3BP2	-10.091798	-1.4035131	2.85291418908313e-23	6.95203144038826e-22	0.694387903460308	0.49343339587242	G3BP stress granule assembly factor 2	Host-virus interaction, Immunity, Innate immunity, mRNA transport, Transport	RNA-binding
CBR1	-9.890446	-1.4031472	1.5767901902981e-22	3.66658816741428e-21	0.41378307647572	0.234521575984991	Carbonyl reductase 1		Oxidoreductase
FTSJ3	-9.383188	-1.4031005	1.55417052965676e-20	3.12722350500093e-19	0.263448676940971	0.132270168855535	FtsJ RNA methyltransferase homolog 3	Ribosome biogenesis, rRNA processing	Methyltransferase, Transferase
PRMT7	-9.228259	-1.4028803	6.38219995045183e-20	1.22557660223761e-18	0.256760686246002	0.123827392120075	Protein arginine methyltransferase 7	Differentiation, Transcription, Transcription regulation	Chromatin regulator, Methyltransferase, Transferase	Disease mutation, Dwarfism, Mental retardation
TACC3	-9.538238	-1.4025666	3.84333378823975e-21	8.07519288079006e-20	0.306484443152079	0.166041275797373	Transforming acidic coiled-coil containing protein 3	Cell cycle, Cell division, Mitosis
ANAPC4	-7.5610294	-1.4017748	5.66023596230174e-14	6.84860484152748e-13	0.132887467287002	0.0544090056285178	Anaphase promoting complex subunit 4	Cell cycle, Cell division, Mitosis, Ubl conjugation pathway
TP53	-9.860886	-1.4016842	2.01495466354034e-22	4.64709235288216e-21	0.377144518755452	0.208255159474672	Tumor protein p53	Apoptosis, Biological rhythms, Cell cycle, Host-virus interaction, Necrosis, Transcription, Transcription regulation	Activator, DNA-binding, Repressor	Cancer-related genes, Disease mutation, Li-Fraumeni syndrome, Tumor suppressor
UBA1	-10.048829	-1.4013324	3.76951576702774e-23	9.11281681565273e-22	0.528351264902588	0.333958724202627	Ubiquitin like modifier activating enzyme 1	Ubl conjugation pathway	Ligase	Cancer-related genes, Disease mutation, Neurodegeneration
PSMD11	-10.007204	-1.4010353	5.84703790419783e-23	1.39782778792648e-21	0.570514684501308	0.369606003752345	Proteasome 26S subunit, non-ATPase 11
LEPROTL1	-10.639391	-1.4007971	1.57758704604564e-25	4.51809573335809e-24	0.853736551323059	0.682926829268293	Leptin receptor overlapping transcript like 1
NQO2	-7.899455	-1.4006523	4.24943762626445e-15	5.62102155977251e-14	0.148880488514103	0.0628517823639775	N-ribosyldihydronicotinamide:quinone reductase 2		Oxidoreductase
PIGQ	-8.507624	-1.4004653	3.11249422557361e-17	4.86839321154786e-16	0.180575748764176	0.0825515947467167	Phosphatidylinositol glycan anchor biosynthesis class Q	GPI-anchor biosynthesis	Glycosyltransferase, Transferase	Disease mutation, Epilepsy
ZNF410	-9.652516	-1.4003688	1.36779401972571e-21	2.97284019691096e-20	0.319860424542018	0.166979362101313	Zinc finger protein 410	Transcription, Transcription regulation	Activator, DNA-binding
BNIP1	-9.730801	-1.4003072	6.73494024884795e-22	1.49669428080197e-20	0.342832218668218	0.181050656660413	BCL2 interacting protein 1	Apoptosis, ER-Golgi transport, Host-virus interaction, Transport
ASL	-9.051252	-1.4000347	3.01297432893601e-19	5.51665199666768e-18	0.230881070078511	0.109756097560976	Argininosuccinate lyase	Amino-acid biosynthesis, Arginine biosynthesis, Urea cycle	Lyase	Disease mutation
PGP	-9.75556	-1.3995508	5.29806522092648e-22	1.18457229780776e-20	0.341669089851701	0.181988742964353	Phosphoglycolate phosphatase	Carbohydrate metabolism	Hydrolase, Protein phosphatase
TPGS2	-9.945473	-1.3993708	9.84834204868361e-23	2.32704433391781e-21	0.489968013957546	0.301125703564728	Tubulin polyglutamylase complex subunit 2
UPP1	-9.84459	-1.3991286	2.41989359564801e-22	5.55301100277824e-21	0.42018028496656	0.24671669793621	Uridine phosphorylase 1		Glycosyltransferase, Transferase
RBBP6	-9.985488	-1.3989058	7.19437600198137e-23	1.71098996782664e-21	0.579528932829311	0.380863039399625	RB binding protein 6, ubiquitin ligase	DNA damage, DNA replication, Ubl conjugation pathway	Transferase
FANCI	-9.350956	-1.398638	2.11914994905372e-20	4.2108038699954e-19	0.279441698168072	0.142589118198874	Fanconi anemia complementation group I	Cell cycle, DNA damage, DNA repair	DNA-binding	Disease mutation, Fanconi anemia
RCE1	-9.526033	-1.3984913	4.40881305828742e-21	9.2051892040147e-20	0.307647571968596	0.157598499061914	Ras converting CAAX endopeptidase 1		Hydrolase, Protease
TIAL1	-10.078282	-1.3981053	3.02156204885552e-23	7.34831844187115e-22	0.609479499854609	0.409005628517824	TIA1 cytotoxic granule associated RNA binding protein like 1	Apoptosis	RNA-binding
MRPL21	-9.981258	-1.3977841	7.4832362964384e-23	1.77622523791142e-21	0.572259377726083	0.373358348968105	Mitochondrial ribosomal protein L21		Ribonucleoprotein, Ribosomal protein
TUBGCP3	-8.50372	-1.3975393	3.24009386777567e-17	5.06148850424487e-16	0.1858098284385	0.0844277673545966	Tubulin gamma complex associated protein 3
RBBP5	-7.9809365	-1.3965942	2.23150874793199e-15	3.02389676723653e-14	0.152369874963652	0.0666041275797373	RB binding protein 5, histone lysine methyltransferase complex subunit	Transcription, Transcription regulation	Chromatin regulator
ATG13	-9.1898155	-1.3965696	8.83317330597498e-20	1.67427745298804e-18	0.249200348938645	0.123827392120075	Autophagy related 13	Autophagy		Cancer-related genes
MAP2K1	-9.57064	-1.3964764	2.91739596544032e-21	6.17937556314127e-20	0.311718522826403	0.161350844277674	Mitogen-activated protein kinase kinase 1		Kinase, Serine/threonine-protein kinase, Transferase, Tyrosine-protein kinase	Cancer-related genes, Cardiomyopathy, Disease mutation, Ectodermal dysplasia, FDA approved drug targets, Mental retardation
FANCA	-8.0274725	-1.3964226	1.55435181863759e-15	2.13634363176698e-14	0.157894736842105	0.0684803001876173	Fanconi anemia complementation group A	DNA damage, DNA repair		Cancer-related genes, Disease mutation, Fanconi anemia
OPA3	-7.7875166	-1.3962488	1.00361215313177e-14	1.28617676529327e-13	0.140738586798488	0.0609756097560976	OPA3, outer mitochondrial membrane lipid metabolism regulator	Sensory transduction, Vision		Cataract, Disease mutation
AGPAT5	-9.858582	-1.3953629	2.20583348738051e-22	5.08091324553896e-21	0.485606280895609	0.304878048780488	1-acylglycerol-3-phosphate O-acyltransferase 5	Lipid biosynthesis, Lipid metabolism, Phospholipid biosynthesis, Phospholipid metabolism	Acyltransferase, Transferase
TOMM20	-10.26358	-1.395152	5.79884691584481e-24	1.48525959388968e-22	0.763594068043036	0.568480300187617	Translocase of outer mitochondrial membrane 20	Protein transport, Transport
CENPT	-9.183878	-1.3946897	9.48690400535719e-20	1.79261834537986e-18	0.255597557429485	0.123827392120075	Centromere protein T	Cell cycle, Cell division, Mitosis	DNA-binding	Dwarfism
PCYOX1L	-7.861102	-1.3945413	5.68411991800524e-15	7.41691526270623e-14	0.145391102064554	0.0637898686679174	Prenylcysteine oxidase 1 like		Oxidoreductase
JTB	-10.361378	-1.3944745	2.2565984743751e-24	5.9720723615765e-23	0.772899098575167	0.577861163227017	Jumping translocation breakpoint	Apoptosis, Cell cycle, Cell division, Mitosis		Cancer-related genes
ASAH1	-9.930232	-1.3944172	1.12692611302377e-22	2.65251592686707e-21	0.474847339342832	0.287992495309568	N-acylsphingosine amidohydrolase 1	Lipid metabolism, Sphingolipid metabolism	Hydrolase	Disease mutation, Epilepsy, Neurodegeneration
PPME1	-8.707171	-1.3943377	5.91946260111214e-18	9.79025082075488e-17	0.207909275952312	0.0956848030018762	Protein phosphatase methylesterase 1		Hydrolase, Serine esterase
FBXO22	-9.475324	-1.3941486	6.91976634202962e-21	1.42206832052008e-19	0.29310846176214	0.149155722326454	F-box protein 22	Ubl conjugation pathway
PPP2R1A	-10.81278	-1.3939693	2.82102840280169e-26	8.40818082825281e-25	0.849665600465252	0.669793621013133	Protein phosphatase 2 scaffold subunit Aalpha	Chromosome partition		Cancer-related genes, Disease mutation, Mental retardation
CENPX	-9.761772	-1.3937235	6.00503451840598e-22	1.33855218275382e-20	0.61558592614132	0.430581613508443	Centromere protein X	Cell cycle, Cell division, DNA damage, DNA repair, Mitosis	DNA-binding
ATP2A2	-9.096408	-1.393616	2.03660314486546e-19	3.76853951998083e-18	0.245710962489096	0.121013133208255	ATPase sarcoplasmic/endoplasmic reticulum Ca2+ transporting 2	Calcium transport, Ion transport, Transport	Translocase	Disease mutation, Epilepsy
RBM19	-8.862201	-1.3935847	1.58436465794153e-18	2.74830951873544e-17	0.224193079383542	0.104127579737336	RNA binding motif protein 19		Developmental protein, RNA-binding
LCLAT1	-8.590878	-1.393041	1.5727020174357e-17	2.51914514398967e-16	0.197731898807793	0.0909943714821764	Lysocardiolipin acyltransferase 1	Lipid biosynthesis, Lipid metabolism, Phospholipid biosynthesis, Phospholipid metabolism	Acyltransferase, Developmental protein, Transferase
NSD2	-9.627435	-1.3930204	1.7299367307869e-21	3.71581069739033e-20	0.332073277115441	0.180112570356473	Nuclear receptor binding SET domain protein 2	Transcription, Transcription regulation	Chromatin regulator, DNA-binding, Methyltransferase, Transferase	Cancer-related genes, Proto-oncogene
AURKAIP1	-10.254938	-1.3929553	6.25794342633902e-24	1.59837395218028e-22	0.755161384123292	0.559099437148218	Aurora kinase A interacting protein 1		Ribonucleoprotein, Ribosomal protein
TMEM204	-8.512317	-1.3929516	3.05534884123478e-17	4.78514432768654e-16	0.193660947949985	0.0872420262664165	Transmembrane protein 204	Stress response
MRPL37	-10.069579	-1.3924907	3.51304087890078e-23	8.51528537805612e-22	0.688281477173597	0.48874296435272	Mitochondrial ribosomal protein L37		Ribonucleoprotein, Ribosomal protein
MAP1S	-8.326025	-1.3917484	1.41509164053501e-16	2.11662317675611e-15	0.177958708927014	0.0787992495309568	Microtubule associated protein 1S	Apoptosis	DNA-binding
PARVG	-9.942548	-1.3917035	1.08001210828682e-22	2.54536530427598e-21	0.5734225065426	0.376172607879925	Parvin gamma	Cell adhesion	Actin-binding
BFAR	-9.85026	-1.3911116	2.28552956198154e-22	5.25126600741283e-21	0.41029369002617	0.236397748592871	Bifunctional apoptosis regulator	Apoptosis
APOBEC3G	-9.827173	-1.3909628	3.03261710403831e-22	6.90278722791705e-21	0.499563826693806	0.313320825515947	Apolipoprotein B mRNA editing enzyme catalytic subunit 3G	Antiviral defense, Host-virus interaction, Immunity, Innate immunity	Hydrolase
RRN3	-8.975969	-1.3906094	5.96616088593116e-19	1.06833392654582e-17	0.241349229427159	0.113508442776735	RRN3 homolog, RNA polymerase I transcription factor	Transcription, Transcription regulation
SYAP1	-9.815211	-1.3905741	3.83818899271863e-22	8.66635134623655e-21	0.66763594068043	0.469043151969981	Synapse associated protein 1	Differentiation
NFS1	-7.145503	-1.3902746	1.17882141670424e-12	1.27953863205195e-11	0.115149752835126	0.0469043151969981	NFS1, cysteine desulfurase	Molybdenum cofactor biosynthesis	Transferase
PRDX4	-9.929259	-1.3902423	1.21163611201999e-22	2.83912249270445e-21	0.569351555684792	0.376172607879925	Peroxiredoxin 4		Antioxidant, Oxidoreductase, Peroxidase	Cancer-related genes
PRPF8	-9.910588	-1.3899552	1.4819076578116e-22	3.45473262315684e-21	0.595231171852283	0.397748592870544	Pre-mRNA processing factor 8	mRNA processing, mRNA splicing	Ribonucleoprotein, RNA-binding	Cancer-related genes, Disease mutation, Retinitis pigmentosa
LINC00667	-9.402278	-1.38986	1.35516653659152e-20	2.73884320296998e-19	0.295143937191044	0.151031894934334	NA	NA	NA	NA
FASTK	-8.112462	-1.3897747	7.96893083272461e-16	1.12224254485784e-14	0.166908985170108	0.0722326454033771	Fas activated serine/threonine kinase	Apoptosis	Kinase, RNA-binding, Serine/threonine-protein kinase, Transferase
SAMD3	-9.700554	-1.3894914	9.537445171285e-22	2.09531831160986e-20	0.421343413783076	0.24296435272045	Sterile alpha motif domain containing 3
C19orf25	-9.651517	-1.3894484	1.40821299510246e-21	3.05705835312841e-20	0.33876126781041	0.180112570356473	Chromosome 19 open reading frame 25
KCTD20	-9.709111	-1.389414	8.34691368648581e-22	1.84372593747174e-20	0.366967141610933	0.203564727954972	Potassium channel tetramerization domain containing 20
OXLD1	-9.794442	-1.3889407	3.92056878305074e-22	8.84690123479902e-21	0.415236987496365	0.237335834896811	Oxidoreductase like domain containing 1
AGPAT1	-9.027168	-1.3887573	3.75785649553305e-19	6.80560641232089e-18	0.235824367548706	0.112570356472795	1-acylglycerol-3-phosphate O-acyltransferase 1	Lipid biosynthesis, Lipid metabolism, Phospholipid biosynthesis, Phospholipid metabolism	Acyltransferase, Transferase
MRPL23	-9.895733	-1.3887455	1.4617702160468e-22	3.40995867925615e-21	0.399243966269264	0.229831144465291	Mitochondrial ribosomal protein L23		Ribonucleoprotein, Ribosomal protein
MANBA	-9.651554	-1.388107	1.43771722131912e-21	3.11372118446752e-20	0.380343123000872	0.217636022514071	Mannosidase beta		Glycosidase, Hydrolase
FOXN3	-9.624031	-1.3880532	1.83104153497893e-21	3.92376763593465e-20	0.350101773771445	0.190431519699812	Forkhead box N3	Cell cycle, Transcription, Transcription regulation	DNA-binding, Repressor
ACIN1	-9.803816	-1.387558	4.03212319254401e-22	9.09302162478764e-21	0.580401279441698	0.381801125703565	Apoptotic chromatin condensation inducer 1	Apoptosis, mRNA processing, mRNA splicing	RNA-binding
HCP5	-9.2667265	-1.3872848	4.60853092726292e-20	8.98651254495205e-19	0.280895609188718	0.140712945590994	NA	NA	NA	NA
SCAMP4	-8.757751	-1.3871431	3.83049560909904e-18	6.43414271632097e-17	0.209072404768828	0.0975609756097561	Secretory carrier membrane protein 4	Protein transport, Transport
SELENOK	-10.412039	-1.3870404	1.38870053622837e-24	3.72638037584272e-23	0.815644082582146	0.646341463414634	Selenoprotein K	Calcium transport, Ion transport, Transport
AHCY	-10.184108	-1.3869448	1.21249422342163e-23	3.02511936410737e-22	0.753707473102646	0.571294559099437	Adenosylhomocysteinase	One-carbon metabolism	Hydrolase	Disease mutation
LAMC1	-7.1795	-1.3866756	9.2240906010368e-13	1.0126302942068e-11	0.116894446059901	0.0487804878048781	Laminin subunit gamma 1	Cell adhesion		Cancer-related genes
ALG13	-9.777758	-1.3864907	4.54592739692105e-22	1.02328098803633e-20	0.410875254434429	0.237335834896811	ALG13, UDP-N-acetylglucosaminyltransferase subunit	Ubl conjugation pathway	Glycosyltransferase, Hydrolase, Multifunctional enzyme, Protease, Thiol protease, Transferase	Congenital disorder of glycosylation, Disease mutation, Epilepsy
GOLGA3	-8.553539	-1.3862547	2.16375239676856e-17	3.43134755087201e-16	0.199185809828439	0.0919324577861163	Golgin A3
CIAO1	-9.865788	-1.3862171	2.21422892148755e-22	5.09704356951987e-21	0.558301831927886	0.362101313320826	Cytosolic iron-sulfur assembly component 1	Chromosome partition
PRPF4	-9.2094755	-1.3860415	7.52441460776853e-20	1.43737525604873e-18	0.259377726083164	0.128517823639775	Pre-mRNA processing factor 4	mRNA processing, mRNA splicing		Disease mutation, Retinitis pigmentosa
USP37	-8.190392	-1.3857008	4.24649299695428e-16	6.13361839706092e-15	0.171561500436173	0.0769230769230769	Ubiquitin specific peptidase 37	Cell cycle, Cell division, Mitosis, Ubl conjugation pathway	Hydrolase, Protease, Thiol protease
ENY2	-10.234768	-1.3856266	7.638387594278e-24	1.92941769729585e-22	0.76214015702239	0.569418386491557	ENY2, transcription and export complex 2 subunit	mRNA transport, Protein transport, Transcription, Transcription regulation, Translocation, Transport	Activator, Chromatin regulator
POLD3	-8.824178	-1.3855553	2.18706732902032e-18	3.75111768085626e-17	0.223029950567025	0.106003752345216	DNA polymerase delta 3, accessory subunit	DNA damage, DNA excision, DNA repair, DNA replication
FNBP1L	-8.184897	-1.3854136	4.38631679550151e-16	6.3255942093046e-15	0.168072113986624	0.0778611632270169	Formin binding protein 1 like	Autophagy, Endocytosis
MATR3-1	-10.084274	-1.3851414	3.18539358379209e-23	7.73646918117946e-22	0.741494620529224	0.545966228893058	NA	NA	NA	NA
MPZL1	-7.212348	-1.3845216	7.27879760378518e-13	8.05354507545772e-12	0.117476010468159	0.049718574108818	Myelin protein zero like 1
MAP4	-9.67586	-1.3841951	1.16657749624308e-21	2.55217590794937e-20	0.402151788310555	0.234521575984991	Microtubule associated protein 4			FDA approved drug targets
ACTR1A	-9.493401	-1.3841758	5.96566455945962e-21	1.23361179966543e-19	0.312300087234661	0.162288930581614	ARP1 actin related protein 1 homolog A
PRKAR1B	-8.54472	-1.3841476	2.31881892175721e-17	3.66455489444022e-16	0.193951730154115	0.0891181988742964	Protein kinase cAMP-dependent type I regulatory subunit beta
SF1	-11.458	-1.3836757	4.0716207806735e-29	1.49324040273979e-27	0.906368130270427	0.74296435272045	Splicing factor 1	mRNA processing, mRNA splicing, Transcription, Transcription regulation	Repressor, RNA-binding
RNASEH2A	-9.706421	-1.3832487	9.2148144323191e-22	2.02687153267615e-20	0.471067170689154	0.292682926829268	Ribonuclease H2 subunit A		Endonuclease, Hydrolase, Nuclease	Aicardi-Goutieres syndrome, Disease mutation
ACAD9	-8.948992	-1.382851	7.42081405150007e-19	1.31721248835574e-17	0.229717941261995	0.109756097560976	Acyl-CoA dehydrogenase family member 9		Oxidoreductase	Disease mutation, Primary mitochondrial disease
AC012615.1	-8.420267	-1.3826348	6.52932664768477e-17	9.99915835279959e-16	0.190462343704565	0.0881801125703565	NA	NA	NA	NA
PGAP2	-9.477019	-1.3820033	6.98268823754563e-21	1.43419400775762e-19	0.317243384704856	0.165103189493433	Post-GPI attachment to proteins 2	GPI-anchor biosynthesis		Disease mutation, Mental retardation
DGCR2	-7.648402	-1.3818356	2.93444210986097e-14	3.63095049570728e-13	0.141320151206746	0.0600375234521576	DiGeorge syndrome critical region gene 2	Cell adhesion	Receptor
RTL8C	-9.678046	-1.3817254	1.17191680690142e-21	2.56232539124246e-20	0.405059610351846	0.226078799249531	Retrotransposon Gag like 8C
DDA1	-9.770096	-1.3817049	4.920155984997e-22	1.10344748288527e-20	0.410584472230299	0.234521575984991	DET1 and DDB1 associated 1	Ubl conjugation pathway
TSR1	-9.591762	-1.3814561	2.47764916640097e-21	5.27848877412351e-20	0.355626635649898	0.196060037523452	TSR1, ribosome maturation factor	Ribosome biogenesis
TMUB2	-8.900177	-1.3812249	1.13588313631796e-18	1.9930229469019e-17	0.229717941261995	0.110694183864916	Transmembrane and ubiquitin like domain containing 2
ABHD12	-9.650402	-1.3811389	1.44436072919984e-21	3.12625943521249e-20	0.357662111078802	0.195121951219512	Abhydrolase domain containing 12	Lipid metabolism	Hydrolase	Cataract, Deafness, Disease mutation, Neuropathy, Retinitis pigmentosa
PON2	-9.8303385	-1.3811274	2.89409691515931e-22	6.59158937098606e-21	0.473974992730445	0.290806754221388	Paraoxonase 2		Hydrolase
BUD23	-9.862398	-1.3808215	2.27076203996487e-22	5.2238944955848e-21	0.548415236987496	0.352720450281426	BUD23, rRNA methyltransferase and ribosome maturation factor	Ribosome biogenesis, rRNA processing, Transcription, Transcription regulation	Chromatin regulator, Methyltransferase, Transferase	Williams-Beuren syndrome
CHMP6	-9.233625	-1.3806529	6.15714896299408e-20	1.18422390538385e-18	0.271590578656586	0.135084427767355	Charged multivesicular body protein 6	Protein transport, Transport
TEX261	-8.431989	-1.3804196	5.93462871731002e-17	9.11894818145524e-16	0.189299214888049	0.0863039399624766	Testis expressed 261
LASP1	-9.7837515	-1.3803519	4.57802372352146e-22	1.02987244194597e-20	0.492294271590579	0.303939962476548	LIM and SH3 protein 1	Ion transport, Transport	Actin-binding	Cancer-related genes
WDR4	-8.769308	-1.3800662	3.4795204808146e-18	5.86074225118708e-17	0.214015702239023	0.101313320825516	WD repeat domain 4	DNA damage, tRNA processing		Disease mutation, Epilepsy, Mental retardation
SPHK2	-7.326082	-1.379888	3.2030671972565e-13	3.64311567702875e-12	0.123873218959	0.0525328330206379	Sphingosine kinase 2		Kinase, Transferase
TMEM141	-9.940883	-1.3793948	1.19470381350856e-22	2.80303553065556e-21	0.679848793253853	0.478424015009381	Transmembrane protein 141
MUTYH	-9.480123	-1.3790807	6.72599686419213e-21	1.3845793657272e-19	0.310555394009887	0.162288930581614	MutY DNA glycosylase	DNA damage, DNA repair	Glycosidase, Hydrolase	Cancer-related genes, Disease mutation, Tumor suppressor
ERVK3-1	-9.851969	-1.3781074	2.4408283885049e-22	5.5905356600543e-21	0.525734225065426	0.337711069418386	Endogenous retrovirus group K3 member 1
EPG5	-7.9888396	-1.3780632	2.1162562558886e-15	2.87837589081303e-14	0.163710380924687	0.0731707317073171	Ectopic P-granules autophagy protein 5 homolog	Autophagy		Cataract, Disease mutation
MIS12	-7.987517	-1.3779371	2.13590700042383e-15	2.90294586418539e-14	0.160802558883396	0.0712945590994371	MIS12, kinetochore complex component	Cell cycle, Cell division, Chromosome partition, Mitosis
F11R	-8.454776	-1.3778312	4.94928037686738e-17	7.656323375897e-16	0.198022681011922	0.0909943714821764	F11 receptor	Host-virus interaction	Host cell receptor for virus entry, Receptor
MSRA	-9.7246895	-1.377658	7.34796398982228e-22	1.62896929128701e-20	0.388485024716487	0.220450281425891	Methionine sulfoxide reductase A		Oxidoreductase
DNAJC3	-9.621407	-1.377478	1.94932029450645e-21	4.17234339761582e-20	0.409421343413783	0.23921200750469	DnaJ heat shock protein family (Hsp40) member C3	Antiviral defense, Stress response, Translation regulation, Unfolded protein response	Chaperone, Repressor	Deafness, Diabetes mellitus, Neurodegeneration, Neuropathy
RBFA	-9.817123	-1.3774565	3.22127591828957e-22	7.30948046406178e-21	0.454783367257924	0.276735459662289	Ribosome binding factor A	rRNA processing
EZR	-9.872452	-1.3771626	2.43184765891464e-22	5.57694587493326e-21	0.766792672288456	0.575046904315197	Ezrin	Cell shape		Cancer-related genes
RSL24D1	-10.277558	-1.377075	5.20041269129369e-24	1.33572143799327e-22	0.791218377435301	0.603189493433396	Ribosomal L24 domain containing 1	Ribosome biogenesis
SNRNP35	-9.2645445	-1.3769356	4.75493860574601e-20	9.25528110493256e-19	0.291072986333236	0.146341463414634	Small nuclear ribonucleoprotein U11/U12 subunit 35	mRNA processing, mRNA splicing	RNA-binding
TBRG4	-9.187009	-1.3766379	9.2940415542324e-20	1.75980969956782e-18	0.265193370165746	0.131332082551595	Transforming growth factor beta regulator 4
DGLUCY	-9.170503	-1.3761841	1.088550036774e-19	2.04422882996229e-18	0.273044489677232	0.135084427767355	D-glutamate cyclase		Lyase
TOP1	-9.865548	-1.3759787	2.44050532067308e-22	5.5905356600543e-21	0.685664437336435	0.485928705440901	DNA topoisomerase I	Biological rhythms, Host-virus interaction	DNA-binding, Isomerase, Topoisomerase	Cancer-related genes, FDA approved drug targets, Proto-oncogene
EXD2	-6.9800644	-1.3750837	3.78844981828599e-12	3.97195794325653e-11	0.112241930793835	0.0459662288930582	Exonuclease 3'-5' domain containing 2	DNA damage, DNA repair	Exonuclease, Hydrolase, Nuclease
PTPRJ	-6.9201574	-1.3750364	5.74463544872104e-12	5.9428886958349e-11	0.110497237569061	0.0450281425891182	Protein tyrosine phosphatase, receptor type J		Hydrolase, Protein phosphatase
SNRPB	-11.057702	-1.3748351	2.36523746548151e-27	7.64753149064387e-26	0.887758069206165	0.74390243902439	Small nuclear ribonucleoprotein polypeptides B and B1	mRNA processing, mRNA splicing	Ribonucleoprotein, RNA-binding	Disease mutation, Mental retardation
RNPEPL1	-8.80647	-1.3748165	2.53607439906786e-18	4.31533515017586e-17	0.220994475138122	0.106941838649156	Arginyl aminopeptidase like 1		Aminopeptidase, Hydrolase, Metalloprotease, Protease
HS1BP3	-6.651319	-1.3747023	3.5735316771704e-11	3.45105100042517e-10	0.100319860424542	0.0393996247654784	HCLS1 binding protein 3
HAX1	-9.966271	-1.3745021	8.95195877469889e-23	2.11660622165862e-21	0.62867112532713	0.431519699812383	HCLS1 associated protein X-1			Disease mutation
NHEJ1	-8.521233	-1.3742588	2.87116247264328e-17	4.51018959919385e-16	0.203256760686246	0.0919324577861163	Non-homologous end joining factor 1	DNA damage, DNA repair	DNA-binding	Disease mutation, SCID
IFT27	-9.076686	-1.3741345	2.48214903574999e-19	4.56299029922077e-18	0.258214597266647	0.125703564727955	Intraflagellar transport 27	Differentiation, Protein transport, Spermatogenesis, Transport		Bardet-Biedl syndrome, Ciliopathy, Disease mutation, Obesity
TMEM87A	-9.742046	-1.3739967	6.78525181242413e-22	1.50695996108335e-20	0.497237569060773	0.308630393996248	Transmembrane protein 87A
CENPJ	-8.567236	-1.3738668	1.91791856398361e-17	3.05739274217613e-16	0.199476592032568	0.0938086303939962	Centromere protein J			Disease mutation, Dwarfism, Mental retardation, Primary microcephaly
SSBP2	-9.290927	-1.3736542	3.76601313505508e-20	7.39484156417119e-19	0.304739749927304	0.158536585365854	Single stranded DNA binding protein 2		DNA-binding
CIAO3	-7.485858	-1.3734357	9.95765862680964e-14	1.17910146683876e-12	0.135504507124164	0.0572232645403377	NA	NA	NA	NA
THOC3	-9.892891	-1.3727638	1.71927539489019e-22	3.9877819219503e-21	0.582727537074731	0.393058161350844	THO complex 3	mRNA processing, mRNA splicing, mRNA transport, Transport	RNA-binding
CNOT9	-9.270804	-1.3720369	4.47257567526246e-20	8.7260523608892e-19	0.288746728700204	0.146341463414634	CCR4-NOT transcription complex subunit 9	RNA-mediated gene silencing, Transcription, Transcription regulation, Translation regulation	Activator, Repressor
TXN	-10.940474	-1.3717859	8.07384050447835e-27	2.51071058882253e-25	0.891538237859843	0.74108818011257	Thioredoxin	Electron transport, Transcription, Transcription regulation, Transport	Activator	Allergen
CASP6	-7.2262945	-1.3711605	6.65217206535816e-13	7.38477857944113e-12	0.125327129979645	0.0515947467166979	Caspase 6	Apoptosis	Hydrolase, Protease, Thiol protease	Cancer-related genes
SLC39A3	-8.9584675	-1.3710186	6.91549942874826e-19	1.23229890258819e-17	0.243966269264321	0.119136960600375	Solute carrier family 39 member 3	Ion transport, Transport, Zinc transport
SIRT2	-9.41721	-1.3706678	1.21115689343844e-20	2.45321269821475e-19	0.323349810991567	0.171669793621013	Sirtuin 2	Autophagy, Cell cycle, Cell division, Differentiation, Immunity, Innate immunity, Meiosis, Mitosis, Neurogenesis, Transcription, Transcription regulation	Transferase	Cancer-related genes, Neurodegeneration
SSR3	-10.111126	-1.3702862	2.38503320233183e-23	5.84692566902528e-22	0.722593777260832	0.535647279549719	Signal sequence receptor subunit 3
NBN	-9.853626	-1.3687024	2.57096349362418e-22	5.87023299002736e-21	0.623727827856935	0.432457786116323	Nibrin	Cell cycle, DNA damage, DNA repair, Host-virus interaction, Meiosis		Cancer-related genes, Disease mutation
IARS	-9.673691	-1.3677995	1.24798456345529e-21	2.72376165814114e-20	0.462343704565281	0.283302063789869	Isoleucyl-tRNA synthetase	Protein biosynthesis	Aminoacyl-tRNA synthetase, Ligase	Disease mutation, Mental retardation
ANO10	-7.9267883	-1.3676956	3.45357683543298e-15	4.59318189511927e-14	0.160802558883396	0.0712945590994371	Anoctamin 10			Disease mutation, Neurodegeneration
METTL1	-8.533212	-1.3672335	2.58153789561308e-17	4.06745021598512e-16	0.203838325094504	0.0947467166979362	Methyltransferase like 1	tRNA processing	Methyltransferase, RNA-binding, Transferase, tRNA-binding
AP2M1	-10.28358	-1.3667085	4.98190096551163e-24	1.28049548622676e-22	0.800814190171562	0.611632270168856	Adaptor related protein complex 2 mu 1 subunit	Endocytosis, Protein transport, Transport		Disease mutation, Epilepsy, Mental retardation
KDM4A	-8.15154	-1.3661507	5.80517798218381e-16	8.27074033966173e-15	0.175050886885723	0.0806754221388368	Lysine demethylase 4A	Host-virus interaction, Transcription, Transcription regulation	Chromatin regulator, Dioxygenase, Oxidoreductase
NMU	-8.994529	-1.3655536	5.10131220224932e-19	9.17509228081216e-18	0.27042744984007	0.140712945590994	Neuromedin U		Neuropeptide
NOL12	-9.383381	-1.3654283	1.63593975011539e-20	3.28453268206107e-19	0.312881651642919	0.165103189493433	Nucleolar protein 12		RNA-binding, rRNA-binding
PPM1A	-9.540801	-1.3654166	3.93865331322987e-21	8.26124068295281e-20	0.349520209363187	0.193245778611632	Protein phosphatase, Mg2+/Mn2+ dependent 1A		Hydrolase, Protein phosphatase
UBQLN1	-9.610433	-1.3654116	2.28306770344744e-21	4.87529527502216e-20	0.476882814771736	0.292682926829268	Ubiquilin 1	Autophagy
ISOC1	-8.91297	-1.3653561	1.04517044228977e-18	1.8400328695646e-17	0.252108170979936	0.121951219512195	Isochorismatase domain containing 1
ODF2	-9.641404	-1.3653141	1.59775871369384e-21	3.44199921600402e-20	0.399243966269264	0.235459662288931	Outer dense fiber of sperm tails 2	Differentiation, Spermatogenesis	Developmental protein
ALDH18A1	-9.4307375	-1.3648669	1.05995438109174e-20	2.15649751541627e-19	0.320732771154405	0.172607879924953	Aldehyde dehydrogenase 18 family member A1	Amino-acid biosynthesis, Proline biosynthesis	Kinase, Multifunctional enzyme, Oxidoreductase, Transferase	Disease mutation, Hereditary spastic paraplegia, Mental retardation, Neurodegeneration
VMP1	-9.571582	-1.3647935	3.03771361311028e-21	6.42307082342285e-20	0.382960162838034	0.219512195121951	Vacuole membrane protein 1	Autophagy, Cell adhesion
TVP23C	-9.048295	-1.3646978	3.19620151861208e-19	5.83753352209185e-18	0.273916836289619	0.140712945590994	Trans-golgi network vesicle protein 23 homolog C
MPV17	-9.690605	-1.3646303	1.06885426843012e-21	2.34118103404015e-20	0.456528060482698	0.274859287054409	MPV17, mitochondrial inner membrane protein			Charcot-Marie-Tooth disease, Disease mutation, Neurodegeneration, Neuropathy, Primary mitochondrial disease
UCK2	-9.761053	-1.3639032	5.5575397142427e-22	1.2403140919573e-20	0.47891829020064	0.299249530956848	Uridine-cytidine kinase 2		Kinase, Transferase
RCCD1	-7.430637	-1.3636115	1.49362799808129e-13	1.7443611473444e-12	0.132887467287002	0.0572232645403377	RCC1 domain containing 1		Chromatin regulator
ERCC2	-8.130861	-1.3631344	6.85377473068601e-16	9.71176960580095e-15	0.172143064844432	0.0787992495309568	ERCC excision repair 2, TFIIH core complex helicase subunit	Chromosome partition, DNA damage, DNA repair, Host-virus interaction, Transcription, Transcription regulation	DNA-binding, Helicase, Hydrolase	Cancer-related genes, Cataract, Cockayne syndrome, Deafness, Disease mutation, Dwarfism, Ichthyosis, Xeroderma pigmentosum
KRBOX4	-7.0101247	-1.3631275	3.07118526423275e-12	3.23943665291593e-11	0.114568188426868	0.0478424015009381	KRAB box domain containing 4
CIAPIN1	-9.580775	-1.3629628	2.8009935214271e-21	5.95003853033972e-20	0.372492003489386	0.206378986866792	Cytokine induced apoptosis inhibitor 1	Apoptosis
GFER	-9.517459	-1.3627762	4.94822333640603e-21	1.02903364963521e-19	0.355917417854027	0.196060037523452	Growth factor, augmenter of liver regeneration		Growth factor, Oxidoreductase	Cataract, Deafness, Disease mutation, Primary mitochondrial disease
PEPD	-9.492377	-1.362492	6.19536432204249e-21	1.27966438798576e-19	0.346321605117767	0.188555347091932	Peptidase D	Collagen degradation	Dipeptidase, Hydrolase, Metalloprotease, Protease	Disease mutation
SHLD1	-8.78225	-1.3621998	3.15943618219751e-18	5.32896422601894e-17	0.22797324803722	0.109756097560976	NA	NA	NA	NA
DSCC1	-8.22156	-1.3619591	3.3174475256248e-16	4.83945384158603e-15	0.181738877580692	0.0834896810506567	DNA replication and sister chromatid cohesion 1	Cell cycle, DNA replication	DNA-binding
ZNF282	-8.066347	-1.361574	1.14649998933392e-15	1.59313007249852e-14	0.169816807211399	0.0778611632270169	Zinc finger protein 282	Transcription, Transcription regulation	DNA-binding, Repressor
CDC42SE1	-9.658561	-1.3613609	1.46808065188759e-21	3.17572221866061e-20	0.48531549869148	0.300187617260788	CDC42 small effector 1	Cell shape, Phagocytosis
FUT8	-7.409703	-1.3610806	1.73771891736436e-13	2.01464206824367e-12	0.131142774062227	0.0572232645403377	Fucosyltransferase 8		Glycosyltransferase, Transferase	Congenital disorder of glycosylation, Disease mutation
RAD54B	-7.51152	-1.3610344	8.21185140380183e-14	9.78710430578152e-13	0.137249200348939	0.0590994371482176	RAD54 homolog B (S. cerevisiae)	DNA damage, DNA repair	DNA-binding, Helicase, Hydrolase	Cancer-related genes
C8orf82	-8.604529	-1.3606837	1.41535327499139e-17	2.27407134407199e-16	0.209653969177086	0.100375234521576	Chromosome 8 open reading frame 82
RGS10	-9.754422	-1.3603866	6.65242294766446e-22	1.47925475277926e-20	0.628089560918872	0.426829268292683	Regulator of G protein signaling 10		GTPase activation, Signal transduction inhibitor
CTNNA1	-9.644152	-1.3601943	1.65081514724896e-21	3.55002850790007e-20	0.461762140157022	0.280487804878049	Catenin alpha 1	Cell adhesion
SNAPC2	-9.555066	-1.3601191	3.54112554578433e-21	7.4530613054199e-20	0.366385577202675	0.201688555347092	Small nuclear RNA activating complex polypeptide 2	Transcription, Transcription regulation
SCAMP2	-9.644191	-1.3600823	1.64850984776592e-21	3.54715514039273e-20	0.454492585053795	0.272045028142589	Secretory carrier membrane protein 2	Protein transport, Transport
OSER1	-9.635105	-1.3599232	1.80326116714029e-21	3.86650040881675e-20	0.467287002035475	0.285178236397749	Oxidative stress responsive serine rich 1
GNL3L	-9.034126	-1.3597369	3.61335090676968e-19	6.55687935243813e-18	0.266647281186391	0.135084427767355	G protein nucleolar 3 like	Ribosome biogenesis
MECR	-8.836754	-1.3596509	1.99031845605172e-18	3.42007726807272e-17	0.236405931956964	0.114446529080675	Mitochondrial trans-2-enoyl-CoA reductase	Fatty acid biosynthesis, Fatty acid metabolism, Lipid biosynthesis, Lipid metabolism	Oxidoreductase	Disease mutation, Dystonia
RPS6KB2	-8.939062	-1.3595611	8.33389645056198e-19	1.47642276857221e-17	0.256760686246002	0.125703564727955	Ribosomal protein S6 kinase B2		Kinase, Serine/threonine-protein kinase, Transferase
NIBAN1	-7.1606836	-1.3592914	1.06238562957056e-12	1.15899780709126e-11	0.123000872346612	0.0515947467166979	NA	NA	NA	NA
GATC	-8.597616	-1.358526	1.50369885365478e-17	2.4117827231647e-16	0.211980226810119	0.101313320825516	Glutamyl-tRNA amidotransferase subunit C	Protein biosynthesis	Ligase
CALM2	-10.998635	-1.3583819	4.45975246497577e-27	1.41693923585571e-25	0.897644664146554	0.75328330206379	Calmodulin 2			Disease mutation, Long QT syndrome
DKC1	-9.661637	-1.3578132	1.52312223902461e-21	3.28895557938287e-20	0.603954637976156	0.416510318949343	Dyskerin pseudouridine synthase 1	Ribosome biogenesis, rRNA processing	Isomerase, Ribonucleoprotein, RNA-binding	Disease mutation, Dyskeratosis congenita
DNAJA3	-9.072631	-1.3577935	2.57857991781643e-19	4.73788170542164e-18	0.267810410002908	0.135084427767355	DnaJ heat shock protein family (Hsp40) member A3	Apoptosis	Chaperone
ARFGAP2	-9.600767	-1.3575934	2.41266338254648e-21	5.14303392338868e-20	0.427449840069788	0.25234521575985	ADP ribosylation factor GTPase activating protein 2	ER-Golgi transport, Protein transport, Transport	GTPase activation
DNAJA2	-9.658642	-1.356702	1.53307899475806e-21	3.30850379051532e-20	0.537074731026461	0.340525328330206	DnaJ heat shock protein family (Hsp40) member A2		Chaperone
METTL23	-9.673387	-1.3565705	1.29397648391779e-21	2.81909721951638e-20	0.507705728409421	0.321763602251407	Methyltransferase like 23		Methyltransferase, Transferase	Mental retardation
ANKRD37	-8.426121	-1.3565274	6.31554920230969e-17	9.67987505668915e-16	0.204419889502762	0.0956848030018762	Ankyrin repeat domain 37
SNX1	-9.650389	-1.3562129	1.5447447872916e-21	3.3297528833722e-20	0.447804594358825	0.268292682926829	Sorting nexin 1	Protein transport, Transport
AURKB	-8.969132	-1.3559843	6.34682269957263e-19	1.13483174219374e-17	0.277406222739168	0.151969981238274	Aurora kinase B	Cell cycle, Cell division, Mitosis	Kinase, Serine/threonine-protein kinase, Transferase	Cancer-related genes
PPIF	-9.598179	-1.3557346	2.50262847210208e-21	5.32860411328727e-20	0.46583309101483	0.292682926829268	Peptidylprolyl isomerase F	Apoptosis, Necrosis	Isomerase, Rotamase
CCDC130	-8.413947	-1.3557287	6.92348110037966e-17	1.05850598059731e-15	0.197441116603664	0.0928705440900563	Coiled-coil domain containing 130
TCF7L2	-8.6117115	-1.3557025	1.35539598611716e-17	2.18348804964234e-16	0.223902297179413	0.106003752345216	Transcription factor 7 like 2	Transcription, Transcription regulation, Wnt signaling pathway	Activator, DNA-binding, Repressor	Cancer-related genes, Diabetes mellitus
NDE1	-9.249349	-1.3555571	5.58075233024384e-20	1.07675865070772e-18	0.328293108461762	0.176360225140713	NudE neurodevelopment protein 1	Cell cycle, Cell division, Differentiation, Mitosis, Neurogenesis	Developmental protein	Lissencephaly
RNH1	-9.679731	-1.3552023	1.26022849201639e-21	2.74884523458236e-20	0.548415236987496	0.355534709193246	Ribonuclease/angiogenin inhibitor 1
NNT-AS1	-7.543564	-1.3551995	6.50602003833994e-14	7.8228265250749e-13	0.145391102064554	0.0628517823639775	NA	NA	NA	NA
AATF	-9.6670475	-1.3546989	1.47190562319314e-21	3.18211563582351e-20	0.608025588833963	0.412757973733583	Apoptosis antagonizing transcription factor
DRG2	-9.547739	-1.3544801	3.86293644280291e-21	8.11172327842969e-20	0.396626926432102	0.227016885553471	Developmentally regulated GTP binding protein 2		Hydrolase
UBAP2	-8.488557	-1.3542365	3.74828283413515e-17	5.84039591367308e-16	0.206164582727537	0.0975609756097561	Ubiquitin associated protein 2
CTNNBIP1	-9.428423	-1.3541559	1.11175350269516e-20	2.25686577660265e-19	0.344867694097121	0.188555347091932	Catenin beta interacting protein 1	Wnt signaling pathway
POLR3A	-6.6402884	-1.3539907	3.83036045635984e-11	3.69128549402913e-10	0.100610642628671	0.0422138836772983	RNA polymerase III subunit A	Antiviral defense, Immunity, Innate immunity, Transcription	Nucleotidyltransferase, Transferase	Disease mutation, Leukodystrophy
C16orf58	-8.180878	-1.3538071	4.61760476594054e-16	6.63300439710321e-15	0.18232044198895	0.0844277673545966	Chromosome 16 open reading frame 58
MCM7	-9.380469	-1.353656	2.2808226215172e-20	4.51733705466185e-19	0.841814480953766	0.697936210131332	Minichromosome maintenance complex component 7	Cell cycle, DNA replication	DNA-binding, Helicase, Hydrolase	Cancer-related genes
ERP44	-9.72517	-1.353577	7.82366386313387e-22	1.73128126393327e-20	0.486187845303867	0.303939962476548	Endoplasmic reticulum protein 44	Stress response	Chaperone
POLE4	-9.677466	-1.3534989	1.31027843530245e-21	2.85291499170167e-20	0.582145972666473	0.389305816135084	DNA polymerase epsilon 4, accessory subunit		DNA-binding	FDA approved drug targets
RARS	-8.821112	-1.3529272	2.28107719900237e-18	3.9032120879236e-17	0.240476882814772	0.118198874296435	Arginyl-tRNA synthetase	Protein biosynthesis	Aminoacyl-tRNA synthetase, Ligase	Disease mutation, Leukodystrophy
CKS1B	-9.2361355	-1.3527721	6.84309272077079e-20	1.31133003493681e-18	0.494911311427741	0.324577861163227	CDC28 protein kinase regulatory subunit 1B	Cell cycle, Cell division		Cancer-related genes
GSPT1	-9.570892	-1.3525476	3.35079324899488e-21	7.06465343931229e-20	0.512067461471358	0.326454033771107	G1 to S phase transition 1	Nonsense-mediated mRNA decay, Protein biosynthesis
DHX16	-8.345487	-1.3524961	1.21743858738759e-16	1.8292064752452e-15	0.194533294562373	0.0909943714821764	DEAH-box helicase 16	mRNA processing, mRNA splicing	Helicase, Hydrolase
DCAF11	-9.5161085	-1.3524759	5.09768376600359e-21	1.05951347824814e-19	0.385577202675196	0.221388367729831	DDB1 and CUL4 associated factor 11	Ubl conjugation pathway
DECR1	-10.320102	-1.3522133	3.5705438379305e-24	9.32136055721071e-23	0.826112241930794	0.647279549718574	2,4-dienoyl-CoA reductase 1	Fatty acid metabolism, Lipid metabolism	Oxidoreductase
RPL7L1	-9.718945	-1.3519545	9.25830394438421e-22	2.03521431032076e-20	0.643210235533585	0.450281425891182	Ribosomal protein L7 like 1		Ribonucleoprotein, Ribosomal protein
CHTF8	-9.45327	-1.3517401	9.07460145301366e-21	1.85345696306782e-19	0.373364350101774	0.208255159474672	Chromosome transmission fidelity factor 8	Cell cycle, DNA replication	DNA-binding
JAGN1	-9.554353	-1.3515912	3.80914462597338e-21	8.00795533918735e-20	0.461180575748764	0.278611632270169	Jagunal homolog 1	Immunity, Protein transport, Transport		Disease mutation
JAKMIP1	-7.8974953	-1.3514154	4.35587148397121e-15	5.75141602398378e-14	0.164291945332946	0.074108818011257	Janus kinase and microtubule interacting protein 1	Protein transport, Transport
TXNRD3	-6.721738	-1.3511777	2.21653244996248e-11	2.18084151078163e-10	0.102646118057575	0.0440900562851782	Thioredoxin reductase 3	Differentiation, Electron transport, Spermatogenesis, Transport	Developmental protein, Oxidoreductase
GEMIN5	-8.139885	-1.3511431	6.40894290737567e-16	9.11673996707567e-15	0.178831055539401	0.0825515947467167	Gem nuclear organelle associated protein 5	mRNA processing, mRNA splicing, Protein biosynthesis, Translation regulation	RNA-binding
NUP85	-8.334153	-1.3508693	1.33696742476844e-16	2.00386341989966e-15	0.194533294562373	0.0909943714821764	Nucleoporin 85	mRNA transport, Protein transport, Translocation, Transport		Disease mutation
PRPS1	-9.674281	-1.3504075	1.27200760590587e-21	2.7728856690745e-20	0.495783658040128	0.311444652908068	Phosphoribosyl pyrophosphate synthetase 1	Nucleotide biosynthesis	Kinase, Transferase	Charcot-Marie-Tooth disease, Deafness, Disease mutation, Gout, Mental retardation, Neurodegeneration, Neuropathy, Non-syndromic deafness, Retinitis pigmentosa
ENPP4	-8.069364	-1.3499696	1.13283082370234e-15	1.57533210403988e-14	0.181738877580692	0.0834896810506567	Ectonucleotide pyrophosphatase/phosphodiesterase 4	Blood coagulation, Hemostasis	Hydrolase
AC016747.1	-6.7028685	-1.3493464	2.53113820580237e-11	2.47177666677088e-10	0.104972375690608	0.0431519699812383	NA	NA	NA	NA
CRLS1	-8.687635	-1.3491659	7.10799711621164e-18	1.16715927523761e-16	0.228264030241349	0.110694183864916	Cardiolipin synthase 1	Lipid biosynthesis, Lipid metabolism, Phospholipid biosynthesis, Phospholipid metabolism	Transferase
EMG1	-9.511209	-1.3490733	5.41404981053633e-21	1.12208175037056e-19	0.398080837452748	0.228893058161351	EMG1, N1-specific pseudouridine methyltransferase	Ribosome biogenesis, rRNA processing	Methyltransferase, RNA-binding, rRNA-binding, Transferase	Disease mutation
SNHG4	-8.44148	-1.3489281	5.57138268824113e-17	8.59326497144178e-16	0.211107880197732	0.101313320825516	NA	NA	NA	NA
MT1X	-9.3566265	-1.348688	2.24571263349784e-20	4.45020726034946e-19	0.402733352718814	0.229831144465291	Metallothionein 1X
MLH1	-9.359762	-1.3486559	2.08480285981617e-20	4.14705812348541e-19	0.342832218668218	0.185741088180113	MutL homolog 1	Cell cycle, DNA damage, DNA repair		Cancer-related genes, Disease mutation, Hereditary nonpolyposis colorectal cancer, Tumor suppressor
USP39	-9.515381	-1.348435	5.17263198595863e-21	1.07448072257702e-19	0.39081128234952	0.224202626641651	Ubiquitin specific peptidase 39	Cell cycle, Cell division, mRNA processing, mRNA splicing
CAD	-8.21858	-1.3484052	3.42368261626714e-16	4.98846367189465e-15	0.188426868275662	0.0872420262664165	Carbamoyl-phosphate synthetase 2, aspartate transcarbamylase, and dihydroorotase	Pyrimidine biosynthesis	Allosteric enzyme, Hydrolase, Ligase, Multifunctional enzyme, Transferase	Cancer-related genes, Congenital disorder of glycosylation, Disease mutation, Epilepsy
NUP88	-8.763254	-1.34798	3.70964244005425e-18	6.23686830263783e-17	0.23117185228264	0.114446529080675	Nucleoporin 88	mRNA transport, Protein transport, Translocation, Transport		Disease mutation
MYADM	-8.757969	-1.3476131	3.9808149293436e-18	6.68050468724921e-17	0.271881360860715	0.144465290806754	Myeloid associated differentiation marker
ADA	-9.036012	-1.3475564	3.56473960590429e-19	6.48152182392961e-18	0.271881360860715	0.139774859287054	Adenosine deaminase	Cell adhesion, Nucleotide metabolism	Hydrolase	Disease mutation, FDA approved drug targets, Hereditary hemolytic anemia, SCID
SIRT6	-8.812881	-1.3467847	2.47846848620153e-18	4.21927558434708e-17	0.249491131142774	0.121951219512195	Sirtuin 6		Transferase
PSMA2	-10.676077	-1.3465652	1.1302768614619e-25	3.26256020554946e-24	0.871765047979064	0.712945590994371	Proteasome subunit alpha 2		Hydrolase, Protease, Threonine protease
NAAA	-7.977348	-1.3461621	2.32043412613513e-15	3.13627065918286e-14	0.168072113986624	0.0778611632270169	N-acylethanolamine acid amidase	Fatty acid metabolism, Lipid degradation, Lipid metabolism	Hydrolase
AC025164.1	-8.137766	-1.3457294	6.62864442743947e-16	9.4109780717111e-15	0.196568769991277	0.0919324577861163	NA	NA	NA	NA
SFSWAP	-9.264417	-1.3456506	4.89632841006044e-20	9.50214825750913e-19	0.333817970340215	0.180112570356473	Splicing factor SWAP	mRNA processing, mRNA splicing, Transcription, Transcription regulation	Repressor, RNA-binding
CENPH	-9.373062	-1.3453064	1.85411175777641e-20	3.70023688366272e-19	0.357662111078802	0.199812382739212	Centromere protein H
PTPRK	-9.48597	-1.3452662	7.23088699416297e-21	1.48350725825874e-19	0.4885141029369	0.303939962476548	Protein tyrosine phosphatase, receptor type K		Hydrolase, Protein phosphatase, Receptor	Cancer-related genes
DPAGT1	-9.310486	-1.3452573	3.21822242632242e-20	6.34303495023301e-19	0.333527188136086	0.181050656660413	Dolichyl-phosphate N-acetylglucosaminephosphotransferase 1		Glycosyltransferase, Transferase	Congenital disorder of glycosylation, Congenital myasthenic syndrome, Disease mutation
COA6	-9.597921	-1.3447797	2.55122136320979e-21	5.42575555577231e-20	0.470485606280896	0.288930581613508	Cytochrome c oxidase assembly factor 6			Disease mutation, Primary mitochondrial disease
PSMB8	-11.542024	-1.3445042	1.70001764290699e-29	6.41467481938546e-28	0.92177958708927	0.784240150093809	Proteasome subunit beta 8	Differentiation, Host-virus interaction, Immunity	Hydrolase, Protease, Threonine protease	Disease mutation, FDA approved drug targets
ARHGEF19	-6.600978	-1.3444115	5.00954530059934e-11	4.78107868441294e-10	0.10439081128235	0.0422138836772983	Rho guanine nucleotide exchange factor 19		GTPase activation, Guanine-nucleotide releasing factor
CORO7	-9.224931	-1.3435115	6.90544813400631e-20	1.32223813876739e-18	0.321314335562664	0.172607879924953	Coronin 7	Protein transport, Transport	Actin-binding
NEIL3	-7.2471585	-1.3434902	5.71270669208194e-13	6.37666293494636e-12	0.129688863041582	0.0562851782363977	Nei like DNA glycosylase 3	DNA damage, DNA repair	DNA-binding, Glycosidase, Hydrolase, Lyase, Multifunctional enzyme
GLE1	-8.564988	-1.3433436	1.98442747584624e-17	3.15928795317305e-16	0.21488804885141	0.104127579737336	GLE1, RNA export mediator	mRNA transport, Protein transport, Translocation, Transport		Disease mutation
SLC66A3	-9.268593	-1.3429301	4.76486727802964e-20	9.26337279950496e-19	0.344867694097121	0.187617260787992	NA	NA	NA	NA
GBP3	-7.8813934	-1.3427964	4.96063655796981e-15	6.50534785590301e-14	0.16952602500727	0.0769230769230769	Guanylate binding protein 3	Antiviral defense, Immunity	Hydrolase
USP14	-9.50945	-1.3418798	5.77153341614519e-21	1.19481840816929e-19	0.46583309101483	0.282363977485929	Ubiquitin specific peptidase 14	Immunity, Innate immunity, Ubl conjugation pathway	Hydrolase, Protease, Thiol protease
NUGGC	-7.885437	-1.341486	4.81253935676948e-15	6.32473080779603e-14	0.16952602500727	0.075984990619137	Nuclear GTPase, germinal center associated		Hydrolase
STRAP	-9.827998	-1.3414742	3.55985778599682e-22	8.04782920477267e-21	0.728409421343414	0.537523452157598	Serine/threonine kinase receptor associated protein	mRNA processing, mRNA splicing		Cancer-related genes
NPM2	-7.3859787	-1.3407658	2.09338159883279e-13	2.41246410260954e-12	0.14015702239023	0.0609756097560976	Nucleophosmin/nucleoplasmin 2	Fertilization	Chaperone, Chromatin regulator, Developmental protein
NSUN2	-9.260605	-1.3405969	4.95963508379282e-20	9.60971962424038e-19	0.318406513521373	0.173545966228893	NOP2/Sun RNA methyltransferase family member 2	Cell cycle, Cell division, Differentiation, Mitosis, Spermatogenesis, tRNA processing	Methyltransferase, RNA-binding, Transferase, tRNA-binding	Disease mutation, Mental retardation
RIMKLB	-7.2449846	-1.3402414	5.83433066535886e-13	6.50845280959462e-12	0.133178249491131	0.0572232645403377	Ribosomal modification protein rimK like family member B		Ligase
MRPS34	-9.7896185	-1.3396833	5.16454126581592e-22	1.1575466924074e-20	0.746147135795289	0.559099437148218	Mitochondrial ribosomal protein S34		Ribonucleoprotein, Ribosomal protein	Disease mutation, Primary mitochondrial disease
POLR2E	-10.177802	-1.3396689	1.38142531835792e-23	3.43022714228075e-22	0.813899389357371	0.639774859287054	RNA polymerase II subunit E	Host-virus interaction, Transcription
SHKBP1	-9.612721	-1.3390517	2.28754766752188e-21	4.88201353813225e-20	0.529223611514975	0.347091932457786	SH3KBP1 binding protein 1
ZC3H15	-10.303094	-1.3389751	4.27677776208357e-24	1.10781559002138e-22	0.832800232625763	0.651031894934334	Zinc finger CCCH-type containing 15
RNF41	-8.446871	-1.3388828	5.31737542859502e-17	8.21533381435231e-16	0.209363186972957	0.100375234521576	Ring finger protein 41	Apoptosis, Autophagy, Ubl conjugation pathway	Transferase
NMI	-9.563599	-1.3388299	3.51968284582575e-21	7.41219285616044e-20	0.483570805466705	0.303001876172608	N-myc and STAT interactor
HOOK1	-9.252901	-1.3387008	5.44452448669659e-20	1.05213854666094e-18	0.3486478627508	0.195121951219512	Hook microtubule tethering protein 1	Differentiation, Protein transport, Spermatogenesis, Transport	Developmental protein
TMEM263	-9.31598	-1.3386067	3.096446236269e-20	6.10630542530612e-19	0.362896190753126	0.208255159474672	Transmembrane protein 263
GEMIN4	-7.554902	-1.3385097	5.94908725947191e-14	7.18622253412315e-13	0.144809537656295	0.0647279549718574	Gem nuclear organelle associated protein 4	mRNA processing, mRNA splicing		Disease mutation
LSM2	-10.159246	-1.3384987	1.66123799618383e-23	4.10276463551446e-22	0.810119220703693	0.629455909943715	LSM2 homolog, U6 small nuclear RNA and mRNA degradation associated	mRNA processing, mRNA splicing	Ribonucleoprotein, RNA-binding
EIF3L	-11.128034	-1.338181	1.31790213340169e-27	4.33003016020066e-26	0.918871765047979	0.771106941838649	Eukaryotic translation initiation factor 3 subunit L	Protein biosynthesis	Initiation factor
PRPS2	-9.169129	-1.3381642	1.13394665073046e-19	2.12620806164886e-18	0.314044780459436	0.166979362101313	Phosphoribosyl pyrophosphate synthetase 2	Nucleotide biosynthesis	Kinase, Transferase
QRICH1	-9.11348	-1.3376266	1.83369929000921e-19	3.39823937790516e-18	0.298633323640593	0.157598499061914	Glutamine rich 1			Disease mutation, Mental retardation
EFTUD2	-9.51364	-1.337359	5.36394007326285e-21	1.1123261791586e-19	0.423088107007851	0.25140712945591	Elongation factor Tu GTP binding domain containing 2	mRNA processing, mRNA splicing		Disease mutation, Mental retardation
DOCK3	-7.8366375	-1.3371913	6.99713571338041e-15	9.06877352143897e-14	0.165745856353591	0.075984990619137	Dedicator of cytokinesis 3		Guanine-nucleotide releasing factor	Disease mutation
NT5DC2	-7.5478225	-1.3366991	6.30421546443361e-14	7.59514780163708e-13	0.147135795289328	0.0647279549718574	5'-nucleotidase domain containing 2		Hydrolase
UBE2J2	-9.463946	-1.3366643	8.37781664502592e-21	1.71592874664014e-19	0.402733352718814	0.233583489681051	Ubiquitin conjugating enzyme E2 J2	Ubl conjugation pathway, Unfolded protein response	Transferase
XPR1	-6.557265	-1.3366423	6.63588801215363e-11	6.25496103870294e-10	0.100029078220413	0.0431519699812383	Xenotropic and polytropic retrovirus receptor 1		Host cell receptor for virus entry, Receptor	Disease mutation
SSB	-9.698099	-1.336305	1.18019477977596e-21	2.5788841274376e-20	0.71997673742367	0.532833020637899	Sjogren syndrome antigen B		RNA-binding	Systemic lupus erythematosus
RNF31	-7.4654627	-1.3362906	1.15834055219749e-13	1.3658641285754e-12	0.141029369002617	0.0628517823639775	Ring finger protein 31	Ubl conjugation pathway	Transferase
PPIL1	-7.9533725	-1.3359369	2.83180986611464e-15	3.79381672436538e-14	0.172433847048561	0.0778611632270169	Peptidylprolyl isomerase like 1	mRNA processing, mRNA splicing	Isomerase, Rotamase
CRADD	-7.3600235	-1.335413	2.5255727757759e-13	2.88870278644293e-12	0.137539982553068	0.0600375234521576	CASP2 and RIPK1 domain containing adaptor with death domain	Apoptosis		Cancer-related genes, Disease mutation, Mental retardation
CCT8	-10.477634	-1.3352933	8.16542972374751e-25	2.22037810786689e-23	0.867984879325385	0.700750469043152	Chaperonin containing TCP1 subunit 8		Chaperone
CENPN	-9.302561	-1.3352916	3.56536301869113e-20	7.00837013142396e-19	0.386158767083454	0.226078799249531	Centromere protein N
PCNA	-9.109184	-1.3352817	2.16265383021168e-19	3.98968209876904e-18	0.529223611514975	0.352720450281426	Proliferating cell nuclear antigen	DNA damage, DNA repair, DNA replication, Host-virus interaction	DNA-binding	Cancer-related genes, Deafness, Disease mutation, Dwarfism, Neurodegeneration
HDAC9	-9.102309	-1.3351934	2.06708789002104e-19	3.82185071972014e-18	0.324803722012213	0.176360225140713	Histone deacetylase 9	Transcription, Transcription regulation	Chromatin regulator, Hydrolase, Repressor	FDA approved drug targets
KAT5	-8.658637	-1.3349613	9.16297990103463e-18	1.49187823557726e-16	0.237278278569352	0.117260787992495	Lysine acetyltransferase 5	Growth regulation, Host-virus interaction, Transcription, Transcription regulation	Activator, Acyltransferase, Chromatin regulator, Transferase
GRAMD1A	-9.034982	-1.3343627	3.59469170148342e-19	6.53273639354492e-18	0.278569351555685	0.147279549718574	GRAM domain containing 1A	Autophagy, Lipid transport, Transport
PDF	-9.249632	-1.3340288	5.49912758726677e-20	1.06156945580987e-18	0.324222157603955	0.179174484052533	Peptide deformylase, mitochondrial	Protein biosynthesis	Hydrolase
ZNF107	-8.198139	-1.3339916	4.05282381557659e-16	5.86082198632631e-15	0.193370165745856	0.0909943714821764	Zinc finger protein 107	Transcription, Transcription regulation	DNA-binding
GDI2	-10.309217	-1.3337203	4.01355987321634e-24	1.04258555656204e-22	0.841814480953766	0.672607879924953	GDP dissociation inhibitor 2		GTPase activation
CCDC138	-6.8664675	-1.3334125	8.33684855160471e-12	8.48073912832918e-11	0.114568188426868	0.0487804878048781	Coiled-coil domain containing 138
ZFYVE19	-7.6319847	-1.3316082	3.36050903199879e-14	4.12883488016743e-13	0.154986914800814	0.0684803001876173	Zinc finger FYVE-type containing 19	Cell cycle, Cell division		Proto-oncogene
AUP1	-9.700991	-1.331446	1.13885566552859e-21	2.49301771614903e-20	0.701366676359407	0.51031894934334	AUP1, lipid droplet regulating VLDL assembly factor	Ubl conjugation pathway
RPUSD1	-9.062251	-1.3310777	2.87653388771315e-19	5.26947031152097e-18	0.294271590578657	0.155722326454034	RNA pseudouridylate synthase domain containing 1
BBS7	-7.3742204	-1.3309114	2.27883349080918e-13	2.61629813667211e-12	0.140447804594359	0.0619136960600375	Bardet-Biedl syndrome 7	Cilium biogenesis/degradation, Protein transport, Sensory transduction, Transport, Vision		Bardet-Biedl syndrome, Ciliopathy, Disease mutation, Mental retardation, Obesity
RNF2	-8.628787	-1.3308892	1.18962150257229e-17	1.92746067355682e-16	0.240476882814772	0.117260787992495	Ring finger protein 2	Transcription, Transcription regulation, Ubl conjugation pathway	Repressor, Transferase
TRPS1	-9.187642	-1.3307555	1.01717347159549e-19	1.91608678506776e-18	0.401861006106426	0.234521575984991	Transcriptional repressor GATA binding 1	Transcription, Transcription regulation	DNA-binding, Repressor	Disease mutation
GLYR1	-8.52633	-1.3306798	2.76576488253767e-17	4.34835740832307e-16	0.223611514975284	0.109756097560976	Glyoxylate reductase 1 homolog		DNA-binding, Oxidoreductase
PHF5A	-9.466356	-1.3306258	9.30158007357978e-21	1.89769861913653e-19	0.600465251526607	0.405253283302064	PHD finger protein 5A	mRNA processing, mRNA splicing, Transcription, Transcription regulation	Activator, DNA-binding, RNA-binding
DESI1	-9.400745	-1.3299052	1.49157352880699e-20	3.00457252217196e-19	0.402151788310555	0.233583489681051	Desumoylating isopeptidase 1		Hydrolase, Protease
ATP5F1B	-12.354143	-1.3296171	2.80931968870072e-33	1.3233450440944e-31	0.950567025298052	0.833958724202627	ATP synthase F1 subunit beta	ATP synthesis, Hydrogen ion transport, Ion transport, Transport	Translocase
HDAC2	-9.620874	-1.3295692	2.37486314772104e-21	5.06540594811991e-20	0.70020354754289	0.514071294559099	Histone deacetylase 2	Biological rhythms, Transcription, Transcription regulation	Chromatin regulator, Hydrolase, Repressor	Cancer-related genes, FDA approved drug targets
TJAP1	-7.098102	-1.3295404	1.65910863625849e-12	1.78498045842731e-11	0.124745565571387	0.0544090056285178	Tight junction associated protein 1
CD27-AS1	-7.971279	-1.3292942	2.47394191273655e-15	3.33144768020863e-14	0.180284966560047	0.0825515947467167	NA	NA	NA	NA
MCM5	-9.452205	-1.3290486	1.10827444628903e-20	2.25230166622014e-19	0.747019482407677	0.587242026266417	Minichromosome maintenance complex component 5	Cell cycle, DNA replication	DNA-binding, Helicase, Hydrolase	Cancer-related genes, Disease mutation, Dwarfism
CDK10	-9.243795	-1.3289884	5.91216607921714e-20	1.13890100350225e-18	0.343704565280605	0.190431519699812	Cyclin dependent kinase 10	Cilium biogenesis/degradation	Kinase, Serine/threonine-protein kinase, Transferase
ENTPD6	-7.8207226	-1.3289082	7.9759395159077e-15	1.03008949266668e-13	0.170107589415528	0.0769230769230769	Ectonucleoside triphosphate diphosphohydrolase 6 (putative)		Hydrolase
VPS72	-9.292955	-1.3288012	3.78551711583342e-20	7.42915345611897e-19	0.342832218668218	0.190431519699812	Vacuolar protein sorting 72 homolog	Transcription, Transcription regulation	Chromatin regulator, DNA-binding
ARF1	-10.984265	-1.3282442	5.6751919189803e-27	1.78912747137466e-25	0.90869438790346	0.74859287054409	ADP ribosylation factor 1	ER-Golgi transport, Protein transport, Transport		Disease mutation
MRPL15	-9.516478	-1.3282024	5.86934272540872e-21	1.21437994964774e-19	0.608607153242222	0.418386491557223	Mitochondrial ribosomal protein L15		Ribonucleoprotein, Ribosomal protein
ELP2	-8.891408	-1.3277813	1.28710436024559e-18	2.24758142601856e-17	0.286420471067171	0.148217636022514	Elongator acetyltransferase complex subunit 2	Transcription, Transcription regulation, tRNA processing		Disease mutation, Mental retardation
PIGB	-7.157064	-1.3277693	1.09133456116522e-12	1.18916154430509e-11	0.128525734225065	0.0562851782363977	Phosphatidylinositol glycan anchor biosynthesis class B	GPI-anchor biosynthesis	Glycosyltransferase, Transferase	Epilepsy
ZNF496	-7.7838006	-1.3274847	1.05190970665672e-14	1.34383759767339e-13	0.163419598720558	0.075046904315197	Zinc finger protein 496	Transcription, Transcription regulation	Activator, DNA-binding, Repressor
TUT7	-9.026605	-1.3273487	4.06033621260785e-19	7.34250818763142e-18	0.32887467287002	0.178236397748593	NA	NA	NA	NA
TIMM22	-8.820496	-1.3269917	2.3420124906877e-18	4.00560743792807e-17	0.263157894736842	0.132270168855535	Translocase of inner mitochondrial membrane 22	Protein transport, Translocation, Transport
PSMA1	-10.531493	-1.3268846	4.75767399886651e-25	1.3192092881251e-23	0.865658621692352	0.699812382739212	Proteasome subunit alpha 1	Immunity	Hydrolase, Protease, Threonine protease
SGSM3	-8.18416	-1.3268452	4.51962407146103e-16	6.51014406294943e-15	0.191043908112823	0.0909943714821764	Small G protein signaling modulator 3	Cell cycle, Growth arrest
SAFB	-9.393126	-1.326838	1.69460998876221e-20	3.39487795285636e-19	0.502762430939227	0.319887429643527	Scaffold attachment factor B	Transcription, Transcription regulation	DNA-binding, Repressor, RNA-binding
SRP72	-9.595397	-1.326782	2.89285997925566e-21	6.13450568370432e-20	0.649316661820297	0.463414634146341	Signal recognition particle 72		Ribonucleoprotein	Disease mutation
SREBF2	-9.1823015	-1.3264327	1.02087097407242e-19	1.92206268117411e-18	0.349520209363187	0.199812382739212	Sterol regulatory element binding transcription factor 2	Cholesterol metabolism, Lipid metabolism, Steroid metabolism, Sterol metabolism, Transcription, Transcription regulation	Activator, DNA-binding
MAP1LC3B	-9.948559	-1.3264229	1.21139225134399e-22	2.83912249270445e-21	0.813899389357371	0.645403377110694	Microtubule associated protein 1 light chain 3 beta	Autophagy, Ubl conjugation pathway
UBE2E1	-9.387286	-1.3261092	1.78533557141566e-20	3.57259608484675e-19	0.496946786856644	0.313320825515947	Ubiquitin conjugating enzyme E2 E1	Ubl conjugation pathway	Transferase
GTPBP1	-7.2745805	-1.3247885	4.71354783953821e-13	5.29366567888732e-12	0.138412329165455	0.0609756097560976	GTP binding protein 1
MORF4L2	-9.205482	-1.3243169	8.4334816252776e-20	1.60350057645083e-18	0.357662111078802	0.200750469043152	Mortality factor 4 like 2	DNA damage, DNA repair, Growth regulation, Transcription, Transcription regulation	Chromatin regulator
GNB1L	-6.9468913	-1.3236837	4.80044554796251e-12	4.9971873578207e-11	0.12038383250945	0.0515947467166979	G protein subunit beta 1 like
OXCT1	-9.067454	-1.3233353	2.77053060336978e-19	5.08291682275376e-18	0.307356789764466	0.166041275797373	3-oxoacid CoA-transferase 1		Transferase	Disease mutation
UBXN7	-7.669551	-1.3232449	2.51989046658438e-14	3.13389435839127e-13	0.159057865658622	0.0731707317073171	UBX domain protein 7
PLEKHJ1	-9.558646	-1.3231479	3.98977649415034e-21	8.35889006653673e-20	0.608316371038092	0.417448405253283	Pleckstrin homology domain containing J1
TOM1	-7.930565	-1.322833	3.3954108758642e-15	4.51910667154566e-14	0.178540273335272	0.0825515947467167	Target of myb1 membrane trafficking protein	Protein transport, Transport		Cancer-related genes
SHROOM3	-9.232843	-1.3221333	6.90724111724614e-20	1.32223813876739e-18	0.420471067170689	0.24671669793621	Shroom family member 3	Cell shape	Actin-binding, Developmental protein
SETD1B	-7.055228	-1.3217733	2.24218649585982e-12	2.39399848118335e-11	0.124164001163129	0.0553470919324578	SET domain containing 1B	Transcription, Transcription regulation	Activator, Chromatin regulator, Methyltransferase, RNA-binding, Transferase
COQ8A	-8.584086	-1.32155	1.71914245685547e-17	2.74890052701472e-16	0.236696714161093	0.118198874296435	Coenzyme Q8A	Ubiquinone biosynthesis	Kinase, Transferase	Disease mutation, Neurodegeneration, Primary mitochondrial disease
CCHCR1	-7.448407	-1.3214395	1.31810897775462e-13	1.54777371494375e-12	0.143937191043908	0.0647279549718574	Coiled-coil alpha-helical rod protein 1	Differentiation	Developmental protein
TSEN54	-8.682957	-1.3214285	7.5801891310174e-18	1.24135347822983e-16	0.256469904041873	0.128517823639775	TRNA splicing endonuclease subunit 54	mRNA processing, tRNA processing		Disease mutation, Neurodegeneration, Pontocerebellar hypoplasia
GATM	-8.3446865	-1.321411	1.24274429993452e-16	1.86646221263453e-15	0.214015702239023	0.105065666041276	Glycine amidinotransferase		Transferase	Disease mutation
NOP2	-8.620773	-1.3213538	1.2717658780681e-17	2.0532819983754e-16	0.246292526897354	0.123827392120075	NOP2 nucleolar protein	Ribosome biogenesis, rRNA processing	Methyltransferase, RNA-binding, Transferase
THG1L	-8.707347	-1.3212585	6.14726803135211e-18	1.01578400548767e-16	0.255597557429485	0.128517823639775	TRNA-histidine guanylyltransferase 1 like	tRNA processing	Nucleotidyltransferase, Transferase
RABL6	-9.270141	-1.3209625	4.75647762585125e-20	9.25528110493256e-19	0.373945914510032	0.214821763602251	RAB, member RAS oncogene family like 6
ADIPOR1	-9.426007	-1.3207699	1.21626814030345e-20	2.46220299796717e-19	0.454783367257924	0.281425891181989	Adiponectin receptor 1	Fatty acid metabolism, Lipid metabolism	Receptor
NIP7	-9.173555	-1.3207495	1.1399636289656e-19	2.13639573905632e-18	0.373364350101774	0.210131332082552	NIP7, nucleolar pre-rRNA processing protein	Ribosome biogenesis	RNA-binding
PPP1R16A	-6.5169616	-1.3204389	8.67226304499311e-11	8.08490829622498e-10	0.100610642628671	0.0431519699812383	Protein phosphatase 1 regulatory subunit 16A
SRR	-6.7085695	-1.3198547	2.44854810707932e-11	2.39623821570081e-10	0.112241930793835	0.0469043151969981	Serine racemase		Allosteric enzyme, Isomerase, Lyase
[truncated: 1,558 more rows]
