# Supplementary material for: Single cell profiling of γδ hepatosplenic T-cell lymphoma unravels tumor cell heterogeneity associated with disease progression
Source: Cell Oncol (Dordr). 2022 Nov 22;46(1):211–26. doi: 10.1007/s13402-022-00745-x (PMC9947078; doi:10.1007/s13402-022-00745-x)
Supplement: Supplementary file 1 — Supplementary file1 (ZIP 927 KB) [file 13402_2022_745_MOESM1_ESM.zip › Sup.Tables/Table.S1.Tumor_gd_vs_Normal_gd.signature.csv]

names	scores	logfoldchanges	pvals	pvals_adj	pct_nz_group	pct_nz_reference	Gene.description	Biological.process	Molecular.function	Disease.involvement
TRGV3	38.91146	7.303819	3.21817827046229e-160	6.19939699353633e-157	0.992452830188679	0.267527675276753	NA	NA	NA	NA
AREG	35.953968	7.1727853	4.92123894813065e-156	7.50509444752207e-153	0.876359600443951	0.238007380073801	Amphiregulin		Cytokine	Growth factor	Cancer-related genes
CCL3	36.47143	6.736973	2.33625288561921e-161	5.02995246273817e-158	0.85638179800222	0.206642066420664	C-C motif chemokine ligand 3	Chemotaxis	Inflammatory response	Cytokine	Cancer-related genes
LINC02446	32.711487	6.7144947	5.88321262797383e-135	3.26259796055258e-132	0.925860155382908	0.289667896678967	NA	NA	NA	NA
PLEKHA5	40.864544	6.574758	8.50596703950761e-187	7.78317249032545e-183	0.838845726970033	0.151291512915129	Pleckstrin homology domain containing A5
VCAM1	39.52707	6.420854	1.06271663208118e-182	4.86206143135041e-179	0.810210876803552	0.145756457564576	Vascular cell adhesion molecule 1	Cell adhesion		Cancer-related genes
MCM7	37.727306	6.4064364	4.0530168395361e-172	1.34858608494419e-168	0.807769145394007	0.171586715867159	Minichromosome maintenance complex component 7	Cell cycle	DNA replication	DNA-binding	Helicase	Hydrolase	Cancer-related genes
KIR3DL1	35.501354	6.2377796	6.23921095999142e-153	7.87452966712573e-150	0.871698113207547	0.201107011070111	Killer cell immunoglobulin like receptor	three Ig domains and long cytoplasmic tail 1		Receptor
MLC1	36.965084	6.162879	9.58263539952124e-163	2.33822692171918e-159	0.85527192008879	0.188191881918819	Megalencephalic leukoencephalopathy with subcortical cysts 1	Ion transport	Transport	Ion channel	Disease mutation
P2RX5	35.520157	6.129476	7.1177762141793e-154	9.87067565011662e-151	0.864372918978912	0.210332103321033	Purinergic receptor P2X 5	Ion transport	Transport	Ion channel	Ligand-gated ion channel	Receptor
RAMP1	39.505405	6.1270146	3.36780525939143e-187	4.10883467663285e-183	0.76803551609323	0.1309963099631	Receptor activity modifying protein 1	Transport	Receptor	FDA approved drug targets
RNF168	34.224533	6.1084514	2.41611902689899e-145	2.21080931258825e-142	0.886126526082131	0.238007380073801	Ring finger protein 168	DNA damage	DNA repair	Ubl conjugation pathway	Chromatin regulator	Transferase
PCLAF	39.884182	6.0612006	3.80366747733448e-201	1.39218033337919e-196	0.693451720310766	0.108856088560886	PCNA clamp associated factor	DNA damage	DNA repair
LINC02642	34.53605	6.0040483	1.02026440622355e-152	1.24475658440627e-149	0.801775804661487	0.166051660516605	NA	NA	NA	NA
PDLIM1	36.089703	5.9873643	1.30488445143471e-161	2.98500473793512e-158	0.807325194228635	0.160516605166052	PDZ and LIM domain 1
ANLN	20.56693	5.9570403	4.54955310384922e-90	5.30312717050909e-88	0.110099889012209	0.0018450184501845	Anillin actin binding protein	Cell cycle	Cell division	Mitosis	Actin-binding	Disease mutation
IFRD1	32.94882	5.9527082	2.61763939314405e-141	1.87859253781305e-138	0.843063263041065	0.225092250922509	Interferon related developmental regulator 1	Differentiation	Developmental protein
HSPD1	31.663258	5.918266	1.64756195213868e-129	7.26535120605157e-127	0.926526082130966	0.317343173431734	Heat shock protein family D (Hsp60) member 1	Host-virus interaction	Chaperone	Isomerase	Cancer-related genes	Disease mutation	Hereditary spastic paraplegia	Leukodystrophy	Neurodegeneration
KIR2DL1	36.278755	5.911299	2.12066053674053e-160	4.31212757251335e-157	0.833962264150943	0.173431734317343	Killer cell immunoglobulin like receptor	two Ig domains and long cytoplasmic tail 1		Receptor
FABP5	32.51738	5.898754	7.19639690212275e-136	4.05223573868607e-133	0.891897891231965	0.267527675276753	Fatty acid binding protein 5	Transport		Cancer-related genes
STMN1	31.085106	5.869899	2.57850481290999e-130	1.19463107161163e-127	0.853496115427303	0.269372693726937	Stathmin 1	Differentiation	Neurogenesis	Developmental protein	Cancer-related genes
PRDM16	38.97893	5.8299975	1.39087355986999e-185	1.01814726329603e-181	0.750499445061043	0.123616236162362	PR/SET domain 16	Differentiation	Transcription	Transcription regulation	Activator	DNA-binding	Methyltransferase	Repressor	Transferase	Cancer-related genes	Cardiomyopathy	Disease mutation
TYMS	37.200546	5.820994	1.98085148232144e-185	1.20835241840745e-181	0.657713651498335	0.101476014760148	Thymidylate synthetase	Nucleotide biosynthesis	Methyltransferase	Transferase	Cancer-related genes	FDA approved drug targets
TOX	33.66873	5.806082	2.02988755086022e-142	1.58076413295819e-139	0.884128745837958	0.234317343173432	Thymocyte selection associated high mobility group box	Neurogenesis	Transcription	Transcription regulation	Chromatin regulator	DNA-binding
FN1	23.785402	5.7098904	1.33284521291508e-117	4.13419217270381e-115	0.151609322974473	0.003690036900369	Fibronectin 1	Acute phase	Angiogenesis	Cell adhesion	Cell shape	Heparin-binding	Cancer-related genes	Disease mutation	Dwarfism	FDA approved drug targets
TUBA1B	27.01159	5.7000785	1.8887479486719e-105	3.95028935253373e-103	0.933185349611543	0.446494464944649	Tubulin alpha 1b
NPW	36.029797	5.681952	1.36940374928257e-182	5.56906073638792e-179	0.611098779134295	0.0904059040590406	Neuropeptide W		Neuropeptide
RHOB	34.217197	5.610666	9.68957968611328e-158	1.59457482835279e-154	0.712985571587125	0.132841328413284	Ras homolog family member B	Angiogenesis	Apoptosis	Cell adhesion	Differentiation	Protein transport	Transport	Developmental protein	Cancer-related genes	Tumor suppressor
HMGA1	30.318167	5.5915594	7.44101939514076e-125	2.9284811922747e-122	0.870366259711432	0.284132841328413	High mobility group AT-hook 1	Transcription	Transcription regulation	DNA-binding	Cancer-related genes
DERL3	28.350306	5.5296702	9.00214634703155e-160	1.64743779223851e-156	0.219755826859046	0.00738007380073801	Derlin 3
KIR2DL3	31.614214	5.511564	6.25887154835352e-134	3.27258510773268e-131	0.825749167591565	0.202952029520295	Killer cell immunoglobulin like receptor	two Ig domains and long cytoplasmic tail 3		Receptor
KIR3DL2	32.50753	5.5062904	8.80231426849418e-139	5.46056787357891e-136	0.830854605993341	0.201107011070111	Killer cell immunoglobulin like receptor	three Ig domains and long cytoplasmic tail 2		Receptor
MIB2	30.626892	5.490549	2.7636590228795e-126	1.14946231700469e-123	0.872142064372919	0.25830258302583	Mindbomb E3 ubiquitin protein ligase 2	Notch signaling pathway	Ubl conjugation pathway	Actin-binding	Transferase
ITM2A	27.113987	5.4703894	2.19340133261543e-105	4.56140239631008e-103	0.935405105438402	0.394833948339483	Integral membrane protein 2A
GEM	33.235027	5.4063597	1.15085447831131e-198	2.10612123803361e-194	0.337846836847947	0.018450184501845	GTP binding protein overexpressed in skeletal muscle		Calmodulin-binding
TOX2	25.567324	5.405791	1.06331099566328e-132	5.3312665414071e-130	0.187125416204218	0.00738007380073801	TOX high mobility group box family member 2	Transcription	Transcription regulation	DNA-binding
AL135905.2	29.381094	5.4055033	4.29212473642928e-121	1.46818745306587e-118	0.836182019977802	0.250922509225092	NA	NA	NA	NA
SIRPG	31.409473	5.4033713	7.93424933977057e-133	4.03335361229087e-130	0.82819089900111	0.215867158671587	Signal regulatory protein gamma	Cell adhesion
NR4A2	26.129656	5.3957224	9.05502519616644e-102	1.64070780794499e-99	0.881908990011099	0.359778597785978	Nuclear receptor subfamily 4 group A member 2	Transcription	Transcription regulation	DNA-binding	Receptor	Cancer-related genes
CMC1	26.747566	5.378423	3.21235601844778e-103	6.12372097037538e-101	0.938290788013319	0.3690036900369	C-X9-C motif containing 1
ITGA4	25.722761	5.3748436	5.8040917029874e-97	8.56595001697749e-95	0.978024417314095	0.474169741697417	Integrin subunit alpha 4	Cell adhesion	Integrin	Receptor	Cancer-related genes	FDA approved drug targets
LGALS9	30.839176	5.3261094	6.80602821683759e-132	3.36631674006044e-129	0.778468368479467	0.193726937269373	Galectin 9	Chemotaxis	Immunity
H2AFZ	26.11754	5.3228707	7.12946395625788e-100	1.22509629231453e-97	0.951609322974473	0.466789667896679	H2A histone family member Z		DNA-binding
NEPRO	32.268967	5.309349	1.80604729551701e-140	1.22413216783737e-137	0.779578246392897	0.177121771217712	Nucleolus and neural progenitor protein		Developmental protein
SRI	27.207546	5.2945747	2.59950369012641e-105	5.37539178318174e-103	0.948057713651498	0.402214022140221	Sorcin
SEM1	26.738167	5.2503805	1.06120122090993e-102	2.00211473641878e-100	0.95449500554939	0.413284132841328	SEM1	26S proteasome complex subunit
SDHAF3	32.406673	5.2434893	3.23273391733128e-142	2.46502696058838e-139	0.762930077691454	0.171586715867159	Succinate dehydrogenase complex assembly factor 3		Chaperone
NUDT8	33.078594	5.206719	1.8249408710493e-152	2.08733315066486e-149	0.680577136514983	0.1309963099631	Nudix hydrolase 8		Hydrolase
CADPS2	33.52567	5.2043376	1.00202784219322e-157	1.59457482835279e-154	0.652386237513873	0.11070110701107	Calcium dependent secretion activator 2	Exocytosis	Protein transport	Transport
COL6A1	26.62869	5.1875925	4.5593793195282e-138	2.73570233564019e-135	0.234628190899001	0.00922509225092251	Collagen type VI alpha 1 chain	Cell adhesion		Cancer-related genes	Congenital muscular dystrophy	Disease mutation	Limb-girdle muscular dystrophy
CKS2	33.5754	5.175314	4.13937799546337e-163	1.08218124294253e-159	0.603329633740289	0.0996309963099631	CDC28 protein kinase regulatory subunit 2	Cell cycle	Cell division		Cancer-related genes
TONSL	22.708817	5.1611605	5.35700389930197e-107	1.20289386330277e-104	0.151387347391787	0.00553505535055351	Tonsoku like	DNA repair protein	DNA damage	DNA repair		Disease mutation	Dwarfism
CARHSP1	30.218788	5.154922	2.23033551531183e-127	9.60382472893274e-125	0.794450610432852	0.206642066420664	Calcium regulated heat stable protein 1		RNA-binding
ARMC10	32.83509	5.143316	8.17880013722371e-147	8.3153406617368e-144	0.733629300776915	0.154981549815498	Armadillo repeat containing 10	Growth regulation
PHGDH	35.05201	5.142871	6.08498599340219e-177	2.22716572344514e-173	0.580688124306326	0.0793357933579336	Phosphoglycerate dehydrogenase	Amino-acid biosynthesis	Serine biosynthesis	Oxidoreductase	Disease mutation
FBXO45	34.125603	5.134402	1.36053776440668e-167	3.83054174731146e-164	0.597336293007769	0.0867158671586716	F-box protein 45	Neurogenesis	Ubl conjugation pathway	Developmental protein
BEX3	32.055588	5.1312137	2.84527491893863e-141	1.97194257777314e-138	0.742952275249723	0.164206642066421	Brain expressed X-linked 3	Apoptosis
CCND2	28.311295	5.1246953	8.15871667645461e-115	2.2284864856337e-112	0.842397336293008	0.256457564575646	Cyclin D2	Cell cycle	Cell division	Cyclin	Cancer-related genes	Disease mutation
ACTN1	31.259129	5.0967126	3.40027732063437e-136	1.94458672207091e-133	0.744284128745838	0.169741697416974	Actinin alpha 1		Actin-binding	Disease mutation	FDA approved drug targets
PRDX3	30.51142	5.081903	1.06310599220365e-129	4.86384280258073e-127	0.782907880133185	0.201107011070111	Peroxiredoxin 3		Antioxidant	Oxidoreductase	Peroxidase
TUBB	25.066845	5.0740533	5.18788137483116e-96	7.19248659849225e-94	0.894783573806881	0.413284132841328	Tubulin beta class I			Disease mutation	FDA approved drug targets
PAICS	32.579277	5.0547113	2.16416244867492e-149	2.26315742239859e-146	0.674139844617092	0.1309963099631	Phosphoribosylaminoimidazole carboxylase and phosphoribosylaminoimidazolesuccinocarboxamide synthase	Purine biosynthesis	Decarboxylase	Ligase	Lyase	Multifunctional enzyme
GBP4	28.291456	5.05167	3.52781864957664e-115	9.70839777392139e-113	0.825527192008879	0.249077490774908	Guanylate binding protein 4		Hydrolase
IMPDH2	28.012053	5.034936	5.01295032843602e-113	1.31056424979348e-110	0.841509433962264	0.276752767527675	Inosine monophosphate dehydrogenase 2	GMP biosynthesis	Purine biosynthesis	DNA-binding	Oxidoreductase	RNA-binding	FDA approved drug targets
POMC	30.346085	4.9936438	1.06780202145624e-130	5.01059253683587e-128	0.740954495005549	0.175276752767528	Proopiomelanocortin		Endorphin	Hormone	Cancer-related genes	Obesity
DTNBP1	29.338722	4.987672	1.81088961438572e-123	6.83302791506514e-121	0.764705882352941	0.195571955719557	Dystrobrevin binding protein 1	Sensory transduction		Albinism	Hermansky-Pudlak syndrome	Schizophrenia
CSAG1	32.478752	4.9813266	1.54878655519264e-151	1.7177920214123e-148	0.637513873473918	0.112546125461255	Chondrosarcoma associated gene 1
GNG11	31.810715	4.941446	1.0372179469424e-146	1.02603281286591e-143	0.635294117647059	0.114391143911439	G protein subunit gamma 11		Transducer
AHCY	30.742945	4.936587	9.97625053456512e-135	5.44986187784505e-132	0.71054384017758	0.158671586715867	Adenosylhomocysteinase	One-carbon metabolism	Hydrolase	Disease mutation
MRPL16	27.452875	4.93414	2.49901308319115e-110	6.09775852385862e-108	0.830410654827969	0.263837638376384	Mitochondrial ribosomal protein L16		Ribonucleoprotein	Ribosomal protein
CXXC5	32.573643	4.8882575	9.56435398725583e-159	1.6669758108931e-155	0.560710321864595	0.0811808118081181	CXXC finger protein 5	Transcription	DNA-binding	Repressor
CDT1	32.611843	4.882076	1.43137739370373e-170	4.36582033224585e-167	0.461709211986681	0.0535055350553506	Chromatin licensing and DNA replication factor 1	Cell cycle	Cell division	DNA replication	Mitosis		Disease mutation	Dwarfism	Proto-oncogene
TRDV1	24.383505	4.858288	6.32843904559312e-92	7.82524315904574e-90	0.880355160932297	0.313653136531365	NA	NA	NA	NA
YWHAE	27.207827	4.8563995	1.25251671652893e-108	2.91995951220861e-106	0.834850166481687	0.265682656826568	Tyrosine 3-monooxygenase/tryptophan 5-monooxygenase activation protein epsilon	Host-virus interaction		Cancer-related genes
MCM5	28.800955	4.845847	1.00979674609495e-122	3.69595707038214e-120	0.709211986681465	0.178966789667897	Minichromosome maintenance complex component 5	Cell cycle	DNA replication	DNA-binding	Helicase	Hydrolase	Cancer-related genes	Disease mutation	Dwarfism
PMPCB	26.814545	4.829947	5.88143749558496e-106	1.25886838465442e-103	0.85149833518313	0.285977859778598	Peptidase	mitochondrial processing beta subunit		Hydrolase	Metalloprotease	Protease	Disease mutation	Neurodegeneration
ALDH3A2	31.2497	4.8287144	2.30398443440394e-143	1.91654850644588e-140	0.627302996670366	0.116236162361624	Aldehyde dehydrogenase 3 family member A2	Fatty acid metabolism	Lipid metabolism	Oxidoreductase	Disease mutation	Ichthyosis	Mental retardation
UBE2C	28.544624	4.8182907	2.02342375249225e-143	1.7223100643016e-140	0.362264150943396	0.0350553505535055	Ubiquitin conjugating enzyme E2 C	Cell cycle	Cell division	Mitosis	Ubl conjugation pathway	Transferase	Cancer-related genes
C19orf48	30.002542	4.8145986	8.87003398941255e-132	4.32869485395318e-129	0.676581576026637	0.14760147601476	Chromosome 19 open reading frame 48
DEPDC1	17.397429	4.81243	7.3128167562021e-65	3.5264348628953e-63	0.102108768035516	0.003690036900369	DEP domain containing 1	Transcription	Transcription regulation	GTPase activation	Repressor
MT1G	18.95338	4.773632	1.86903494947972e-76	1.37920460052233e-74	0.113873473917869	0.00553505535055351	Metallothionein 1G			Cancer-related genes
RRM2	28.841763	4.7619367	6.74647482344179e-144	6.02262743933642e-141	0.383573806881243	0.0424354243542435	Ribonucleotide reductase regulatory subunit M2	DNA replication	Oxidoreductase	FDA approved drug targets
CYP51A1	28.574022	4.750477	3.89354564858957e-123	1.43947135640431e-120	0.668590455049945	0.154981549815498	Cytochrome P450 family 51 subfamily A member 1	Cholesterol biosynthesis	Cholesterol metabolism	Lipid biosynthesis	Lipid metabolism	Steroid biosynthesis	Steroid metabolism	Sterol biosynthesis	Sterol metabolism	Monooxygenase	Oxidoreductase	FDA approved drug targets
CYC1	25.144337	4.745381	3.54889284278769e-96	5.01517478528465e-94	0.877691453940067	0.343173431734317	Cytochrome c1	Electron transport	Respiratory chain	Transport	Translocase	Disease mutation	Primary mitochondrial disease
NR4A1	30.598072	4.7373614	1.48401982181217e-145	1.39273357687557e-142	0.531853496115427	0.0811808118081181	Nuclear receptor subfamily 4 group A member 1	Transcription	Transcription regulation	DNA-binding	Receptor
ASF1B	28.86813	4.727108	1.57509549503662e-152	1.85967968431727e-149	0.311875693673696	0.025830258302583	Anti-silencing function 1B histone chaperone	Differentiation	Spermatogenesis	Transcription	Transcription regulation	Chaperone	Chromatin regulator	Developmental protein
MKI67	28.784863	4.7244873	4.40460311483172e-139	2.87880140367778e-136	0.429744728079911	0.0553505535055351	Marker of proliferation Ki-67	Cell cycle	DNA-binding	Cancer-related genes
DNPH1	28.583391	4.7099013	1.09650619906232e-120	3.71603920295185e-118	0.717647058823529	0.171586715867159	2'-deoxynucleoside 5'-phosphate N-hydrolase 1	Nucleotide metabolism	Glycosidase	Hydrolase
ACOT7	31.386864	4.700527	3.31596700533005e-150	3.5696384812378e-147	0.550277469478357	0.0867158671586716	Acyl-CoA thioesterase 7	Fatty acid metabolism	Lipid metabolism	Hydrolase	Serine esterase
AKAP12	28.306196	4.6969557	1.44735382827719e-137	8.54428991431829e-135	0.404661487236404	0.0479704797047971	A-kinase anchoring protein 12		Calmodulin-binding	Cancer-related genes
TK1	29.98847	4.6969233	7.28144702475748e-154	9.87067565011662e-151	0.394228634850166	0.044280442804428	Thymidine kinase 1	DNA synthesis	Kinase	Transferase	Cancer-related genes
DSCC1	22.151518	4.695349	2.52114980966761e-101	4.45780696539343e-99	0.158490566037736	0.00922509225092251	DNA replication and sister chromatid cohesion 1	Cell cycle	DNA replication	DNA-binding
NME1	25.99734	4.687565	3.00578932228805e-103	5.75994214581492e-101	0.787125416204217	0.260147601476015	NME/NM23 nucleoside diphosphate kinase 1	Differentiation	Endocytosis	Neurogenesis	Nucleotide metabolism	Kinase	Transferase	Cancer-related genes
COL6A2	26.641287	4.680175	6.36512383851016e-111	1.5848292354647e-108	0.666814650388457	0.175276752767528	Collagen type VI alpha 2 chain	Cell adhesion		Congenital muscular dystrophy	Disease mutation	Limb-girdle muscular dystrophy
MAGEA3	30.691132	4.672745	2.8554672446648e-141	1.97194257777314e-138	0.594894561598224	0.103321033210332	MAGE family member A3	Ubl conjugation pathway	Tumor antigen	Cancer-related genes
CRNDE	31.20894	4.657728	3.40249125826015e-155	4.9813833017432e-152	0.481021087680355	0.0627306273062731	NA	NA	NA	NA
BCAP29	28.157133	4.6554017	6.66743469549023e-118	2.12204154164903e-115	0.724084350721421	0.178966789667897	B cell receptor associated protein 29	Apoptosis	ER-Golgi transport	Protein transport	Transport
ITGAD	28.879316	4.650296	8.41584227838707e-126	3.42253603590272e-123	0.642397336293008	0.125461254612546	Integrin subunit alpha D	Cell adhesion	Integrin	Receptor
PPA1	24.761751	4.644544	1.65881167531893e-94	2.24867281956845e-92	0.857713651498335	0.324723247232472	Pyrophosphatase (inorganic) 1		Hydrolase
AP1S1	28.745972	4.6437097	3.50257489894304e-123	1.30814024363484e-120	0.681465038845727	0.151291512915129	Adaptor related protein complex 1 sigma 1 subunit	Protein transport	Transport		Deafness	Ichthyosis	Mental retardation	Neuropathy
HAVCR2	27.783285	4.6379724	7.8736395732437e-118	2.46310326513071e-115	0.66881243063263	0.158671586715867	Hepatitis A virus cellular receptor 2	Adaptive immunity	Immunity	Inflammatory response	Innate immunity		Disease mutation
QSOX1	30.132418	4.6253114	5.99908812657213e-139	3.78573490552873e-136	0.571365149833518	0.0977859778597786	Quiescin sulfhydryl oxidase 1		Oxidoreductase
LGALS9C	29.15491	4.62498	5.54969727817933e-129	2.41814845331716e-126	0.621309655937847	0.125461254612546	Galectin 9C
CD151	26.927406	4.6115303	2.04166051937999e-110	5.01522259529041e-108	0.721642619311876	0.190036900369004	CD151 molecule (Raph blood group)	Host-virus interaction	Blood group antigen	Deafness	Epidermolysis bullosa
PECAM1	27.936956	4.6087203	1.99635371333606e-118	6.40952125103623e-116	0.678801331853496	0.162361623616236	Platelet and endothelial cell adhesion molecule 1
NASP	25.532883	4.605187	2.98129286670252e-100	5.1470896327443e-98	0.796004439511654	0.261992619926199	Nuclear autoantigenic sperm protein	Cell cycle	DNA replication	Protein transport	Transport
CCNB2	27.445717	4.604908	5.67476698795716e-139	3.64389730747754e-136	0.304328523862375	0.0276752767527675	Cyclin B2	Cell cycle	Cell division	Mitosis	Cyclin	Cancer-related genes
MYL6B	30.23614	4.6005244	8.59835934686181e-142	6.29417100908978e-139	0.538290788013319	0.0811808118081181	Myosin light chain 6B		Motor protein	Muscle protein	Myosin
CCT3	24.676647	4.594986	4.09810313576263e-94	5.45435174080175e-92	0.853052164261931	0.319188191881919	Chaperonin containing TCP1 subunit 3		Chaperone
COPS6	24.105429	4.5928884	2.9891504372024e-90	3.51787444218795e-88	0.891453940066593	0.363468634686347	COP9 signalosome subunit 6	Host-virus interaction
GBP5	22.662716	4.5863867	1.11710206861509e-81	9.7350125746145e-80	0.946059933407325	0.461254612546125	Guanylate binding protein 5	Immunity	Inflammatory response	Antimicrobial	Hydrolase
CENPM	29.40805	4.577567	1.55132360474082e-142	1.23434772298085e-139	0.451054384017758	0.0627306273062731	Centromere protein M
UHRF1	29.037	4.575229	7.4340349965725e-144	6.47840749784643e-141	0.40110987791343	0.0461254612546125	Ubiquitin like with PHD and ring finger domains 1	Cell cycle	DNA damage	DNA repair	Transcription	Transcription regulation	Ubl conjugation pathway	Chromatin regulator	DNA-binding	Repressor	Transferase
CDCA3	23.324644	4.5711956	1.17230083541075e-108	2.75047326133776e-106	0.200221975582686	0.0129151291512915	Cell division cycle associated 3	Cell cycle	Cell division	Mitosis	Ubl conjugation pathway
DUT	23.971554	4.569471	4.43708899484625e-91	5.28996398372533e-89	0.827746947835738	0.33210332103321	Deoxyuridine triphosphatase	Nucleotide metabolism	Hydrolase
MTHFD1	28.903292	4.569315	6.32286858165633e-127	2.69096875531632e-124	0.627302996670366	0.1309963099631	Methylenetetrahydrofolate dehydrogenase	cyclohydrolase and formyltetrahydrofolate synthetase 1	Amino-acid biosynthesis	Histidine biosynthesis	Methionine biosynthesis	One-carbon metabolism	Purine biosynthesis	Hydrolase	Ligase	Multifunctional enzyme	Oxidoreductase	Disease mutation
GTSF1	28.298935	4.568723	1.99496171131596e-121	6.88845222602599e-119	0.655049944506104	0.142066420664207	Gametocyte specific factor 1	Differentiation	Spermatogenesis
CCT5	26.102625	4.566848	3.08551405805862e-104	6.20510439774744e-102	0.769589345172031	0.24169741697417	Chaperonin containing TCP1 subunit 5		Chaperone	Disease mutation	Neuropathy
RPL22L1	22.825829	4.558919	6.19702410366679e-83	5.67043198045771e-81	0.926970033296337	0.459409594095941	Ribosomal protein L22 like 1		Ribonucleoprotein	Ribosomal protein
ATP5MF	22.779232	4.5587835	6.73025757848902e-82	5.90729394796827e-80	0.970477247502775	0.547970479704797	ATP synthase membrane subunit f	ATP synthesis	Hydrogen ion transport	Ion transport	Transport
FAM92A	24.527273	4.557245	2.38457108296245e-119	7.86285461328906e-117	0.211986681465039	0.014760147601476	Family with sequence similarity 92 member A	Cilium biogenesis/degradation		Disease mutation
KIF23	21.115915	4.5499353	7.76838065136442e-92	9.54129195371105e-90	0.158490566037736	0.00922509225092251	Kinesin family member 23	Cell cycle	Cell division	Mitosis	Motor protein
TNFRSF9	27.222101	4.541934	1.16973713321355e-129	5.28562331021597e-127	0.383351831298557	0.0498154981549815	TNF receptor superfamily member 9		Receptor	Cancer-related genes
PIMREG	22.021124	4.5362067	6.31106976071675e-99	1.03121189424997e-96	0.17291897891232	0.011070110701107	PICALM interacting mitotic regulator	Cell cycle	Cell division	Mitosis
CDCA5	24.438248	4.511402	4.89389374728034e-116	1.43297124035366e-113	0.233962264150943	0.0166051660516605	Cell division cycle associated 5	Cell cycle	Cell division	Mitosis
CSAG3	29.002426	4.5105634	7.51021168837102e-146	7.23371731594915e-143	0.382019977802442	0.044280442804428	CSAG family member 3
GINS2	29.04183	4.5097537	3.25071476749052e-139	2.16326202190765e-136	0.454827968923418	0.0664206642066421	GINS complex subunit 2	DNA replication
TOP2A	26.881819	4.507969	4.98275253805139e-131	2.39965428480551e-128	0.329189789123196	0.0350553505535055	DNA topoisomerase II alpha	Biological rhythms	DNA-binding	Isomerase	Topoisomerase	Cancer-related genes	FDA approved drug targets
NCAPG	23.067179	4.507337	9.69798751282478e-106	2.05176902287225e-103	0.204439511653718	0.0129151291512915	Non-SMC condensin I complex subunit G	Cell cycle	Cell division	DNA condensation	Mitosis
CDKN3	27.758997	4.5046487	3.07628973926686e-137	1.78722667852232e-134	0.347835738068812	0.03690036900369	Cyclin dependent kinase inhibitor 3	Cell cycle	Hydrolase	Protein phosphatase	Disease mutation
TRGC2	24.898823	4.5034256	6.76033407902881e-97	9.85796763452325e-95	0.782463928967814	0.250922509225092	NA	NA	NA	NA
HAGLROS	25.474627	4.5024815	1.20669652466435e-124	4.69854249991914e-122	0.249500554938957	0.018450184501845	NA	NA	NA	NA
EPB41L2	29.242224	4.5009875	1.27852265005235e-134	6.88164816390676e-132	0.534739178690344	0.0885608856088561	Erythrocyte membrane protein band 4.1 like 2	Cell cycle	Cell division	Mitosis	Transport	Actin-binding
TUBA1C	26.90741	4.493927	2.6361710044782e-113	6.94147445574867e-111	0.646170921198668	0.162361623616236	Tubulin alpha 1c
GGH	29.20416	4.4936614	1.2219453509173e-142	9.93876039753867e-140	0.428856825749168	0.0553505535055351	Gamma-glutamyl hydrolase		Hydrolase
CCT4	23.831287	4.4805927	3.70184790138708e-89	4.18183132835397e-87	0.870588235294118	0.346863468634686	Chaperonin containing TCP1 subunit 4		Chaperone
TFPI2	21.856728	4.4802	4.26998193485603e-97	6.32735258290144e-95	0.176026637069922	0.011070110701107	Tissue factor pathway inhibitor 2	Blood coagulation	Hemostasis	Protease inhibitor	Serine protease inhibitor
MRPL12	27.1125	4.465791	9.02392647394098e-114	2.41083746622419e-111	0.657269700332963	0.156826568265683	Mitochondrial ribosomal protein L12		Ribonucleoprotein	Ribosomal protein
CD200R1	28.354313	4.4647923	6.58018850195739e-134	3.39213351211468e-131	0.441287458379578	0.0553505535055351	CD200 receptor 1	Host-virus interaction	Receptor
BST2	22.650757	4.4507656	4.32566931602444e-82	3.83350660135135e-80	0.916315205327414	0.413284132841328	Bone marrow stromal cell antigen 2	Antiviral defense	B-cell activation	Immunity	Innate immunity
CCT2	23.184776	4.448027	2.07619211440299e-85	2.07059148717341e-83	0.888568257491676	0.385608856088561	Chaperonin containing TCP1 subunit 2		Chaperone
PTPRK	28.907377	4.447079	1.85234908038141e-138	1.12996381151733e-135	0.444839067702553	0.0571955719557196	Protein tyrosine phosphatase	receptor type K		Hydrolase	Protein phosphatase	Receptor	Cancer-related genes
CCNA2	23.625235	4.4354367	2.10228302500348e-109	5.02912816981389e-107	0.223751387347392	0.0166051660516605	Cyclin A2	Cell cycle	Cell division	Host-virus interaction	Mitosis	Cyclin	Cancer-related genes
HTRA1	27.6937	4.4330163	1.22464212423141e-129	5.46623492548706e-127	0.4330743618202	0.0645756457564576	HtrA serine peptidase 1		Growth factor binding	Hydrolase	Protease	Serine protease	Age-related macular degeneration	Disease mutation
CENPF	26.859114	4.431297	1.89614007590348e-125	7.62644207891683e-123	0.393784683684795	0.0535055350553506	Centromere protein F	Cell cycle	Cell division	Differentiation	DNA synthesis	Mitosis	Myogenesis	Developmental protein	Cancer-related genes	Ciliopathy	Primary ciliary dyskinesia
SKA1	21.27494	4.4291415	1.0314236742756e-92	1.32926541909018e-90	0.166259711431743	0.011070110701107	Spindle and kinetochore associated complex subunit 1	Cell cycle	Cell division	Mitosis
ECI2	27.265968	4.4281034	1.31359210214953e-115	3.7270375605252e-113	0.6330743618202	0.138376383763838	Enoyl-CoA delta isomerase 2		Isomerase
EOMES	26.63766	4.4181046	3.56349839951943e-111	8.99500723591798e-109	0.644617092119867	0.153136531365314	Eomesodermin	Adaptive immunity	Differentiation	Gastrulation	Immunity	Transcription	Transcription regulation	Activator	Developmental protein	DNA-binding
GNB2	22.032724	4.4167566	1.92670006368751e-78	1.52309177172844e-76	0.941842397336293	0.477859778597786	G protein subunit beta 2		Transducer
CCT8	23.881792	4.4138713	3.49827349332037e-90	4.09074466865875e-88	0.828412874583796	0.302583025830258	Chaperonin containing TCP1 subunit 8		Chaperone
AURKB	24.526426	4.4100084	1.00135119470022e-115	2.86331680290803e-113	0.247724750277469	0.0202952029520295	Aurora kinase B	Cell cycle	Cell division	Mitosis	Kinase	Serine/threonine-protein kinase	Transferase	Cancer-related genes
WDR34	28.220886	4.40615	1.52678615044867e-134	8.09882607138722e-132	0.419977802441731	0.0535055350553506	WD repeat domain 34			Ciliopathy	Disease mutation
POP7	26.510612	4.4036164	7.34060577784366e-110	1.76758889522931e-107	0.659489456159822	0.164206642066421	POP7 homolog	ribonuclease P/MRP subunit	rRNA processing	tRNA processing	Hydrolase	RNA-binding
CDC20	26.88982	4.399869	8.41905063199542e-127	3.54190427795017e-124	0.381354051054384	0.0498154981549815	Cell division cycle 20	Cell cycle	Cell division	Differentiation	Mitosis	Neurogenesis	Ubl conjugation pathway		Cancer-related genes
CAPN3	26.66581	4.3932276	3.77844742164852e-116	1.11528188773998e-113	0.528301886792453	0.101476014760148	Calpain 3		Hydrolase	Protease	Thiol protease	Disease mutation	Limb-girdle muscular dystrophy
DLD	25.488272	4.3908553	2.22320979392279e-101	3.95008260521204e-99	0.733407325194229	0.208487084870849	Dihydrolipoamide dehydrogenase		Oxidoreductase	Disease mutation
SFPQ	23.148537	4.38949	7.86919408440261e-86	7.89096911460877e-84	0.850166481687014	0.335793357933579	Splicing factor proline and glutamine rich	Biological rhythms	DNA damage	DNA recombination	DNA repair	Immunity	Innate immunity	mRNA processing	mRNA splicing	Transcription	Transcription regulation	Activator	DNA-binding	Repressor	RNA-binding	Cancer-related genes
POLR2J3	24.900917	4.3760085	2.22201958288966e-97	3.36066689063406e-95	0.75826859045505	0.230627306273063	RNA polymerase II subunit J3
POLR2J3	24.900917	4.3760085	2.22201958288966e-97	3.36066689063406e-95	0.75826859045505	0.230627306273063	RNA polymerase II subunit J3
CAPZA2	23.95287	4.3663063	8.21968884251947e-91	9.70480101048565e-89	0.813984461709212	0.27859778597786	Capping actin protein of muscle Z-line alpha subunit 2		Actin capping	Actin-binding
EXD3	27.038673	4.3656573	4.26087918734494e-117	1.29960365946677e-114	0.566259711431742	0.116236162361624	Exonuclease 3'-5' domain containing 3		Exonuclease	Hydrolase	Nuclease
PRKDC	23.927546	4.365045	1.32916822794758e-91	1.61624207013653e-89	0.771365149833518	0.260147601476015	Protein kinase	DNA-activated	catalytic polypeptide	Biological rhythms	DNA damage	DNA recombination	DNA repair	Immunity	Innate immunity	Ribosome biogenesis	DNA-binding	Kinase	Serine/threonine-protein kinase	Transferase	Cancer-related genes	Disease mutation	SCID
IL2RB	22.516699	4.3604674	1.70490745264958e-82	1.54156624104657e-80	0.844839067702553	0.335793357933579	Interleukin 2 receptor subunit beta	Host-virus interaction	Receptor	Cancer-related genes	Disease mutation	FDA approved drug targets
ZWINT	25.644793	4.3551846	1.59625821461193e-121	5.56425208695347e-119	0.299001109877913	0.0276752767527675	ZW10 interacting kinetochore protein	Cell cycle	Cell division	Mitosis
SLC25A10	18.245546	4.3516693	3.05614983439679e-70	1.78973024142011e-68	0.123862375138735	0.00738007380073801	Solute carrier family 25 member 10	Transport
RANBP1	23.593792	4.343319	2.54828400351258e-89	2.90559946456585e-87	0.796670366259711	0.298892988929889	RAN binding protein 1		GTPase activation
HSPB1	22.506021	4.33834	3.01601306432516e-82	2.69241693091134e-80	0.856603773584906	0.354243542435424	Heat shock protein family B (small) member 1	Host-virus interaction	Stress response	Chaperone	Cancer-related genes	Charcot-Marie-Tooth disease	Disease mutation	Neurodegeneration	Neuropathy
SLC25A5	21.673925	4.336503	3.52954185210747e-76	2.57853815027915e-74	0.973362930077691	0.623616236162362	Solute carrier family 25 member 5	Chromosome partition	Host-virus interaction	Transport		FDA approved drug targets
MTHFD2	25.367989	4.330925	2.04224075280083e-102	3.77515423198299e-100	0.669700332963374	0.178966789667897	Methylenetetrahydrofolate dehydrogenase (NADP+ dependent) 2	methenyltetrahydrofolate cyclohydrolase	One-carbon metabolism	Hydrolase	Multifunctional enzyme	Oxidoreductase
CDC6	24.612177	4.3305597	3.39114396215383e-116	1.00909967608774e-113	0.252608213096559	0.022140221402214	Cell division cycle 6	Cell cycle	Cell division	DNA replication	Mitosis		Cancer-related genes	Disease mutation	Dwarfism
SEPTIN11	26.19548	4.3272448	3.01268617803227e-108	6.9350520001358e-106	0.64284128745838	0.149446494464945	NA	NA	NA	NA
MYO7A	17.9614	4.321953	4.66628823818399e-68	2.50794149494526e-66	0.124306326304107	0.00738007380073801	Myosin VIIA	Hearing	Actin-binding	Calmodulin-binding	Motor protein	Myosin	Deafness	Disease mutation	Leber congenital amaurosis	Non-syndromic deafness	Retinitis pigmentosa	Usher syndrome
PARVB	27.062244	4.3196173	3.15085080185511e-115	8.80338093119838e-113	0.606881243063263	0.129151291512915	Parvin beta	Cell adhesion	Actin-binding	Cancer-related genes
COTL1	21.583149	4.3181343	6.39912501607734e-77	4.80933007625148e-75	0.885238623751387	0.407749077490775	Coactosin like F-actin binding protein 1		Actin-binding	Chaperone
SLCO4C1	27.47456	4.317729	5.51251920827857e-131	2.6203079940546e-128	0.387347391786903	0.0479704797047971	Solute carrier organic anion transporter family member 4C1	Differentiation	Ion transport	Spermatogenesis	Transport	Developmental protein
RGS1	24.893555	4.31769	8.7655620108324e-101	1.54244391903114e-98	0.621753607103219	0.153136531365314	Regulator of G protein signaling 1		GTPase activation	Signal transduction inhibitor
HNRNPAB	24.119152	4.31584	1.88909102302076e-93	2.48714462351017e-91	0.731409544950056	0.228782287822878	Heterogeneous nuclear ribonucleoprotein A/B		RNA-binding
CHEK1	25.899036	4.313717	2.07537200802624e-125	8.25659683323571e-123	0.285904550499445	0.0276752767527675	Checkpoint kinase 1	Cell cycle	DNA damage	DNA repair	Kinase	Serine/threonine-protein kinase	Transferase	Cancer-related genes
SNHG7	23.127178	4.312	3.68406915662784e-86	3.7664976313334e-84	0.82330743618202	0.313653136531365	NA	NA	NA	NA
SHMT2	24.873407	4.308836	5.22735873192817e-98	8.31854595423056e-96	0.723418423973363	0.212177121771218	Serine hydroxymethyltransferase 2	One-carbon metabolism	Transferase
PDCD5	24.554607	4.3086457	4.42844199858048e-96	6.16294317832867e-94	0.720088790233074	0.202952029520295	Programmed cell death 5	Apoptosis
BANF1	22.717497	4.305916	2.03210561745534e-83	1.89737494144089e-81	0.85527192008879	0.359778597785978	Barrier to autointegration factor 1	Host-virus interaction	DNA-binding	Disease mutation
KLRC2	24.637152	4.3041716	2.73874554073261e-97	4.09146226678997e-95	0.693007769145394	0.188191881918819	Killer cell lectin like receptor C2		Receptor
PDAP1	22.826216	4.3038917	8.21251648930957e-84	7.76708826938552e-82	0.864594894561598	0.350553505535055	PDGFA associated protein 1			Cancer-related genes
PPAN	25.454308	4.294858	1.6661616055916e-103	3.27866564119667e-101	0.646392896781354	0.158671586715867	Peter pan homolog (Drosophila)
DTYMK	27.385914	4.2948575	1.38019028875099e-121	4.85734084217069e-119	0.520088790233074	0.0959409594095941	Deoxythymidylate kinase	Nucleotide biosynthesis	Kinase	Transferase
AFMID	25.68171	4.2927966	1.1072524770704e-122	4.01252949636174e-120	0.291009988901221	0.0276752767527675	Arylformamidase	Tryptophan catabolism	Hydrolase
HELLS	26.70778	4.291991	5.35141004045689e-124	2.06175746200803e-121	0.387791342952275	0.0479704797047971	Helicase	lymphoid specific	Cell cycle	Cell division	Mitosis	Transcription	Transcription regulation	Developmental protein	Helicase	Hydrolase	Disease mutation
MYBL2	21.096582	4.2893305	6.84341421528815e-91	8.10601306452303e-89	0.170477247502775	0.0129151291512915	MYB proto-oncogene like 2	Transcription	Transcription regulation	DNA-binding	Cancer-related genes
NAMPT	24.565392	4.285329	3.21492818029484e-96	4.56083667933998e-94	0.722752497225305	0.212177121771218	Nicotinamide phosphoribosyltransferase	Biological rhythms	Pyridine nucleotide biosynthesis	Cytokine	Glycosyltransferase	Transferase	Cancer-related genes
DHFR	27.246008	4.283007	8.52073643237627e-124	3.24861952251462e-121	0.464816870144284	0.0774907749077491	Dihydrofolate reductase	Methotrexate resistance	One-carbon metabolism	Oxidoreductase	RNA-binding	Cancer-related genes	Disease mutation	FDA approved drug targets
HJURP	18.957989	4.282949	4.85012064924053e-75	3.42701285488133e-73	0.138956714761376	0.00922509225092251	Holliday junction recognition protein	Cell cycle	Chaperone	DNA-binding
SGCE	20.982588	4.280066	6.48445152086173e-90	7.53452095603365e-88	0.170477247502775	0.0129151291512915	Sarcoglycan epsilon			Disease mutation	Dystonia
EFNA1	24.674171	4.279943	5.9214354391153e-116	1.72008300402428e-113	0.264372918978912	0.025830258302583	Ephrin A1	Angiogenesis		Cancer-related genes	Tumor suppressor
UNG	26.614834	4.279068	1.8805370886291e-115	5.29457984468566e-113	0.532519422863485	0.103321033210332	Uracil DNA glycosylase	DNA damage	DNA repair	Host-virus interaction	Hydrolase	Disease mutation
KIF11	20.997269	4.2713437	1.86815715539703e-89	2.1502018881977e-87	0.177580466148724	0.0129151291512915	Kinesin family member 11	Cell cycle	Cell division	Mitosis	Motor protein	Disease mutation
BOP1	26.829254	4.266527	1.01919894978192e-114	2.76323709340504e-112	0.584683684794673	0.127306273062731	Block of proliferation 1	Ribosome biogenesis	rRNA processing
DNAJA1	23.26088	4.265613	2.33013841398684e-87	2.49372503188106e-85	0.793118756936737	0.280442804428044	DnaJ heat shock protein family (Hsp40) member A1		Chaperone
NCAPH	23.434427	4.265427	2.43282805238502e-106	5.33197242786491e-104	0.239067702552719	0.0202952029520295	Non-SMC condensin I complex subunit H	Cell cycle	Cell division	DNA condensation	Mitosis		Disease mutation	Primary microcephaly
PCBP3	26.459301	4.2618494	7.4268816710711e-117	2.24653963671796e-114	0.47369589345172	0.0756457564575646	Poly(rC) binding protein 3		DNA-binding	Ribonucleoprotein	RNA-binding
MRPL52	23.40716	4.26159	4.12048499846607e-88	4.50190660981662e-86	0.795560488346282	0.27859778597786	Mitochondrial ribosomal protein L52		Ribonucleoprotein	Ribosomal protein
TRAT1	24.877008	4.2590637	8.59508128007233e-100	1.47004004641087e-97	0.653940066592675	0.171586715867159	T cell receptor associated transmembrane adaptor 1	Adaptive immunity	Immunity
C1QBP	21.850367	4.257935	2.25816322228998e-78	1.77744155051689e-76	0.883018867924528	0.407749077490775	Complement C1q binding protein	Adaptive immunity	Apoptosis	Complement pathway	Host-virus interaction	Immunity	Innate immunity	mRNA processing	mRNA splicing	Ribosome biogenesis	Transcription	Transcription regulation		Cancer-related genes	Disease mutation	Primary mitochondrial disease
BUD31	22.620575	4.249338	5.21141066463118e-83	4.79253371196397e-81	0.843285238623751	0.33210332103321	BUD31 homolog	mRNA processing	mRNA splicing	Transcription	Transcription regulation
GTPBP8	25.467592	4.2458563	8.31326785325151e-104	1.64472387403707e-101	0.643063263041066	0.164206642066421	GTP binding protein 8 (putative)
GMPR	27.242811	4.2391076	6.48302631769611e-126	2.66612636240444e-123	0.426637069922309	0.0608856088560886	Guanosine monophosphate reductase	Purine metabolism	Oxidoreductase
CDK6	24.448856	4.238646	3.93340398615929e-96	5.51595859377074e-94	0.698779134295228	0.201107011070111	Cyclin dependent kinase 6	Cell cycle	Cell division	Differentiation	Kinase	Serine/threonine-protein kinase	Transferase	Cancer-related genes	Disease mutation	FDA approved drug targets	Primary microcephaly
TSC22D1	26.765064	4.2290163	1.08882721946126e-119	3.62292409631832e-117	0.465260821309656	0.0738007380073801	TSC22 domain family member 1	Transcription	Transcription regulation	Repressor
CDK4	24.820736	4.228086	4.617262814075e-99	7.61245208369184e-97	0.668368479467259	0.18450184501845	Cyclin dependent kinase 4	Cell cycle	Cell division	Kinase	Serine/threonine-protein kinase	Transferase	Cancer-related genes	Disease mutation	FDA approved drug targets
PRDX1	21.721888	4.226945	5.68730879606639e-78	4.45741304592775e-76	0.863485016648169	0.38929889298893	Peroxiredoxin 1		Antioxidant	Oxidoreductase	Peroxidase
SLC43A3	26.811708	4.2262983	1.69417262313336e-118	5.48747010436321e-116	0.496337402885683	0.0867158671586716	Solute carrier family 43 member 3
RAD23B	24.509144	4.2178097	3.97708739731891e-96	5.55593037516296e-94	0.711431742508324	0.206642066420664	RAD23 homolog B	nucleotide excision repair protein	DNA damage	DNA repair	Ubl conjugation pathway		Cancer-related genes
TRAP1	26.705383	4.2171803	3.29880220641408e-116	9.89667701286572e-114	0.524750277469478	0.0959409594095941	TNF receptor associated protein 1		Chaperone
CENPW	26.336136	4.207015	6.43047350952159e-120	2.15928221029358e-117	0.403995560488346	0.0571955719557196	Centromere protein W	Cell cycle	Cell division	Mitosis	DNA-binding
ATIC	24.707184	4.2054763	7.14946868821332e-98	1.12308027234891e-95	0.684794672586016	0.188191881918819	5-aminoimidazole-4-carboxamide ribonucleotide formyltransferase/IMP cyclohydrolase	Purine biosynthesis	Hydrolase	Multifunctional enzyme	Transferase	Cancer-related genes	Disease mutation	Epilepsy	FDA approved drug targets
ITGAE	23.292624	4.205341	5.2700652987641e-88	5.72372878338471e-86	0.765593784683685	0.260147601476015	Integrin subunit alpha E	Cell adhesion	Integrin	Receptor
JPT1	23.043156	4.205111	1.07450185350048e-86	1.12687227335161e-84	0.760932297447281	0.25830258302583	Jupiter microtubule associated homolog 1
GSTO1	23.997942	4.1993537	1.36237597111206e-92	1.74350779435918e-90	0.734517203107658	0.225092250922509	Glutathione S-transferase omega 1		Oxidoreductase	Transferase
APP	25.840303	4.195744	8.21483569378124e-108	1.86752298899433e-105	0.589567147613762	0.129151291512915	Amyloid beta precursor protein	Apoptosis	Cell adhesion	Endocytosis	Notch signaling pathway	Heparin-binding	Protease inhibitor	Serine protease inhibitor	Alzheimer disease	Amyloidosis	Disease mutation	FDA approved drug targets	Neurodegeneration
MCM2	26.40499	4.1928368	8.33537152310886e-116	2.40222781982132e-113	0.490566037735849	0.0885608856088561	Minichromosome maintenance complex component 2	Cell cycle	DNA replication	DNA-binding	Helicase	Hydrolase	Cancer-related genes	Deafness	Disease mutation	Non-syndromic deafness
RNASEH2A	26.776913	4.1927133	4.8510067347856e-122	1.72380288834842e-119	0.428856825749168	0.0645756457564576	Ribonuclease H2 subunit A		Endonuclease	Hydrolase	Nuclease	Aicardi-Goutieres syndrome	Disease mutation
TIMELESS	25.022284	4.191667	3.44683062466825e-115	9.55738240102142e-113	0.307436182019978	0.0313653136531365	Timeless circadian regulator	Biological rhythms	Cell cycle	Cell division	DNA damage	DNA repair	Mitosis	Transcription	Transcription regulation	Developmental protein
HSPB11	23.930143	4.1913633	2.0006296472383e-92	2.53373860617886e-90	0.723640399556049	0.22140221402214	Heat shock protein family B (small) member 11	Differentiation	Protein transport	Spermatogenesis	Stress response	Transport
RAD54B	17.10477	4.186814	5.7725188732122e-62	2.52727228801961e-60	0.118756936736959	0.00738007380073801	RAD54 homolog B (S. cerevisiae)	DNA damage	DNA repair	DNA-binding	Helicase	Hydrolase	Cancer-related genes
ESCO2	19.34136	4.183959	5.30359013007622e-77	3.99417083026584e-75	0.157380688124306	0.011070110701107	Establishment of sister chromatid cohesion N-acetyltransferase 2	Cell cycle	Acyltransferase	Transferase	Disease mutation
DYNLL1	22.799139	4.1824055	5.45769062983497e-85	5.36981007372553e-83	0.782685904550499	0.282287822878229	Dynein light chain LC8-type 1	Apoptosis	Host-virus interaction	Transcription	Transcription regulation	Transport	Activator	Motor protein	Cancer-related genes
MCM4	25.986305	4.18082	3.13352697225034e-112	8.02029515463879e-110	0.50299667036626	0.0959409594095941	Minichromosome maintenance complex component 4	Cell cycle	DNA replication	DNA-binding	Helicase	Hydrolase
C8orf88	26.857994	4.174002	2.82445028637027e-119	9.23015222602128e-117	0.486792452830189	0.0830258302583026	Chromosome 8 open reading frame 88
MARCKSL1	23.005217	4.1704655	4.82804717215258e-87	5.12206824776686e-85	0.729411764705882	0.239852398523985	MARCKS like 1		Actin-binding	Calmodulin-binding
BIRC5	24.998613	4.1691613	8.6686165550854e-113	2.23436644037099e-110	0.345394006659268	0.0461254612546125	Baculoviral IAP repeat containing 5	Apoptosis	Cell cycle	Cell division	Chromosome partition	Mitosis	Transcription	Transcription regulation	Protease inhibitor	Repressor	Thiol protease inhibitor	Cancer-related genes
LSM4	22.028028	4.1509175	2.30485286979553e-80	1.93043294936811e-78	0.802885682574917	0.311808118081181	LSM4 homolog	U6 small nuclear RNA and mRNA degradation associated	mRNA processing	mRNA splicing	Ribonucleoprotein	RNA-binding
TMEM106C	25.488815	4.149104	6.79801872583984e-107	1.51716026453941e-104	0.551609322974473	0.121771217712177	Transmembrane protein 106C
DCTPP1	25.50712	4.145941	2.77429579608455e-106	6.04416669241016e-104	0.571143174250832	0.129151291512915	DCTP pyrophosphatase 1		Hydrolase
CHCHD7	24.778223	4.1446095	3.50826933967818e-99	5.83664391370731e-97	0.650166481687014	0.16789667896679	Coiled-coil-helix-coiled-coil-helix domain containing 7			Cancer-related genes
EXOSC4	26.536535	4.1391735	3.36869774144782e-117	1.03611517676245e-114	0.481021087680355	0.0830258302583026	Exosome component 4	rRNA processing	RNA-binding
SPC25	18.980595	4.1382647	1.44226964961571e-74	1.00358386778678e-72	0.150277469478357	0.011070110701107	SPC25	NDC80 kinetochore complex component	Cell cycle	Cell division	Mitosis
SESTD1	24.69365	4.138028	1.83560310227403e-113	4.86847167727041e-111	0.295005549389567	0.0313653136531365	SEC14 and spectrin domain containing 1
DECR1	22.714819	4.1350503	2.09722320011863e-84	2.03608664051835e-82	0.783795782463929	0.276752767527675	2	4-dienoyl-CoA reductase 1	Fatty acid metabolism	Lipid metabolism	Oxidoreductase
TMPO	23.679556	4.133183	1.93308641258885e-92	2.45669777038766e-90	0.657269700332963	0.190036900369004	Thymopoietin		DNA-binding	Cardiomyopathy
STOML2	24.276611	4.131101	2.48534720455701e-95	3.40697352187233e-93	0.681687014428413	0.191881918819188	Stomatin like 2
MS4A6A	25.413584	4.129891	3.06793009254106e-108	7.01808183231847e-106	0.500776914539401	0.0977859778597786	Membrane spanning 4-domains A6A		Receptor
MCM3	24.816774	4.125327	1.05592893446643e-101	1.90384507046335e-99	0.570921198668147	0.132841328413284	Minichromosome maintenance complex component 3	Cell cycle	DNA replication	DNA-binding	Helicase	Hydrolase	Cancer-related genes
TRIP13	19.037483	4.1252747	5.60166545376741e-75	3.94281840910271e-73	0.150499445061043	0.011070110701107	Thyroid hormone receptor interactor 13	Differentiation	Meiosis	Oogenesis	Spermatogenesis		Disease mutation
DNAJC2	23.921085	4.119932	3.98468638376334e-93	5.19016036769117e-91	0.686792452830189	0.197416974169742	DnaJ heat shock protein family (Hsp40) member C2	Transcription	Transcription regulation	Activator	Chaperone	Chromatin regulator	Cancer-related genes
RAN	20.523806	4.1191845	1.73278602828611e-70	1.0295730750211e-68	0.958712541620422	0.586715867158672	RAN	member RAS oncogene family	Cell cycle	Cell division	Host-virus interaction	Mitosis	Protein transport	Transport
TPX2	24.769056	4.1155944	1.9232893217592e-110	4.75637246389921e-108	0.355382907880133	0.0516605166051661	TPX2	microtubule nucleation factor	Apoptosis	Cell cycle	Cell division	Mitosis		Cancer-related genes
HADH	25.427673	4.1120024	1.47114810535287e-105	3.09456849448393e-103	0.572475027746948	0.125461254612546	Hydroxyacyl-CoA dehydrogenase	Fatty acid metabolism	Lipid metabolism	Oxidoreductase	Disease mutation
GAMT	24.997723	4.1105466	1.117859994332e-101	2.00562713983066e-99	0.60865704772475	0.145756457564576	Guanidinoacetate N-methyltransferase		Methyltransferase	Transferase	Disease mutation	FDA approved drug targets
NCALD	25.067877	4.1086817	4.0262879006718e-105	8.27899794676901e-103	0.51542730299667	0.101476014760148	Neurocalcin delta
CDK1	22.504448	4.105692	7.78929401589488e-98	1.21835876186226e-95	0.245283018867925	0.0239852398523985	Cyclin dependent kinase 1	Apoptosis	Biological rhythms	Cell cycle	Cell division	Host-virus interaction	Mitosis	Host cell receptor for virus entry	Kinase	Receptor	Serine/threonine-protein kinase	Transferase	Cancer-related genes
CLNS1A	23.005152	4.102259	2.08000632665952e-86	2.14451581864972e-84	0.760044395116537	0.254612546125461	Chloride nucleotide-sensitive channel 1A
CCT6A	22.171303	4.1020536	2.13377961800595e-81	1.83761100702672e-79	0.784017758046615	0.289667896678967	Chaperonin containing TCP1 subunit 6A		Chaperone
AL354743.1	26.067305	4.1012087	7.44824499137267e-118	2.35011392180372e-115	0.40377358490566	0.0590405904059041	NA	NA	NA	NA
RAD51	20.363758	4.091295	1.17777701243587e-83	1.10817008823047e-81	0.184239733629301	0.014760147601476	RAD51 recombinase	DNA damage	DNA recombination	DNA repair	DNA-binding	Cancer-related genes	Disease mutation	Fanconi anemia
TSTA3	24.327862	4.08752	1.18456864724027e-96	1.70694476604887e-94	0.635960044395117	0.160516605166052	Tissue specific transplantation antigen P35B		Isomerase	Multifunctional enzyme	Oxidoreductase
DANCR	23.042366	4.0849338	1.72363616000961e-87	1.85549432625034e-85	0.715649278579356	0.232472324723247	NA	NA	NA	NA
SHROOM3	25.476841	4.068877	2.18761338366134e-114	5.88741451877859e-112	0.379356270810211	0.0516605166051661	Shroom family member 3	Cell shape	Actin-binding	Developmental protein
SGO1	20.165802	4.068055	6.0973693596258e-82	5.37758592606419e-80	0.185793562708102	0.014760147601476	Shugoshin 1	Cell cycle	Cell division	Chromosome partition	Mitosis		Disease mutation
DTL	22.28464	4.065234	3.95304704654283e-97	5.88152337197212e-95	0.228412874583796	0.022140221402214	Denticleless E3 ubiquitin protein ligase homolog	Biological rhythms	DNA damage	DNA replication	Ubl conjugation pathway
PTMS	20.781607	4.0627356	5.32620433921333e-73	3.4998995515179e-71	0.856159822419534	0.380073800738007	Parathymosin	Immunity
PLK1	21.946375	4.0568733	2.53079106099521e-94	3.39302137814966e-92	0.232630410654828	0.025830258302583	Polo like kinase 1	Cell cycle	Cell division	Mitosis	Kinase	Serine/threonine-protein kinase	Transferase	Cancer-related genes
TMEM178A	24.92147	4.055087	5.3039564109309e-110	1.28562985825485e-107	0.385571587125416	0.0608856088560886	Transmembrane protein 178A
PNPLA8	24.277977	4.0537033	9.47684490866974e-98	1.45740336345471e-95	0.582241953385128	0.134686346863469	Patatin like phospholipase domain containing 8	Lipid degradation	Lipid metabolism	Hydrolase
CPSF6	23.135157	4.0533586	4.98330898748855e-88	5.42839560271037e-86	0.705438401775805	0.210332103321033	Cleavage and polyadenylation specific factor 6	mRNA processing	RNA-binding
CEP55	18.48309	4.0526714	2.28032657782081e-70	1.33968271388153e-68	0.155826859045505	0.011070110701107	Centrosomal protein 55	Cell cycle	Cell division	Mitosis	Developmental protein	Disease mutation
VDAC3	22.942474	4.0519724	1.34536399906873e-86	1.39891101505439e-84	0.730965593784684	0.243542435424354	Voltage dependent anion channel 3	Ion transport	Transport	Porin
CDCA7	24.988613	4.049353	6.78314230291537e-104	1.35666552693446e-101	0.537846836847947	0.116236162361624	Cell division cycle associated 7	Apoptosis	Transcription	Transcription regulation		Disease mutation
POLR2H	24.896093	4.0428505	7.23157565263637e-102	1.32341450231072e-99	0.577580466148724	0.1309963099631	RNA polymerase II subunit H	Transcription	DNA-binding
PXDN	22.513273	4.0425577	6.77587874325736e-98	1.06898249087053e-95	0.24550499445061	0.0239852398523985	Peroxidasin	Hydrogen peroxide	Oxidoreductase	Peroxidase	Disease mutation
SAE1	24.320812	4.039817	9.12659115219791e-98	1.41543374051524e-95	0.590677025527192	0.140221402214022	SUMO1 activating enzyme subunit 1	Ubl conjugation pathway	Ligase
CNOT10	25.366356	4.0392942	2.74039996421726e-108	6.34818855001999e-106	0.487680355160932	0.0904059040590406	CCR4-NOT transcription complex subunit 10	RNA-mediated gene silencing	Transcription	Transcription regulation	Translation regulation
HDAC2	23.818712	4.034037	3.81312531156157e-93	4.98443569744518e-91	0.656159822419534	0.182656826568266	Histone deacetylase 2	Biological rhythms	Transcription	Transcription regulation	Chromatin regulator	Hydrolase	Repressor	Cancer-related genes	FDA approved drug targets
MCM6	24.837873	4.0336823	2.39346274757327e-104	4.83995193502372e-102	0.487458379578246	0.0885608856088561	Minichromosome maintenance complex component 6	Cell cycle	DNA replication	DNA-binding	Helicase	Hydrolase
MAD2L1	24.813519	4.03168	3.6487150084396e-106	7.9021667469762e-104	0.443063263041065	0.0793357933579336	Mitotic arrest deficient 2 like 1	Cell cycle	Cell division	Mitosis		Cancer-related genes
LMO4	22.608831	4.0304585	1.34173655788307e-86	1.39891101505439e-84	0.624861265260821	0.180811808118081	LIM domain only 4	Transcription	Transcription regulation
AFAP1L2	25.597435	4.0251946	3.59981816564296e-112	9.14978782504848e-110	0.443285238623751	0.0774907749077491	Actin filament associated protein 1 like 2
KIR2DL4	24.655403	4.017407	8.87533705102042e-108	2.00522352718765e-105	0.383351831298557	0.0571955719557196	Killer cell immunoglobulin like receptor	two Ig domains and long cytoplasmic tail 4		Receptor
NTRK1	16.758286	4.0121794	2.46985557504414e-59	9.81532941391864e-58	0.124528301886792	0.00922509225092251	Neurotrophic receptor tyrosine kinase 1	Differentiation	Neurogenesis	Developmental protein	Kinase	Receptor	Transferase	Tyrosine-protein kinase	Cancer-related genes	Disease mutation	FDA approved drug targets	Proto-oncogene
TCF19	21.260704	4.0075994	8.43640809235499e-89	9.4428431984185e-87	0.221531631520533	0.0202952029520295	Transcription factor 19	Transcription	Transcription regulation
PAM	23.897987	4.0072465	1.11075426668276e-95	1.52837281634796e-93	0.573362930077691	0.138376383763838	Peptidylglycine alpha-amidating monooxygenase		Lyase	Monooxygenase	Multifunctional enzyme	Oxidoreductase
NOCT	22.22915	4.0070686	7.54159986088038e-94	1.00010904531914e-91	0.272142064372919	0.0276752767527675	Nocturnin	Biological rhythms	Hydrolase	Repressor	RNA-binding
FGF9	18.816074	4.0063257	9.66900658797557e-73	6.26363380754857e-71	0.160488346281909	0.0129151291512915	Fibroblast growth factor 9	Differentiation	Developmental protein	Growth factor	Heparin-binding	Mitogen	Cancer-related genes	Deafness	Disease mutation
SNRPD1	20.990454	4.005426	1.86608191234323e-74	1.29112408456852e-72	0.822863485016648	0.348708487084871	Small nuclear ribonucleoprotein D1 polypeptide	mRNA processing	mRNA splicing	Ribonucleoprotein
CKS1B	24.398304	3.9970386	1.18479742476774e-102	2.2238343868679e-100	0.454605993340733	0.0848708487084871	CDC28 protein kinase regulatory subunit 1B	Cell cycle	Cell division		Cancer-related genes
HAUS4	24.898697	3.99528	2.86396599967411e-103	5.51705366074063e-101	0.534295227524972	0.112546125461255	HAUS augmin like complex subunit 4	Cell cycle	Cell division	Mitosis
MRPL15	24.605093	3.994929	2.48235160248e-100	4.30599767783747e-98	0.563596004439512	0.125461254612546	Mitochondrial ribosomal protein L15		Ribonucleoprotein	Ribosomal protein
HPRT1	22.212166	3.9902577	2.63091594268319e-82	2.35438030362219e-80	0.735183129855716	0.250922509225092	Hypoxanthine phosphoribosyltransferase 1	Purine salvage	Glycosyltransferase	Transferase	Disease mutation	FDA approved drug targets	Gout
AC090152.1	24.31864	3.9897277	2.4775255128523e-98	3.97718909192574e-96	0.568479467258602	0.127306273062731	NA	NA	NA	NA
KIFC1	22.627775	3.988918	6.51489278973689e-97	9.5380636398864e-95	0.277691453940067	0.0313653136531365	Kinesin family member C1	Cell cycle	Cell division	Mitosis	Motor protein
PUF60	21.367683	3.9887345	8.47734122808558e-77	6.34517722472721e-75	0.792674805771365	0.302583025830258	Poly(U) binding splicing factor 60	Apoptosis	mRNA processing	mRNA splicing	Transcription	Transcription regulation	DNA-binding	Repressor	Ribonucleoprotein	RNA-binding	Disease mutation
COLEC11	19.51607	3.9876678	7.0063836023578e-78	5.46781761684217e-76	0.16803551609323	0.014760147601476	Collectin subfamily member 11	Immunity	Innate immunity	Developmental protein	Disease mutation
ATP5MC1	21.14869	3.9828448	1.0421183973426e-75	7.49362975660838e-74	0.793562708102109	0.324723247232472	ATP synthase membrane subunit c locus 1	Hydrogen ion transport	Ion transport	Transport
PPP1R15A	21.270895	3.982746	2.73870312145756e-77	2.07965296573586e-75	0.711875693673696	0.239852398523985	Protein phosphatase 1 regulatory subunit 15A	Apoptosis	Stress response	Translation regulation		Cancer-related genes
GPAT3	23.905146	3.9817042	1.86099113672356e-103	3.6424671976053e-101	0.351609322974473	0.0498154981549815	Glycerol-3-phosphate acyltransferase 3	Lipid biosynthesis	Lipid metabolism	Phospholipid biosynthesis	Phospholipid metabolism	Acyltransferase	Transferase
CACYBP	22.017633	3.9782465	3.72188613075431e-81	3.19027527568474e-79	0.738290788013318	0.254612546125461	Calcyclin binding protein	Ubl conjugation pathway
LYST	20.289305	3.9697056	1.58403812355071e-70	9.44256992835173e-69	0.836403995560488	0.357933579335793	Lysosomal trafficking regulator	Phagocytosis	Protein transport	Transport		Disease mutation
CDCA2	20.99665	3.9664817	1.09813139980628e-86	1.1483630675517e-84	0.222863485016648	0.022140221402214	Cell division cycle associated 2	Cell cycle	Cell division	Mitosis
CDCA8	21.735413	3.9659822	5.14724080014934e-92	6.38624272970394e-90	0.237513873473918	0.025830258302583	Cell division cycle associated 8	Cell cycle	Cell division	Mitosis
UBE2T	24.355793	3.9601388	1.8613668026112e-106	4.12896280862864e-104	0.36204217536071	0.0535055350553506	Ubiquitin conjugating enzyme E2 T	DNA damage	DNA repair	Ubl conjugation pathway	Transferase	Disease mutation	Fanconi anemia
FANCI	22.56941	3.959363	1.69413159156691e-98	2.74366860101506e-96	0.247058823529412	0.0276752767527675	Fanconi anemia complementation group I	Cell cycle	DNA damage	DNA repair	DNA-binding	Disease mutation	Fanconi anemia
PELI1	24.054382	3.956159	9.31042192268575e-98	1.43785127760431e-95	0.532741398446171	0.118081180811808	Pellino E3 ubiquitin protein ligase 1	Ubl conjugation pathway	Transferase
RECQL4	17.73603	3.953772	1.62271785989805e-65	7.96154107106282e-64	0.142508324084351	0.011070110701107	RecQ like helicase 4			Cancer-related genes
NDUFAF3	21.624826	3.9500973	1.47560970933183e-78	1.1715572878797e-76	0.765815760266371	0.276752767527675	NADH:ubiquinone oxidoreductase complex assembly factor 3			Disease mutation	Primary mitochondrial disease
SMC2	24.013893	3.9500012	9.55310465109174e-103	1.81167452504979e-100	0.378912319644839	0.0553505535055351	Structural maintenance of chromosomes 2	Cell cycle	Cell division	DNA condensation	Mitosis
PMAIP1	21.577837	3.9496968	2.04547666799e-79	1.67112704297103e-77	0.683684794672586	0.219557195571956	Phorbol-12-myristate-13-acetate-induced protein 1	Apoptosis
ILDR2	24.067072	3.948389	4.02463960644158e-106	8.66504907266872e-104	0.327635960044395	0.044280442804428	Immunoglobulin like domain containing receptor 2
SRRT	21.376556	3.9462156	1.77715625098739e-77	1.35230137094365e-75	0.740066592674806	0.254612546125461	Serrate	RNA effector molecule	RNA-mediated gene silencing	Transcription	Transcription regulation	Activator
PYCR1	24.152666	3.943901	7.55602006874398e-106	1.60789471241918e-103	0.341398446170921	0.0461254612546125	Pyrroline-5-carboxylate reductase 1	Amino-acid biosynthesis	Proline biosynthesis	Stress response	Oxidoreductase	Disease mutation
PCNA	23.810606	3.9434757	2.12917817674275e-97	3.23361205174113e-95	0.487458379578246	0.0996309963099631	Proliferating cell nuclear antigen	DNA damage	DNA repair	DNA replication	Host-virus interaction	DNA-binding	Cancer-related genes	Deafness	Disease mutation	Dwarfism	Neurodegeneration
KNL1	21.237007	3.9406765	3.79295396254835e-88	4.15646431087521e-86	0.232630410654828	0.0239852398523985	Kinetochore scaffold 1	Cell cycle	Cell division	Chromosome partition	Mitosis		Cancer-related genes	Disease mutation	Mental retardation	Primary microcephaly
CDKN2C	24.168123	3.9322107	3.7701851576377e-99	6.24400664953381e-97	0.509877913429523	0.107011070110701	Cyclin dependent kinase inhibitor 2C	Cell cycle		Cancer-related genes
IMPDH1	23.428682	3.9322011	2.76320030550028e-92	3.48744463384882e-90	0.584461709211987	0.143911439114391	Inosine monophosphate dehydrogenase 1	GMP biosynthesis	Purine biosynthesis	DNA-binding	Oxidoreductase	RNA-binding	Disease mutation	FDA approved drug targets	Leber congenital amaurosis	Retinitis pigmentosa
DEK	20.223005	3.9312277	3.54477993678948e-70	2.06596322398777e-68	0.839289678135405	0.378228782287823	DEK proto-oncogene		Chromatin regulator	DNA-binding	Cancer-related genes	Proto-oncogene
DDT	21.229925	3.930139	4.50999457406854e-76	3.28171593251457e-74	0.794006659267481	0.311808118081181	D-dopachrome tautomerase	Melanin biosynthesis	Lyase
SMC4	23.095634	3.9246714	9.66242846270866e-92	1.18279111760401e-89	0.521642619311876	0.121771217712177	Structural maintenance of chromosomes 4	Cell cycle	Cell division	DNA condensation	Mitosis
DPF3	17.155422	3.9242013	1.02671708609773e-61	4.45775469374414e-60	0.134295227524972	0.011070110701107	Double PHD fingers 3	Neurogenesis	Transcription	Transcription regulation	Activator	Chromatin regulator	Repressor
SNHG19	16.131033	3.9181328	1.95899393180387e-55	6.71358959718666e-54	0.114539400665927	0.00922509225092251	NA	NA	NA	NA
CKAP2L	19.906338	3.9178002	2.8829228192846e-80	2.38728185766144e-78	0.183573806881243	0.018450184501845	Cytoskeleton associated protein 2 like			Mental retardation
NDUFAB1	21.114698	3.9176683	1.73519057733963e-75	1.24042402971109e-73	0.786903440621532	0.302583025830258	NADH:ubiquinone oxidoreductase subunit AB1	Electron transport	Fatty acid biosynthesis	Fatty acid metabolism	Lipid biosynthesis	Lipid metabolism	Respiratory chain	Transport
CD3EAP	16.32531	3.9174683	1.95057708552059e-56	6.94485135283453e-55	0.12142064372919	0.00922509225092251	CD3e molecule associated protein	Transcription
ABRACL	20.42351	3.9156466	3.67426353197179e-71	2.24510383194824e-69	0.840843507214206	0.359778597785978	ABRA C-terminal like
CDC45	22.204006	3.9133067	4.22423314893023e-95	5.74762667226748e-93	0.251942286348502	0.029520295202952	Cell division cycle 45	Cell cycle	DNA replication		Disease mutation	Dwarfism
BRCA1	21.285738	3.912419	2.89042105295933e-88	3.17694597475569e-86	0.236182019977802	0.0239852398523985	BRCA1	DNA repair associated	Cell cycle	DNA damage	DNA recombination	DNA repair	Fatty acid biosynthesis	Fatty acid metabolism	Lipid biosynthesis	Lipid metabolism	Transcription	Transcription regulation	Ubl conjugation pathway	Activator	DNA-binding	Transferase	Cancer-related genes	Disease mutation	Fanconi anemia	Tumor suppressor
SAC3D1	22.665577	3.9104514	1.47351937157506e-97	2.25658085853635e-95	0.272586015538291	0.0313653136531365	SAC3 domain containing 1
ACY1	24.33104	3.9103308	1.73185993435104e-99	2.9210970256766e-97	0.532075471698113	0.114391143911439	Aminoacylase 1		Hydrolase	Disease mutation
NAP1L1	19.909666	3.9101033	5.67935537679873e-68	3.0345997977549e-66	0.89211986681465	0.44280442804428	Nucleosome assembly protein 1 like 1	Neurogenesis
TST	23.409348	3.9099877	1.12024526489846e-100	1.95248080669278e-98	0.322974472807991	0.040590405904059	Thiosulfate sulfurtransferase		RNA-binding	Transferase
PSMC2	22.401632	3.9046462	3.91030532748966e-84	3.74662526940966e-82	0.686348501664817	0.214022140221402	Proteasome 26S subunit	ATPase 2
BUB1	19.84478	3.9011998	4.860154636348e-79	3.90102017203888e-77	0.194894561598224	0.018450184501845	BUB1 mitotic checkpoint serine/threonine kinase	Apoptosis	Cell cycle	Cell division	Chromosome partition	Host-virus interaction	Mitosis	Kinase	Serine/threonine-protein kinase	Transferase
KIF2C	21.030333	3.899658	9.32354755228461e-87	9.83432749167634e-85	0.227746947835738	0.0239852398523985	Kinesin family member 2C	Cell cycle	Cell division	Chromosome partition	Mitosis		Cancer-related genes
CCT7	20.872915	3.8993423	5.29376838934037e-74	3.62163022090181e-72	0.805771365149833	0.333948339483395	Chaperonin containing TCP1 subunit 7		Chaperone
GLI3	23.776455	3.898421	1.54503563637181e-102	2.88519639422676e-100	0.347169811320755	0.0479704797047971	GLI family zinc finger 3	Transcription	Transcription regulation	Activator	DNA-binding	Repressor	Disease mutation
BCAT1	24.427485	3.894347	1.15332205384217e-104	2.34515224959317e-102	0.409988901220866	0.0682656826568266	Branched chain amino acid transaminase 1	Amino-acid biosynthesis	Branched-chain amino acid biosynthesis	Aminotransferase	Transferase
NMU	21.74401	3.8913581	4.80135033414146e-92	5.97735454353441e-90	0.239733629300777	0.0276752767527675	Neuromedin U		Neuropeptide
DNMT1	21.734121	3.890852	2.02551063474511e-80	1.70426930442083e-78	0.677469478357381	0.217712177121771	DNA methyltransferase 1	Transcription	Transcription regulation	Activator	Chromatin regulator	DNA-binding	Methyltransferase	Repressor	Transferase	Deafness	Disease mutation	FDA approved drug targets	Neuropathy
PON2	24.441635	3.8885245	7.42662991415883e-104	1.47729392113113e-101	0.430632630410655	0.0738007380073801	Paraoxonase 2		Hydrolase
PPP1R9A	23.523943	3.8859487	1.36385797710256e-101	2.43505199121613e-99	0.329855715871254	0.0461254612546125	Protein phosphatase 1 regulatory subunit 9A	Differentiation	Neurogenesis	Actin-binding	Developmental protein
WSB1	20.527401	3.8848743	1.31226991008057e-72	8.47096842660651e-71	0.759378468368479	0.287822878228782	WD repeat and SOCS box containing 1	Ubl conjugation pathway
NBN	23.319702	3.8848686	1.25492869448061e-91	1.53105483822283e-89	0.578468368479467	0.138376383763838	Nibrin	Cell cycle	DNA damage	DNA repair	Host-virus interaction	Meiosis		Cancer-related genes	Disease mutation
PDLIM7	24.08823	3.8826857	1.05816750867552e-104	2.16368653547669e-102	0.354716981132075	0.0516605166051661	PDZ and LIM domain 7	Differentiation	Osteogenesis	Developmental protein
COX5A	19.602955	3.881569	5.59815249169505e-66	2.79152560420341e-64	0.933629300776915	0.520295202952029	Cytochrome c oxidase subunit 5A			Disease mutation	Primary mitochondrial disease
BCS1L	21.616459	3.8812215	3.45603516998479e-90	4.0543058736094e-88	0.248612652608213	0.025830258302583	BCS1 homolog	ubiquinol-cytochrome c reductase complex chaperone		Chaperone	Deafness	Disease mutation	Primary mitochondrial disease
SMIM24	23.225962	3.8770802	2.36220403508976e-97	3.55798476906668e-95	0.375360710321865	0.0627306273062731	Small integral membrane protein 24
LSM8	20.29104	3.8712597	1.43104095076689e-70	8.5444583750439e-69	0.830410654827969	0.356088560885609	LSM8 homolog	U6 small nuclear RNA associated	mRNA processing	mRNA splicing	Ribonucleoprotein	RNA-binding
HMMR	19.702553	3.8699567	2.85498870051552e-78	2.24239144694353e-76	0.19134295227525	0.0202952029520295	Hyaluronan mediated motility receptor			FDA approved drug targets
H2AFY	21.089582	3.8693507	9.94401010510714e-76	7.16458098143753e-74	0.756048834628191	0.282287822878229	H2A histone family member Y		Chromatin regulator	DNA-binding
TKT	19.95815	3.8688388	1.35860082369434e-68	7.47761635308821e-67	0.853274139844617	0.391143911439114	Transketolase		Transferase	Disease mutation	Dwarfism
C1QTNF6	24.220886	3.8611732	2.94310519125718e-102	5.41309513091477e-100	0.433518312985572	0.0793357933579336	C1q and TNF related 6
SLC29A1	23.420052	3.8609552	1.27894341833338e-99	2.16715778029723e-97	0.349389567147614	0.0498154981549815	Solute carrier family 29 member 1 (Augustine blood group)	Transport
PSMA5	20.643143	3.8605795	7.30987826367612e-73	4.75219989926838e-71	0.792452830188679	0.317343173431734	Proteasome subunit alpha 5		Hydrolase	Protease	Threonine protease
PPM1G	20.147991	3.8574102	1.04839469433654e-69	5.9956709699081e-68	0.842175360710322	0.374538745387454	Protein phosphatase	Mg2+/Mn2+ dependent 1G		Hydrolase	Protein phosphatase
CCDC85B	19.339397	3.857094	5.70031466081438e-65	2.75246987995339e-63	0.894117647058824	0.44280442804428	Coiled-coil domain containing 85B	Differentiation	Growth regulation	Host-virus interaction	Transcription	Transcription regulation	Repressor
RIPK2	23.627857	3.8567681	2.20190876094139e-94	2.96294347644176e-92	0.552053274139845	0.1309963099631	Receptor interacting serine/threonine kinase 2	Adaptive immunity	Apoptosis	Immunity	Innate immunity	Kinase	Serine/threonine-protein kinase	Transferase
EXTL2	16.986958	3.856331	3.44930081802206e-60	1.413749823521e-58	0.141620421753607	0.011070110701107	Exostosin like glycosyltransferase 2		Glycosyltransferase	Transferase
SMIM10	23.65927	3.856077	9.47431266418722e-101	1.65918333886084e-98	0.364261931187569	0.0535055350553506	Small integral membrane protein 10
RBBP8	23.020063	3.85334	2.41569867284893e-97	3.62364701331737e-95	0.329855715871254	0.044280442804428	RB binding protein 8	endonuclease	Cell cycle	Cell division	DNA damage	DNA repair	Meiosis	Mitosis	DNA-binding	Endonuclease	Hydrolase	Nuclease	Disease mutation	Dwarfism	Mental retardation
EBNA1BP2	23.83194	3.8509767	6.48890254434104e-97	9.5380636398864e-95	0.506992230854606	0.108856088560886	EBNA1 binding protein 2	Ribosome biogenesis
CENPN	23.30204	3.8495069	9.65129017701529e-99	1.56998609675083e-96	0.348279689234184	0.0498154981549815	Centromere protein N
SLFN13	23.666035	3.8490095	2.94268623080899e-99	4.9406081988e-97	0.400887902330744	0.0645756457564576	Schlafen family member 13		Endonuclease	Hydrolase	Nuclease
LYPLA1	22.053892	3.8489134	4.59763099346692e-82	4.06468338144644e-80	0.687458379578246	0.215867158671587	Lysophospholipase I	Fatty acid metabolism	Lipid metabolism	Hydrolase
PAQR4	18.898214	3.847254	5.56948555392445e-72	3.50858417829929e-70	0.188013318534961	0.0166051660516605	Progestin and adipoQ receptor family member 4		Receptor
APOBEC3B	17.623926	3.8468122	1.13784111496322e-64	5.45820742447823e-63	0.14472807991121	0.0129151291512915	Apolipoprotein B mRNA editing enzyme catalytic subunit 3B	Antiviral defense	Immunity	Innate immunity	Hydrolase	RNA-binding	Cancer-related genes
KIF15	19.404669	3.8455064	4.77685946367815e-76	3.46900462758103e-74	0.186903440621532	0.018450184501845	Kinesin family member 15		Motor protein
NOP58	20.332039	3.8453267	3.3493562958347e-71	2.05343031463728e-69	0.787569367369589	0.311808118081181	NOP58 ribonucleoprotein	Ribosome biogenesis	Ribonucleoprotein
ADI1	23.267199	3.84417	7.03620398358002e-92	8.67111454555597e-90	0.554051054384018	0.129151291512915	Acireductone dioxygenase 1	Amino-acid biosynthesis	Methionine biosynthesis	Dioxygenase	Oxidoreductase
MYH10	22.070063	3.8426065	2.47493419623915e-93	3.24677657765409e-91	0.262375138734739	0.0313653136531365	Myosin heavy chain 10	Cell adhesion	Cell shape	Actin-binding	Calmodulin-binding	Motor protein	Myosin	Disease mutation
MRPL37	22.575891	3.8421583	6.81275426780177e-86	6.88493079431381e-84	0.641065482796892	0.18450184501845	Mitochondrial ribosomal protein L37		Ribonucleoprotein	Ribosomal protein
TMEM97	23.77679	3.84087	5.04000020302952e-99	8.27215459332213e-97	0.427968923418424	0.0738007380073801	Transmembrane protein 97
FANCL	22.879974	3.8389943	1.99779941065382e-97	3.04672734288919e-95	0.308324084350721	0.040590405904059	Fanconi anemia complementation group L	DNA damage	DNA repair	Ubl conjugation pathway	Transferase	Fanconi anemia
NCAPD2	23.1007	3.8383956	8.81907322842475e-98	1.37356127333436e-95	0.337624861265261	0.0498154981549815	Non-SMC condensin I complex subunit D2	Cell cycle	Cell division	DNA condensation	Mitosis		Disease mutation	Primary microcephaly
MDH1	20.859348	3.8369904	2.93567890679478e-74	2.01214950688382e-72	0.773140954495006	0.298892988929889	Malate dehydrogenase 1	Tricarboxylic acid cycle	Oxidoreductase	Cancer-related genes
ADSL	22.303566	3.8356774	3.31679303736268e-84	3.19468268317136e-82	0.642175360710322	0.18450184501845	Adenylosuccinate lyase	Purine biosynthesis	Lyase	Disease mutation	Epilepsy
ZNHIT1	20.086685	3.8302605	1.68307325732138e-69	9.56555346136956e-68	0.825971143174251	0.350553505535055	Zinc finger HIT-type containing 1
C21orf58	19.384468	3.8297908	7.00773188234869e-76	5.05897425297523e-74	0.187569367369589	0.018450184501845	Chromosome 21 open reading frame 58
UBE2S	23.26036	3.825972	2.71514238990461e-95	3.7080942766007e-93	0.438179800221976	0.0867158671586716	Ubiquitin conjugating enzyme E2 S	Cell cycle	Cell division	Ubl conjugation pathway	Transferase
TXNL1	21.763823	3.8235314	2.46067829155365e-80	2.05155549314704e-78	0.688568257491676	0.215867158671587	Thioredoxin like 1	Electron transport	Transport
DKC1	22.777596	3.8189883	1.23293222076617e-88	1.36747127915947e-86	0.559600443951165	0.134686346863469	Dyskerin pseudouridine synthase 1	Ribosome biogenesis	rRNA processing	Isomerase	Ribonucleoprotein	RNA-binding	Disease mutation	Dyskeratosis congenita
AGPAT5	23.414957	3.8184414	5.36476627598399e-96	7.40965322518076e-94	0.44284128745838	0.0811808118081181	1-acylglycerol-3-phosphate O-acyltransferase 5	Lipid biosynthesis	Lipid metabolism	Phospholipid biosynthesis	Phospholipid metabolism	Acyltransferase	Transferase
MGST2	23.675053	3.818134	2.64628307653156e-96	3.76873956747594e-94	0.492563817980022	0.103321033210332	Microsomal glutathione S-transferase 2	Leukotriene biosynthesis	Lipid metabolism	Lyase	Oxidoreductase	Transferase
MRPS16	23.123634	3.8171844	5.09429275784656e-91	6.05377302694617e-89	0.550943396226415	0.129151291512915	Mitochondrial ribosomal protein S16		Ribonucleoprotein	Ribosomal protein	Primary mitochondrial disease
SND1	21.60959	3.8164358	2.30091491801612e-79	1.87146193142906e-77	0.697225305216426	0.226937269372694	Staphylococcal nuclease and tudor domain containing 1	Host-virus interaction	Transcription	Transcription regulation	Endonuclease	Hydrolase	Nuclease	Cancer-related genes
SMIM30	23.729677	3.8144577	1.96939615136051e-98	3.17541271083463e-96	0.435072142064373	0.0774907749077491	Small integral membrane protein 30
PKMYT1	22.013899	3.8134732	1.18616661804802e-92	1.52332927674301e-90	0.270810210876804	0.03690036900369	Protein kinase	membrane associated tyrosine/threonine 1	Cell cycle	Kinase	Serine/threonine-protein kinase	Transferase
TUBB4B	21.45102	3.8127925	7.11204653462907e-81	6.0396291232937e-79	0.554716981132075	0.160516605166052	Tubulin beta 4B class IVb			Deafness	Disease mutation	FDA approved drug targets	Leber congenital amaurosis
ETNK1	22.594355	3.8126478	1.58577703807527e-86	1.64422168188649e-84	0.615316315205327	0.169741697416974	Ethanolamine kinase 1	Lipid biosynthesis	Lipid metabolism	Phospholipid biosynthesis	Phospholipid metabolism	Kinase	Transferase	Cancer-related genes
LSM2	20.457245	3.8085363	5.08166957816078e-72	3.21789252993534e-70	0.767369589345172	0.284132841328413	LSM2 homolog	U6 small nuclear RNA and mRNA degradation associated	mRNA processing	mRNA splicing	Ribonucleoprotein	RNA-binding
SNRPE	20.635403	3.8070006	3.7133453077582e-73	2.45328793518516e-71	0.764927857935627	0.302583025830258	Small nuclear ribonucleoprotein polypeptide E	mRNA processing	mRNA splicing	Ribonucleoprotein	RNA-binding	Disease mutation	Hypotrichosis
PEMT	23.457102	3.8046083	8.79628390516244e-97	1.27254066092036e-94	0.423529411764706	0.0719557195571956	Phosphatidylethanolamine N-methyltransferase	Lipid biosynthesis	Lipid metabolism	Phospholipid biosynthesis	Phospholipid metabolism	Methyltransferase	Transferase
RUVBL2	22.927881	3.7997622	1.09374423900367e-89	1.26284330888875e-87	0.555826859045505	0.134686346863469	RuvB like AAA ATPase 2	DNA damage	DNA recombination	DNA repair	Growth regulation	Transcription	Transcription regulation	Activator	Chromatin regulator	Helicase	Hydrolase
MRPS25	23.17504	3.79819	4.70638442175288e-92	5.87912546827908e-90	0.520532741398446	0.112546125461255	Mitochondrial ribosomal protein S25		Ribonucleoprotein	Ribosomal protein
SNHG8	19.415085	3.7919521	1.0134041191429e-65	4.99886848581524e-64	0.856603773584906	0.404059040590406	NA	NA	NA	NA
AL450352.1	23.10453	3.7911124	2.47066171047564e-96	3.53237067441871e-94	0.373140954495006	0.0608856088560886	NA	NA	NA	NA
CLSPN	23.043938	3.7906435	1.52062439231974e-96	2.18260287777627e-94	0.358934517203108	0.0590405904059041	Claspin	Cell cycle	DNA damage	DNA repair	DNA-binding
AC091179.1	19.037804	3.7905202	1.92071967628743e-73	1.28285147576271e-71	0.182907880133185	0.018450184501845	NA	NA	NA	NA
KCNQ5	22.56311	3.7903016	3.5149816566285e-94	4.69532275964451e-92	0.323196448390677	0.044280442804428	Potassium voltage-gated channel subfamily Q member 5	Ion transport	Potassium transport	Transport	Ion channel	Potassium channel	Voltage-gated channel	Disease mutation	Mental retardation
MPG	20.8876	3.7894557	6.67697585854559e-75	4.67273409940014e-73	0.724084350721421	0.247232472324723	N-methylpurine DNA glycosylase	DNA damage	DNA repair	Hydrolase
NDUFA7	20.298527	3.7889936	7.34008770547113e-71	4.43324340112127e-69	0.805993340732519	0.335793357933579	NADH:ubiquinone oxidoreductase subunit A7	Electron transport	Respiratory chain	Transport
DUSP23	22.262836	3.7850738	2.59279121985674e-84	2.51054897984065e-82	0.621531631520533	0.171586715867159	Dual specificity phosphatase 23		Hydrolase	Protein phosphatase
PHB	20.221626	3.784295	9.6977925751262e-71	5.81883452528187e-69	0.778468368479467	0.317343173431734	Prohibitin	DNA synthesis		Proto-oncogene
LRRCC1	23.129765	3.7833862	3.59642036223967e-98	5.74814767154298e-96	0.334517203107658	0.0498154981549815	Leucine rich repeat and coiled-coil centrosomal protein 1	Cell cycle	Cell division	Mitosis
HPDL	20.675251	3.7815862	5.21611108928704e-84	4.97174171820299e-82	0.22708102108768	0.025830258302583	4-hydroxyphenylpyruvate dioxygenase like		Dioxygenase	Oxidoreductase
NUDT5	22.557663	3.780761	1.02115645510374e-86	1.07400423601299e-84	0.587125416204218	0.151291512915129	Nudix hydrolase 5		Hydrolase	RNA-binding	Transferase
UCK2	23.654854	3.778802	6.47344396158984e-98	1.02569057332532e-95	0.436403995560488	0.0811808118081181	Uridine-cytidine kinase 2		Kinase	Transferase
ADARB1	22.807434	3.7785633	1.77245118198117e-94	2.39385556131707e-92	0.360932297447281	0.0553505535055351	Adenosine deaminase	RNA specific B1	Antiviral defense	Immunity	Innate immunity	mRNA processing	Hydrolase	RNA-binding
PVT1	22.713726	3.7782001	1.70480142969611e-88	1.88511894647454e-86	0.549833518312986	0.1309963099631	NA	NA	NA	NA
APEX1	20.257723	3.777899	6.85464328526232e-71	4.14688923775018e-69	0.776914539400666	0.304428044280443	Apurinic/apyrimidinic endodeoxyribonuclease 1	DNA damage	DNA recombination	DNA repair	Transcription	Transcription regulation	Activator	DNA-binding	Endonuclease	Exonuclease	Hydrolase	Nuclease	Repressor	RNA-binding	Cancer-related genes	FDA approved drug targets
ZBED3	17.119625	3.7771118	3.54058890018475e-61	1.49813981890939e-59	0.142064372918979	0.0129151291512915	Zinc finger BED-type containing 3	Wnt signaling pathway
PDIA6	19.349579	3.776645	2.15456721948968e-65	1.05426891444574e-63	0.850832408435072	0.387453874538745	Protein disulfide isomerase family A member 6		Chaperone	Isomerase
MAPKAPK3	22.065664	3.7736976	2.82354296972434e-83	2.62295675723047e-81	0.616204217536071	0.175276752767528	Mitogen-activated protein kinase-activated protein kinase 3		Kinase	Serine/threonine-protein kinase	Transferase	Disease mutation
CTBP2	23.099674	3.7736764	2.94752038184175e-92	3.70729187270755e-90	0.494339622641509	0.103321033210332	C-terminal binding protein 2	Differentiation	Host-virus interaction	Transcription	Transcription regulation	Oxidoreductase	Repressor
IFT22	23.15651	3.7668684	3.78334543699721e-96	5.32593178228981e-94	0.383351831298557	0.0608856088560886	Intraflagellar transport 22
SNRPF	19.870186	3.7633922	1.62587121761916e-68	8.92181595743309e-67	0.807991120976693	0.337638376383764	Small nuclear ribonucleoprotein polypeptide F	mRNA processing	mRNA splicing	Ribonucleoprotein	RNA-binding
NDC1	18.367022	3.762067	4.53191858085609e-69	2.53628061128308e-67	0.168701442841287	0.0166051660516605	NDC1 transmembrane nucleoporin	mRNA transport	Protein transport	Translocation	Transport
XYLB	16.14514	3.7607567	4.64578294577104e-55	1.56863746861777e-53	0.126970033296337	0.011070110701107	Xylulokinase	Carbohydrate metabolism	Xylose metabolism	Kinase	Transferase
CISD2	22.020233	3.7593312	6.55841498163628e-83	5.98614829782717e-81	0.616870144284129	0.169741697416974	CDGSH iron sulfur domain 2	Autophagy		Deafness	Diabetes mellitus
ME3	21.125673	3.7586734	2.29511391270537e-85	2.28270283475352e-83	0.269034406215316	0.0313653136531365	Malic enzyme 3		Oxidoreductase
ESD	21.840168	3.758007	2.25484783304655e-81	1.93731656190932e-79	0.650610432852386	0.197416974169742	Esterase D		Hydrolase	Serine esterase
ENC1	21.400213	3.7575786	2.22465708893112e-79	1.81346712944249e-77	0.613096559378468	0.178966789667897	Ectodermal-neural cortex 1		Actin-binding	Developmental protein	Cancer-related genes
TAF6	22.838291	3.7565317	2.11522692237664e-89	2.41935689330961e-87	0.542952275249723	0.129151291512915	TATA-box binding protein associated factor 6	Apoptosis	Transcription	Transcription regulation		Disease mutation	Mental retardation
MSH2	23.252987	3.7561364	7.98995109342778e-97	1.16047698401012e-94	0.388457269700333	0.0664206642066421	MutS homolog 2	DNA damage	DNA repair	DNA-binding	Cancer-related genes	Disease mutation	Hereditary nonpolyposis colorectal cancer	Tumor suppressor
SERPINE2	21.245842	3.7541375	3.46742680594482e-86	3.55493805390438e-84	0.277913429522752	0.03690036900369	Serpin family E member 2	Differentiation	Neurogenesis	Developmental protein	Heparin-binding	Protease inhibitor	Serine protease inhibitor
GDI2	19.941442	3.753379	5.61955609860163e-69	3.12585672895012e-67	0.801775804661487	0.335793357933579	GDP dissociation inhibitor 2		GTPase activation
MRPL51	20.590683	3.7524145	2.51577283508084e-73	1.67417820975989e-71	0.723418423973363	0.265682656826568	Mitochondrial ribosomal protein L51		Ribonucleoprotein	Ribosomal protein
PRMT1	19.870235	3.7511635	1.458717869818e-68	8.01659650949078e-67	0.804217536071032	0.337638376383764	Protein arginine methyltransferase 1		Methyltransferase	Transferase
WHRN	22.88875	3.7491345	1.61903934265528e-92	2.064754668311e-90	0.435738068812431	0.0811808118081181	Whirlin	Hearing		Deafness	Non-syndromic deafness	Retinitis pigmentosa	Usher syndrome
TES	20.500315	3.7482183	1.29398664046711e-72	8.36770406850471e-71	0.742064372918979	0.274907749077491	Testin LIM domain protein
SLC25A11	22.46475	3.7469296	1.9952324662479e-86	2.06292382760281e-84	0.574694783573807	0.149446494464945	Solute carrier family 25 member 11	Transport		Disease mutation
SH3BP1	21.084686	3.7464223	1.56871711824496e-76	1.15993162110876e-74	0.6834628190899	0.223247232472325	SH3 domain binding protein 1	Phagocytosis	GTPase activation
NONO	20.436033	3.746082	3.09485227010771e-72	1.96999457283848e-70	0.746059933407325	0.285977859778598	Non-POU domain containing octamer binding	Biological rhythms	DNA damage	DNA recombination	DNA repair	Immunity	Innate immunity	mRNA processing	mRNA splicing	Transcription	Transcription regulation	Activator	DNA-binding	Repressor	RNA-binding	Cancer-related genes	Mental retardation
SSRP1	21.787516	3.7404473	1.46432528858408e-81	1.27004194046127e-79	0.617536071032186	0.178966789667897	Structure specific recognition protein 1	DNA damage	DNA repair	DNA replication	Host-virus interaction	Transcription	Transcription regulation	DNA-binding
TTLL12	21.117546	3.7368722	6.82831036948694e-86	6.88493079431381e-84	0.258379578246393	0.0313653136531365	Tubulin tyrosine ligase like 12	Immunity	Innate immunity
COX10	22.836802	3.7353523	9.85975372361285e-93	1.27518320154754e-90	0.416204217536071	0.0738007380073801	COX10	heme A:farnesyltransferase cytochrome c oxidase assembly factor	Heme biosynthesis	Transferase	Disease mutation	Leigh syndrome	Primary mitochondrial disease
RFK	22.590601	3.7346873	1.50329010442572e-91	1.82191791761873e-89	0.403551609322974	0.0738007380073801	Riboflavin kinase		Kinase	Transferase	FDA approved drug targets
SLC39A4	22.298098	3.7340074	5.92349655469415e-86	6.02238603884335e-84	0.542286348501665	0.129151291512915	Solute carrier family 39 member 4	Ion transport	Transport	Zinc transport		Disease mutation
INCENP	17.279026	3.7316415	8.85468143712667e-62	3.85821661047945e-60	0.155382907880133	0.014760147601476	Inner centromere protein	Cell cycle	Cell division	Chromosome partition	Mitosis
ELOC	20.367567	3.731549	8.08011895993421e-72	5.03816753070787e-70	0.74361820199778	0.274907749077491	Elongin C	Host-virus interaction	Transcription	Transcription regulation	Ubl conjugation pathway
OIP5	19.192205	3.7314665	2.44609408930952e-74	1.68288514591762e-72	0.189567147613762	0.0202952029520295	Opa interacting protein 5	Cell cycle	Cell division	Mitosis
FOSB	21.894627	3.729878	5.9813619740848e-86	6.06437201145367e-84	0.429522752497225	0.0848708487084871	FosB proto-oncogene	AP-1 transcription factor subunit		DNA-binding
MZB1	22.553888	3.7296064	3.21786211794607e-89	3.65766991860075e-87	0.479911209766926	0.108856088560886	Marginal zone B and B1 cell specific protein	Apoptosis
U2AF1	21.733791	3.7289155	1.89907489695749e-81	1.64321608282603e-79	0.598446170921199	0.160516605166052	U2 small nuclear RNA auxiliary factor 1	mRNA processing	mRNA splicing	RNA-binding	Cancer-related genes	Disease mutation
HOOK1	22.099514	3.7274528	3.64063423780889e-91	4.36888045042764e-89	0.312319644839068	0.044280442804428	Hook microtubule tethering protein 1	Differentiation	Protein transport	Spermatogenesis	Transport	Developmental protein
RAD51AP1	20.119797	3.7248893	2.61742872942466e-80	2.17728429376527e-78	0.215982241953385	0.025830258302583	RAD51 associated protein 1	DNA damage	DNA recombination	DNA repair	DNA-binding	RNA-binding
MND1	20.66555	3.7240586	4.28342050022924e-83	3.94905475387633e-81	0.244173140954495	0.029520295202952	Meiotic nuclear divisions 1	DNA recombination	Meiosis	DNA-binding
CD19	22.975288	3.723855	9.75835288296814e-93	1.26654423357985e-90	0.453496115427303	0.0940959409594096	CD19 molecule	Adaptive immunity	Immunity		FDA approved drug targets
DENND2D	20.331701	3.7233815	5.5322249692977e-72	3.49112010519423e-70	0.71276359600444	0.252767527675277	DENN domain containing 2D		Guanine-nucleotide releasing factor
FOXM1	18.524916	3.723248	5.1703980796726e-70	2.99433133091925e-68	0.174916759156493	0.018450184501845	Forkhead box M1	Cell cycle	DNA damage	DNA repair	Transcription	Transcription regulation	Activator	DNA-binding	Cancer-related genes
LDB2	21.042688	3.7225854	3.36674798614045e-85	3.33044170380342e-83	0.262597114317425	0.033210332103321	LIM domain binding 2
HINT2	21.254597	3.7225168	1.05674371638005e-77	8.15988961249501e-76	0.667480577136515	0.210332103321033	Histidine triad nucleotide binding protein 2	Apoptosis	Lipid biosynthesis	Lipid metabolism	Steroid biosynthesis	Hydrolase
THEM6	22.958412	3.7173858	3.67508281238812e-92	4.606565274528e-90	0.465704772475028	0.0959409594095941	Thioesterase superfamily member 6
LAMTOR4	18.67649	3.716397	3.10775207053875e-61	1.31956883449871e-59	0.93496115427303	0.533210332103321	Late endosomal/lysosomal adaptor	MAPK and MTOR activator 4
NDUFS8	19.265913	3.7114317	4.50028012445908e-65	2.17876657189586e-63	0.832186459489456	0.367158671586716	NADH:ubiquinone oxidoreductase core subunit S8	Electron transport	Respiratory chain	Transport	Oxidoreductase	Translocase	Disease mutation	Primary mitochondrial disease
FEN1	22.3046	3.7088954	8.22646886557544e-89	9.23610389413886e-87	0.428634850166482	0.0867158671586716	Flap structure-specific endonuclease 1	DNA damage	DNA repair	DNA replication	Endonuclease	Exonuclease	Hydrolase	Nuclease	Cancer-related genes
CIP2A	18.434765	3.708157	6.62462983839507e-69	3.67933348581332e-67	0.183573806881243	0.018450184501845	Cell proliferation regulating inhibitor of protein phosphatase 2A
SSBP1	19.706556	3.7075155	7.61356711276771e-68	4.03861115789001e-66	0.784905660377359	0.322878228782288	Single stranded DNA binding protein 1	DNA replication	DNA-binding
SIGMAR1	22.420507	3.7074673	2.37141010048324e-87	2.53049507544569e-85	0.514095449500555	0.118081180811808	Sigma non-opioid intracellular receptor 1	Lipid transport	Transport	Receptor	Amyotrophic lateral sclerosis	Disease mutation	FDA approved drug targets	Neurodegeneration
MPST	21.77182	3.7070868	1.4128202580328e-81	1.2282810989135e-79	0.607991120976693	0.169741697416974	Mercaptopyruvate sulfurtransferase		Transferase
IGFBP2	19.805162	3.7031572	3.0457632691857e-77	2.30326407883194e-75	0.227302996670366	0.025830258302583	Insulin like growth factor binding protein 2	Growth regulation	Growth factor binding	Cancer-related genes
NMRAL1	21.81313	3.7024236	6.46510706103594e-82	5.68820633511963e-80	0.60377358490566	0.16789667896679	NmrA like redox sensor 1
GBP1	21.490122	3.7011425	2.87729783051303e-80	2.38728185766144e-78	0.589345172031077	0.16789667896679	Guanylate binding protein 1	Antiviral defense	Immunity	Hydrolase
CD9	15.521126	3.7009296	2.44152974940094e-51	7.26523824047348e-50	0.117203107658158	0.011070110701107	CD9 molecule	Cell adhesion	Fertilization		Cancer-related genes
UBE2E3	20.218237	3.7003977	3.50713245275249e-71	2.14656446326411e-69	0.720088790233074	0.250922509225092	Ubiquitin conjugating enzyme E2 E3	Growth regulation	Ubl conjugation pathway	Transferase
PFDN2	20.435928	3.7000134	1.94801356571244e-72	1.25086393892352e-70	0.721864594894562	0.260147601476015	Prefoldin subunit 2		Chaperone
IDH2	19.511328	3.6972878	6.00860724975858e-67	3.11944729004842e-65	0.774472807991121	0.328413284132841	Isocitrate dehydrogenase (NADP(+)) 2	mitochondrial	Glyoxylate bypass	Tricarboxylic acid cycle	Oxidoreductase	Cancer-related genes	Disease mutation	FDA approved drug targets
EFCAB6	19.58552	3.696028	1.99910035007124e-76	1.47221472661887e-74	0.209544950055494	0.0239852398523985	EF-hand calcium binding domain 6	Transcription	Transcription regulation	Repressor
SELENOH	18.802145	3.6934984	4.41869979121067e-62	1.94385614252526e-60	0.909655937846837	0.483394833948339	Selenoprotein H
MMP23B	22.577208	3.6934052	3.55631414487634e-89	4.02986544943093e-87	0.483906770255272	0.107011070110701	Matrix metallopeptidase 23B		Hydrolase	Metalloprotease	Protease	FDA approved drug targets
NUSAP1	21.205963	3.6927583	1.21471433980835e-83	1.13999383464937e-81	0.343174250832408	0.0590405904059041	Nucleolar and spindle associated protein 1	Cell cycle	Cell division	Mitosis	DNA-binding
AC092821.3	20.890593	3.6925457	1.20662464518207e-77	9.25863074178384e-76	0.529633740288568	0.145756457564576	NA	NA	NA	NA
CENPJ	17.769358	3.6925454	1.83644687529901e-64	8.75205626078373e-63	0.174472807991121	0.0166051660516605	Centromere protein J			Disease mutation	Dwarfism	Mental retardation	Primary microcephaly
SLC1A5	22.242264	3.6904972	4.3828942769958e-87	4.66332306489312e-85	0.476581576026637	0.103321033210332	Solute carrier family 1 member 5	Amino-acid transport	Host-virus interaction	Symport	Transport	Host cell receptor for virus entry	Receptor	FDA approved drug targets
IFI16	19.762041	3.689233	2.18054904203683e-68	1.18942288357064e-66	0.759600443951165	0.300738007380074	Interferon gamma inducible protein 16	Apoptosis	Autophagy	Immunity	Inflammatory response	Innate immunity	Transcription	Transcription regulation	Activator	DNA-binding	Repressor
PAFAH1B3	22.277466	3.6892037	6.8821689714855e-86	6.92017215728958e-84	0.539178690344062	0.129151291512915	Platelet activating factor acetylhydrolase 1b catalytic subunit 3	Lipid degradation	Lipid metabolism	Hydrolase
POLD2	22.285	3.6885676	3.34606912061082e-86	3.44015381695159e-84	0.53118756936737	0.1309963099631	DNA polymerase delta 2	accessory subunit	DNA damage	DNA excision	DNA repair	DNA replication
ORC6	21.060305	3.6878223	1.06858102579983e-84	1.04575224933956e-82	0.277469478357381	0.03690036900369	Origin recognition complex subunit 6	DNA replication	DNA-binding	Disease mutation	Dwarfism
AK4	19.541754	3.6868978	5.30299694652301e-76	3.84346517306314e-74	0.211098779134295	0.0239852398523985	Adenylate kinase 4		Kinase	Transferase
PSMG1	22.519398	3.6856427	1.67427484569797e-91	2.02244665436935e-89	0.383351831298557	0.0645756457564576	Proteasome assembly chaperone 1		Chaperone
MCUR1	22.430006	3.6846397	1.82394246308966e-87	1.95771607306583e-85	0.510987791342952	0.116236162361624	Mitochondrial calcium uniporter regulator 1	Calcium transport	Ion transport	Transport
COA1	21.364206	3.6830497	5.82679804560181e-79	4.66666597958582e-77	0.620643729189789	0.178966789667897	Cytochrome c oxidase assembly factor 1 homolog
PYCR2	21.02713	3.682223	1.20392363331922e-76	8.95626197217821e-75	0.647502774694784	0.201107011070111	Pyrroline-5-carboxylate reductase 2	Amino-acid biosynthesis	Proline biosynthesis	Oxidoreductase	Disease mutation	Leukodystrophy
CCNT1	20.617008	3.6820147	2.2012706268887e-74	1.51730143530609e-72	0.640399556048835	0.199261992619926	Cyclin T1	Cell cycle	Cell division	Host-virus interaction	Transcription	Transcription regulation	Cyclin
PFAS	17.633171	3.6819334	6.98066306507981e-64	3.242376254378e-62	0.165593784683685	0.0166051660516605	Phosphoribosylformylglycinamidine synthase	Purine biosynthesis	Ligase
ASRGL1	20.484974	3.6811745	9.00853830853876e-82	7.86924846374289e-80	0.242619311875694	0.029520295202952	Asparaginase like 1		Hydrolase	Protease
AL138720.1	22.235231	3.6808045	3.74382114356422e-91	4.47802606782987e-89	0.338956714761376	0.0535055350553506	NA	NA	NA	NA
H2AFX	21.592373	3.6779857	2.51308499161277e-83	2.3404942437155e-81	0.459045504994451	0.103321033210332	H2A histone family member X	Cell cycle	DNA damage	DNA recombination	DNA repair	Host-virus interaction	Meiosis	DNA-binding
HMGB2	17.896412	3.675995	2.11003747404897e-58	8.0953334997554e-57	0.800665926748058	0.40590405904059	High mobility group box 2	Chemotaxis	DNA recombination	Immunity	Inflammatory response	Innate immunity	Transcription	Transcription regulation	DNA-binding
MRPS28	22.336752	3.6757417	7.18447792883067e-88	7.77985433944175e-86	0.465704772475028	0.0940959409594096	Mitochondrial ribosomal protein S28		Ribonucleoprotein	Ribosomal protein
SRSF1	21.802269	3.6743279	2.1091806099976e-82	1.89211077221868e-80	0.568479467258602	0.14760147601476	Serine and arginine rich splicing factor 1	mRNA processing	mRNA splicing	mRNA transport	Transport	RNA-binding
LAGE3	21.413925	3.6732852	1.59952631769021e-79	1.31265163125066e-77	0.602441731409545	0.169741697416974	L antigen family member 3	tRNA processing		Disease mutation	Epilepsy	Mental retardation
EXOSC5	22.143805	3.6697888	3.71169718261909e-85	3.66177435528414e-83	0.536071032186459	0.1309963099631	Exosome component 5	rRNA processing	RNA-binding
RFC2	22.606113	3.6694975	3.55306279064382e-91	4.27781747369586e-89	0.417980022197558	0.0811808118081181	Replication factor C subunit 2	DNA replication		Williams-Beuren syndrome
MPLKIP	22.00947	3.6694336	6.94280639029124e-84	6.58325535469041e-82	0.555160932297447	0.138376383763838	M-phase specific PLK1 interacting protein	Cell cycle	Cell division	Mitosis		Disease mutation
TIPIN	20.301188	3.6689415	2.09742981402381e-80	1.76073460144691e-78	0.24173140954495	0.029520295202952	TIMELESS interacting protein	Cell cycle	Cell division	DNA damage	Mitosis
RNASEH2B	20.83791	3.6678126	1.79843355782255e-75	1.28312800487063e-73	0.654162042175361	0.208487084870849	Ribonuclease H2 subunit B			Aicardi-Goutieres syndrome	Disease mutation
ATP5F1A	18.69902	3.6665795	1.25101034440028e-61	5.41232028550764e-60	0.901442841287458	0.47970479704797	ATP synthase F1 subunit alpha	ATP synthesis	Hydrogen ion transport	Ion transport	Transport		Disease mutation	Primary mitochondrial disease
BLVRA	21.883596	3.666085	9.79690350153845e-83	8.89767903374216e-81	0.579800221975583	0.154981549815498	Biliverdin reductase A		Oxidoreductase
PSMA4	20.09438	3.663457	1.67977096655159e-70	9.99695888565116e-69	0.725416204217536	0.265682656826568	Proteasome subunit alpha 4	Host-virus interaction	Hydrolase	Protease	Threonine protease
ETFB	20.288042	3.6624894	1.09288514619367e-71	6.77977783658214e-70	0.712985571587125	0.252767527675277	Electron transfer flavoprotein beta subunit	Electron transport	Transport		Disease mutation	Glutaricaciduria
SORD	17.58787	3.66121	2.09671168762592e-63	9.56879606967533e-62	0.168923418423973	0.0166051660516605	Sorbitol dehydrogenase		Oxidoreductase
CYSTM1	22.259325	3.6590059	6.71979409121172e-89	7.56772872407508e-87	0.407103218645949	0.0719557195571956	Cysteine rich transmembrane module containing 1
PSMB2	19.392387	3.658529	4.45011191655537e-66	2.22511675215632e-64	0.797114317425083	0.343173431734317	Proteasome subunit beta 2	Host-virus interaction	Hydrolase	Protease	Threonine protease	FDA approved drug targets
CUX1	21.764967	3.6577532	7.49260909155702e-83	6.82181555622085e-81	0.529411764705882	0.125461254612546	Cut like homeobox 1	Transcription	Transcription regulation	Transport	Developmental protein	DNA-binding	Repressor	Cancer-related genes	Disease mutation	Mental retardation
TTK	14.409889	3.655919	9.30446421769612e-45	2.14588969648327e-43	0.104328523862375	0.00922509225092251	TTK protein kinase		Kinase	Serine/threonine-protein kinase	Transferase	Tyrosine-protein kinase
NOP10	19.611172	3.6553345	1.43365594133079e-67	7.58283831049832e-66	0.752719200887902	0.285977859778598	NOP10 ribonucleoprotein	Ribosome biogenesis	rRNA processing	Ribonucleoprotein	Disease mutation	Dyskeratosis congenita
PHF19	22.244602	3.6548302	2.09244091554397e-88	2.30679005872966e-86	0.424861265260821	0.0830258302583026	PHD finger protein 19	Transcription	Transcription regulation	Chromatin regulator	Repressor
SLC25A40	21.962822	3.6542811	1.04337313764447e-88	1.16074468726217e-86	0.348945615982242	0.0553505535055351	Solute carrier family 25 member 40	Transport
TMEM237	14.516835	3.653603	3.20074399400156e-45	7.52411245500648e-44	0.109877913429523	0.00922509225092251	Transmembrane protein 237	Cilium biogenesis/degradation		Ciliopathy	Joubert syndrome
CLTA	19.699913	3.6535146	4.49242700781705e-68	2.41804883695753e-66	0.750499445061043	0.285977859778598	Clathrin light chain A	Cell cycle	Cell division	Mitosis
RACGAP1	19.008532	3.652895	2.07650877806931e-72	1.33103849012461e-70	0.203551609322974	0.0239852398523985	Rac GTPase activating protein 1	Cell cycle	Cell division	Differentiation	Ion transport	Spermatogenesis	Transport	Developmental protein	GTPase activation
PA2G4	18.549994	3.6510577	3.08876096530169e-61	1.31302834019753e-59	0.852830188679245	0.415129151291513	Proliferation-associated 2G4	rRNA processing	Transcription	Transcription regulation	Translation regulation	Repressor	Ribonucleoprotein	RNA-binding
AC011603.2	17.832224	3.6485007	5.36985409412824e-65	2.59632800131027e-63	0.174916759156493	0.018450184501845	NA	NA	NA	NA
SH2D2A	18.049618	3.6476676	1.55463229964726e-58	5.99590061110532e-57	0.875249722530522	0.455719557195572	SH2 domain containing 2A	Angiogenesis	Differentiation	Developmental protein
MEST	22.877687	3.647112	1.64790466844482e-93	2.17743533464798e-91	0.408213096559378	0.0793357933579336	Mesoderm specific transcript		Hydrolase
MCM10	17.928349	3.6460512	6.31069628236843e-66	3.13402706419222e-64	0.169145394006659	0.018450184501845	Minichromosome maintenance 10 replication initiation factor	DNA damage	DNA replication	DNA-binding
BANK1	18.68604	3.6426249	4.21629987072149e-70	2.45343070855767e-68	0.200443951165372	0.022140221402214	B cell scaffold protein with ankyrin repeats 1	B-cell activation		Systemic lupus erythematosus
ATF4	20.78071	3.641349	2.67168533641859e-75	1.89876417472343e-73	0.640843507214206	0.199261992619926	Activating transcription factor 4	Biological rhythms	Transcription	Transcription regulation	Activator	DNA-binding	Repressor
PARP1	19.322573	3.6403952	6.9203492489001e-66	3.42749259619747e-64	0.774028856825749	0.321033210332103	Poly(ADP-ribose) polymerase 1	DNA damage	DNA repair	Transcription	Transcription regulation	DNA-binding	Glycosyltransferase	Transferase	Cancer-related genes	FDA approved drug targets
NELFCD	21.240452	3.6362123	2.1982787984902e-78	1.73403453240387e-76	0.610876803551609	0.177121771217712	Negative elongation factor complex member C/D
COPRS	18.78477	3.6360059	4.65863827313414e-71	2.83711845981668e-69	0.195560488346282	0.022140221402214	Coordinator of PRMT5 and differentiation stimulator	Myogenesis	Transcription	Transcription regulation	Chromatin regulator
CLDN7	18.747868	3.6345873	1.85186699173945e-70	1.09499489118991e-68	0.201997780244173	0.022140221402214	Claudin 7			Cancer-related genes
DIAPH3	16.610907	3.6335626	1.1054907543559e-57	4.14146029684549e-56	0.143396226415094	0.014760147601476	Diaphanous related formin 3			Cancer-related genes	Deafness	Neuropathy	Non-syndromic deafness
UACA	19.345787	3.633228	1.93421807097774e-74	1.33574180407276e-72	0.21465038845727	0.025830258302583	Uveal autoantigen with coiled-coil domains and ankyrin repeats
RAD54L	15.0587225	3.6329663	2.72845200444629e-48	7.18963799962122e-47	0.119644839067703	0.011070110701107	RAD54 like	DNA damage	DNA repair	DNA-binding	Helicase	Hydrolase
CCDC34	21.727648	3.631886	9.02302346988931e-87	9.54484630119708e-85	0.356048834628191	0.0590405904059041	Coiled-coil domain containing 34
BAIAP2L1	15.066431	3.6313753	1.21678387938918e-48	3.25314147330338e-47	0.111431742508324	0.011070110701107	BAI1 associated protein 2 like 1		Actin-binding
MTTP	15.979247	3.6305752	7.84285110704686e-54	2.54708246112708e-52	0.131853496115427	0.0129151291512915	Microsomal triglyceride transfer protein	Lipid transport	Transport		Disease mutation	FDA approved drug targets
FIS1	18.631876	3.6297367	2.03187959268094e-61	8.7082933222149e-60	0.883906770255272	0.448339483394834	Fission	mitochondrial 1	Apoptosis
COA4	21.582293	3.629509	4.85907925608689e-81	4.15530747317842e-79	0.570921198668147	0.153136531365314	Cytochrome c oxidase assembly factor 4 homolog
PCYOX1L	15.221835	3.6280158	4.25751155011705e-49	1.16030662878507e-47	0.126082130965594	0.011070110701107	Prenylcysteine oxidase 1 like		Oxidoreductase
CENPH	21.467756	3.6264403	4.57549007577673e-86	4.66483321068257e-84	0.32031076581576	0.0479704797047971	Centromere protein H
CORO1C	21.824907	3.6243114	1.54049337202514e-87	1.66323297668119e-85	0.353163152053274	0.0571955719557196	Coronin 1C		Actin-binding
SERBP1	18.326508	3.623157	1.76099964542011e-59	7.06736272171286e-58	0.933629300776915	0.540590405904059	SERPINE1 mRNA binding protein 1		RNA-binding
NUTF2	19.648079	3.6218882	9.98029917007735e-68	5.28638104086832e-66	0.768257491675916	0.321033210332103	Nuclear transport factor 2	mRNA transport	Protein transport	Translocation	Transport
SKA3	18.819006	3.61328	4.49994393735975e-71	2.74504080085507e-69	0.201775804661487	0.0239852398523985	Spindle and kinetochore associated complex subunit 3	Cell cycle	Cell division	Mitosis
FH	21.893888	3.612727	1.78987574793152e-85	1.78992465164048e-83	0.441509433962264	0.0867158671586716	Fumarate hydratase	DNA damage	DNA repair	Tricarboxylic acid cycle	Lyase	Cancer-related genes	Disease mutation	Tumor suppressor
TCEAL9	20.06603	3.611844	1.27771431140562e-78	1.01664394590776e-76	0.243729189789123	0.0313653136531365	Transcription elongation factor A like 9	Transcription	Transcription regulation
PTTG1	20.654373	3.611724	1.57020884254174e-77	1.20232664949519e-75	0.447280799112098	0.101476014760148	Pituitary tumor-transforming 1	Cell cycle	Cell division	Chromosome partition	DNA damage	DNA repair	Mitosis		Cancer-related genes	Proto-oncogene
CYP11A1	14.870078	3.6113343	2.02105140461061e-47	5.17290226994077e-46	0.111209766925638	0.011070110701107	Cytochrome P450 family 11 subfamily A member 1	Cholesterol metabolism	Lipid biosynthesis	Lipid metabolism	Steroid biosynthesis	Steroid metabolism	Steroidogenesis	Sterol metabolism	Monooxygenase	Oxidoreductase	Disease mutation	FDA approved drug targets
AC079781.5	20.736801	3.6102612	5.33444684117726e-75	3.76196702955547e-73	0.647058823529412	0.20479704797048	NA	NA	NA	NA
MTHFD1L	21.256214	3.6093655	1.8460147584162e-84	1.79696771736147e-82	0.321642619311876	0.0479704797047971	Methylenetetrahydrofolate dehydrogenase (NADP+ dependent) 1 like	One-carbon metabolism	Ligase
HES1	15.67216	3.6070445	7.02840857849335e-52	2.12249820446729e-50	0.130743618201998	0.0129151291512915	Hes family bHLH transcription factor 1	Transcription	Transcription regulation	DNA-binding	Repressor
SIVA1	19.454153	3.606565	3.73483083126367e-67	1.95563008948614e-65	0.710099889012209	0.269372693726937	SIVA1 apoptosis inducing factor	Apoptosis	Host-virus interaction
TUBB2A	20.566265	3.6063426	1.98504895524243e-81	1.71355605685915e-79	0.272364039955605	0.040590405904059	Tubulin beta 2A class IIa			Disease mutation
ANAPC11	19.001923	3.606169	4.46079851553222e-64	2.09052095348265e-62	0.785127635960044	0.333948339483395	Anaphase promoting complex subunit 11	Cell cycle	Cell division	Mitosis	Ubl conjugation pathway
UCHL1	14.95195	3.6059465	1.02176685520889e-47	2.63364004700708e-46	0.117203107658158	0.011070110701107	Ubiquitin C-terminal hydrolase L1	Ubl conjugation pathway	Hydrolase	Protease	Thiol protease	Disease mutation	Hereditary spastic paraplegia	Neurodegeneration	Parkinson disease	Parkinsonism
DLL3	16.506016	3.6056588	5.2471203970939e-57	1.91616837414631e-55	0.142064372918979	0.014760147601476	Delta like canonical Notch ligand 3	Differentiation	Notch signaling pathway	Developmental protein	Disease mutation	Dwarfism
HS6ST2	17.070755	3.6055858	1.8811474953504e-60	7.77987338726778e-59	0.154273029966704	0.0166051660516605	Heparan sulfate 6-O-sulfotransferase 2		Transferase	Disease mutation	Mental retardation
RBBP4	19.18554	3.5982203	2.73852503499574e-65	1.33465718782795e-63	0.756270810210877	0.306273062730627	RB binding protein 4	chromatin remodeling factor	Cell cycle	DNA replication	Transcription	Transcription regulation	Chromatin regulator	Repressor	Cancer-related genes
HNRNPF	18.279383	3.5981238	8.15076732683144e-60	3.28553122168896e-58	0.860377358490566	0.444649446494465	Heterogeneous nuclear ribonucleoprotein F	mRNA processing	mRNA splicing	Ribonucleoprotein	RNA-binding
PRPF19	21.775377	3.5959263	3.17373700648622e-83	2.93338252965662e-81	0.515871254162042	0.125461254612546	Pre-mRNA processing factor 19	DNA damage	DNA repair	mRNA processing	mRNA splicing	Ubl conjugation pathway	Transferase
NCKIPSD	14.091981	3.5952985	8.10651621963886e-43	1.7371580805328e-41	0.105438401775805	0.00922509225092251	NCK interacting protein with SH3 domain			Proto-oncogene
MFSD10	19.315248	3.5949323	4.08274275513648e-66	2.04421980274624e-64	0.740732519422863	0.289667896678967	Major facilitator superfamily domain containing 10	Apoptosis	Transport
TXN2	19.792797	3.5943332	7.56696343104816e-69	4.1899913546111e-67	0.727635960044395	0.27859778597786	Thioredoxin 2	Electron transport	Transport		Neurodegeneration	Primary mitochondrial disease
CDK2	20.409288	3.5914197	1.07244984012464e-80	9.08628162000044e-79	0.256825749167592	0.0350553505535055	Cyclin dependent kinase 2	Cell cycle	Cell division	DNA damage	DNA repair	Meiosis	Mitosis	Kinase	Serine/threonine-protein kinase	Transferase	Cancer-related genes
TP73	19.4358	3.5907693	6.32343410870739e-75	4.43379332974711e-73	0.219755826859046	0.0276752767527675	Tumor protein p73	Apoptosis	Cell cycle	Host-virus interaction	Transcription	Transcription regulation	Activator	DNA-binding	Tumor suppressor
ASPM	19.776648	3.5900092	6.76071739315441e-76	4.89029678472025e-74	0.267258601553829	0.040590405904059	Abnormal spindle microtubule assembly	Cell cycle	Cell division	Mitosis	Calmodulin-binding	Cancer-related genes	Disease mutation	Mental retardation	Primary microcephaly
PKM	18.063301	3.5897663	1.94956732990782e-58	7.49539010944916e-57	0.906548279689234	0.527675276752767	Pyruvate kinase M1/2	Glycolysis	Translation regulation	Allosteric enzyme	Kinase	Transferase	Cancer-related genes
VDAC2	18.712915	3.5871072	3.02013805427132e-62	1.33341463117472e-60	0.826415094339623	0.381918819188192	Voltage dependent anion channel 2	Ion transport	Transport	Porin
AHR	21.099897	3.5846782	2.92940004044388e-83	2.7144043260832e-81	0.328967813540511	0.0535055350553506	Aryl hydrocarbon receptor	Biological rhythms	Cell cycle	Transcription	Transcription regulation	Activator	DNA-binding	Receptor	Repressor	Cancer-related genes	Retinitis pigmentosa
AC091057.6	13.979879	3.5844884	3.34906200883268e-42	7.02861345099111e-41	0.104550499445061	0.00922509225092251	NA	NA	NA	NA
PTP4A1	20.43193	3.5824168	2.0066059744321e-80	1.69225311682464e-78	0.269478357380688	0.0387453874538745	Protein tyrosine phosphatase type IVA	member 1	Cell cycle	Developmental protein	Hydrolase	Protein phosphatase
RMDN1	21.40911	3.5816417	1.66923583861156e-83	1.56254989588291e-81	0.387347391786903	0.0664206642066421	Regulator of microtubule dynamics 1
ARPC1A	20.484385	3.5785377	1.75945626055231e-73	1.17944795956914e-71	0.651054384017758	0.212177121771218	Actin related protein 2/3 complex subunit 1A		Actin-binding
MTX2	21.849783	3.5785074	1.72820109416008e-84	1.68677035326275e-82	0.475693673695893	0.105166051660517	Metaxin 2	Protein transport	Transport
UBE2V2	21.14206	3.5782835	1.90164544490511e-78	1.5065395006271e-76	0.564261931187569	0.151291512915129	Ubiquitin conjugating enzyme E2 V2	Ubl conjugation pathway
KPNA2	21.205345	3.5782464	2.34270307026469e-80	1.9576546820721e-78	0.482796892341842	0.118081180811808	Karyopherin subunit alpha 2	Host-virus interaction	Protein transport	Transport
DLGAP5	17.823412	3.575701	1.26389381406151e-64	6.05494469744313e-63	0.18534961154273	0.022140221402214	DLG associated protein 5	Cell cycle
ILF3	18.890226	3.573769	1.44699963648117e-63	6.64512342469855e-62	0.773362930077691	0.322878228782288	Interleukin enhancer binding factor 3	Antiviral defense	Transcription	Transcription regulation	DNA-binding	RNA-binding	Cancer-related genes
TUFM	18.332628	3.5724611	5.55081823368576e-60	2.26242202863176e-58	0.868146503884573	0.435424354243542	Tu translation elongation factor	mitochondrial	Host-virus interaction	Protein biosynthesis	Elongation factor	Disease mutation	Primary mitochondrial disease
RCN1	21.62242	3.57221	3.48044208303775e-84	3.3435081543639e-82	0.420865704772475	0.0811808118081181	Reticulocalbin 1
TXNDC17	20.470966	3.572114	9.17051060368467e-74	6.20424877274423e-72	0.619089900110988	0.190036900369004	Thioredoxin domain containing 17
UBL7	20.745821	3.5694914	1.85574230345467e-75	1.32144015659036e-73	0.610432852386238	0.180811808118081	Ubiquitin like 7	Ubl conjugation pathway
RGCC	19.370903	3.5694773	1.76964493790864e-68	9.69622370844221e-67	0.529855715871254	0.153136531365314	Regulator of cell cycle	Cell cycle
CENPU	20.838007	3.5689695	4.14863647523231e-82	3.6855398939315e-80	0.305438401775805	0.0479704797047971	Centromere protein U	Host-virus interaction	Transcription	Transcription regulation	Repressor
PRC1	18.902098	3.56714	4.70990220843655e-71	2.86357360018249e-69	0.21953385127636	0.0276752767527675	Protein regulator of cytokinesis 1	Cell cycle	Cell division		Oncogene
REEP4	20.266502	3.5651555	3.58022477296836e-79	2.87999575638274e-77	0.26992230854606	0.0387453874538745	Receptor accessory protein 4	Cell cycle	Cell division	Mitosis
WDR18	21.23702	3.5611408	1.60951708282757e-79	1.3178956319591e-77	0.530299667036626	0.1309963099631	WD repeat domain 18		Developmental protein
GSDMD	20.302292	3.5581408	1.72313164624937e-72	1.11035812296432e-70	0.645948945615982	0.210332103321033	Gasdermin D	Immunity	Inflammatory response	Innate immunity	Necrosis
ACTL6A	21.43726	3.557586	9.18884160727134e-84	8.66806164092109e-82	0.388235294117647	0.0701107011070111	Actin like 6A	DNA damage	DNA recombination	DNA repair	Growth regulation	Neurogenesis	Transcription	Transcription regulation	Activator	Chromatin regulator	Disease mutation	Mental retardation
UQCC2	20.976671	3.5574384	1.62419807552101e-77	1.23848487004467e-75	0.561598224195339	0.153136531365314	Ubiquinol-cytochrome c reductase complex assembly factor 2			Primary mitochondrial disease
THOP1	20.979239	3.555269	4.03433550364872e-82	3.59271809657048e-80	0.331409544950055	0.0516605166051661	Thimet oligopeptidase 1		Hydrolase	Metalloprotease	Protease
HAGHL	19.891161	3.5552006	2.37727236340111e-76	1.74719971431414e-74	0.269700332963374	0.03690036900369	Hydroxyacylglutathione hydrolase like		Hydrolase
WDHD1	18.017532	3.554289	1.29878419061106e-65	6.39795426117838e-64	0.193340732519423	0.022140221402214	WD repeat and HMG-box DNA binding protein 1		DNA-binding
TRMT112	18.26708	3.553967	7.72324500609454e-60	3.12351923169134e-58	0.838401775804661	0.400369003690037	TRNA methyltransferase subunit 11-2	rRNA processing
DCAF13	21.511047	3.5521016	1.7637219063244e-82	1.58999964269408e-80	0.466592674805771	0.103321033210332	DDB1 and CUL4 associated factor 13	Ribosome biogenesis	rRNA processing	Ubl conjugation pathway	Ribonucleoprotein
THOC3	21.152702	3.5507994	6.42585353491177e-79	5.13521103125122e-77	0.537846836847947	0.138376383763838	THO complex 3	mRNA processing	mRNA splicing	mRNA transport	Transport	RNA-binding
PCM1	19.463398	3.5492964	1.88235528762825e-67	9.92738989661117e-66	0.681021087680355	0.243542435424354	Pericentriolar material 1	Cilium biogenesis/degradation		Cancer-related genes	Proto-oncogene
NRM	21.676888	3.548212	2.92600859684585e-85	2.90229920469254e-83	0.398446170921199	0.0774907749077491	Nurim
AKAP5	20.877203	3.5481484	1.94852370923674e-82	1.75228295532614e-80	0.306548279689234	0.0498154981549815	A-kinase anchoring protein 5		Calmodulin-binding
PCOLCE	20.126875	3.547147	1.61751410226972e-77	1.23596312436689e-75	0.285904550499445	0.040590405904059	Procollagen C-endopeptidase enhancer
KLHL23	17.989412	3.5435343	6.0411606401546e-66	3.00833361347345e-64	0.181354051054384	0.022140221402214	Kelch like family member 23
DNAAF3	16.04362	3.542831	4.71180961999552e-54	1.54531311739656e-52	0.138512763596004	0.014760147601476	Dynein axonemal assembly factor 3
KPNB1	18.781345	3.5424204	4.53558324999279e-63	2.05454062540824e-61	0.765371809100999	0.324723247232472	Karyopherin subunit beta 1	Host-virus interaction	Protein transport	Transport
VANGL1	17.941105	3.541986	3.13864430493198e-65	1.52559787788599e-63	0.190011098779134	0.022140221402214	VANGL planar cell polarity protein 1			Disease mutation
NEIL3	14.457701	3.5402377	7.44690878919353e-45	1.72509056071691e-43	0.112319644839068	0.011070110701107	Nei like DNA glycosylase 3	DNA damage	DNA repair	DNA-binding	Glycosidase	Hydrolase	Lyase	Multifunctional enzyme
GTF2I	20.818375	3.5376267	7.16927398367961e-77	5.37710239911183e-75	0.536958934517203	0.136531365313653	General transcription factor IIi	Transcription	Transcription regulation	DNA-binding	Williams-Beuren syndrome
APOC2	16.379175	3.5375288	5.86711788776173e-56	2.04711517454688e-54	0.149389567147614	0.0166051660516605	Apolipoprotein C2	Lipid degradation	Lipid metabolism	Lipid transport	Transport		Disease mutation	Hyperlipidemia
NUDT11	18.637402	3.5365946	1.43578846874478e-69	8.18555977329089e-68	0.207325194228635	0.025830258302583	Nudix hydrolase 11		Hydrolase
ASMT	15.205911	3.5357847	2.96393998657402e-49	8.16891321149065e-48	0.12031076581576	0.0129151291512915	Acetylserotonin O-methyltransferase	Melatonin biosynthesis	Methyltransferase	Transferase
TRAV39	14.3861065	3.5356278	1.82369079229093e-44	4.17180666804002e-43	0.110765815760266	0.011070110701107	NA	NA	NA	NA
TIMM13	19.388605	3.534719	9.22802292645797e-67	4.7705489707809e-65	0.713207547169811	0.273062730627306	Translocase of inner mitochondrial membrane 13	Protein transport	Translocation	Transport	Chaperone
FBXL6	15.327587	3.5340126	1.54683640318493e-49	4.3119390093657e-48	0.134739178690344	0.0129151291512915	F-box and leucine rich repeat protein 6	Ubl conjugation pathway
PRR11	16.858376	3.5333755	1.29487523612541e-58	4.99933845120528e-57	0.165593784683685	0.018450184501845	Proline rich 11
AIG1	21.175714	3.5322154	1.7721306732217e-80	1.49796200393967e-78	0.455049944506104	0.0959409594095941	Androgen induced 1	Lipid metabolism	Hydrolase
FCGR3A	16.86452	3.531816	2.3409420317822e-52	7.17594801551593e-51	0.899001109877913	0.474169741697417	Fc fragment of IgG receptor IIIa		IgG-binding protein	Receptor	FDA approved drug targets
RRP12	19.484373	3.5316086	2.02194618605957e-73	1.34800095366059e-71	0.271032186459489	0.03690036900369	Ribosomal RNA processing 12 homolog
NHP2	18.376331	3.530266	1.23737148057023e-60	5.15233601369179e-59	0.807769145394007	0.370848708487085	NHP2 ribonucleoprotein	Ribosome biogenesis	rRNA processing	Ribonucleoprotein	RNA-binding	Disease mutation	Dyskeratosis congenita
SMPDL3B	17.451637	3.52922	1.70743022944822e-62	7.57498834279202e-61	0.17180910099889	0.0202952029520295	Sphingomyelin phosphodiesterase acid like 3B	Immunity	Inflammatory response	Innate immunity	Lipid degradation	Lipid metabolism	Glycosidase	Hydrolase
DEPDC1B	17.725279	3.5256667	1.19113644751924e-63	5.49770304106578e-62	0.191786903440622	0.022140221402214	DEP domain containing 1B		GTPase activation
RTRAF	18.203062	3.5243328	2.46454920651095e-59	9.80488755516384e-58	0.863928967813541	0.429889298892989	RNA transcription	translation and transport factor	Host-virus interaction	Transcription	Transcription regulation	RNA-binding
RBFA	21.333647	3.522312	1.70578489009552e-82	1.54156624104657e-80	0.412652608213097	0.0811808118081181	Ribosome binding factor A	rRNA processing
FAM216A	20.687002	3.5203707	5.53163025213477e-81	4.70844648507872e-79	0.305438401775805	0.0479704797047971	Family with sequence similarity 216 member A
CAPRIN1	20.282293	3.5193448	6.88896236243458e-73	4.4945260504005e-71	0.603551609322974	0.186346863468635	Cell cycle associated protein 1	Differentiation	Protein synthesis inhibitor	RNA-binding
TMEM141	19.935596	3.518904	1.7528405852229e-70	1.03912151568911e-68	0.632186459489456	0.197416974169742	Transmembrane protein 141
MRPS34	19.252193	3.5182965	4.61871133312847e-66	2.30626812419966e-64	0.70188679245283	0.25830258302583	Mitochondrial ribosomal protein S34		Ribonucleoprotein	Ribosomal protein	Disease mutation	Primary mitochondrial disease
SPDL1	14.387179	3.514366	2.24651753778129e-44	5.12303977572167e-43	0.114317425083241	0.011070110701107	Spindle apparatus coiled-coil protein 1	Cell cycle	Cell division	Mitosis
SPR	14.221729	3.5083432	1.30013168276864e-43	2.87877312286843e-42	0.106548279689234	0.011070110701107	Sepiapterin reductase		Oxidoreductase	Disease mutation	Dystonia
LDLR	20.599358	3.5080926	3.00575302019032e-77	2.27771358782579e-75	0.439955604883463	0.0996309963099631	Low density lipoprotein receptor	Cholesterol metabolism	Endocytosis	Host-virus interaction	Lipid metabolism	Lipid transport	Steroid metabolism	Sterol metabolism	Transport	Host cell receptor for virus entry	Receptor	Disease mutation
FMC1	21.149363	3.5079405	3.83570962124934e-80	3.16909272793109e-78	0.465704772475028	0.103321033210332	Formation of mitochondrial complex V assembly factor 1 homolog
GCSH	21.04831	3.5078042	3.41308216522692e-79	2.75766490793533e-77	0.483018867924528	0.112546125461255	Glycine cleavage system protein H
ATP5MC3	17.733324	3.506881	1.84804293971375e-56	6.59904581819151e-55	0.943174250832408	0.592250922509225	ATP synthase membrane subunit c locus 3	Hydrogen ion transport	Ion transport	Transport
ENO1	17.646454	3.5055964	5.72472814167236e-56	2.00124904215234e-54	0.953829078801332	0.623616236162362	Enolase 1	Glycolysis	Plasminogen activation	Transcription	Transcription regulation	DNA-binding	Lyase	Repressor	Cancer-related genes
CHD4	19.801517	3.5052814	4.64861410887021e-70	2.69641719490901e-68	0.60110987791343	0.180811808118081	Chromodomain helicase DNA binding protein 4	Transcription	Transcription regulation	Chromatin regulator	DNA-binding	Helicase	Hydrolase	Cancer-related genes	Disease mutation	Mental retardation
SPC24	17.693388	3.5045085	4.25219364838265e-64	1.99531461185197e-62	0.175804661487236	0.022140221402214	SPC24	NDC80 kinetochore complex component	Cell cycle	Cell division	Mitosis
CPSF4	21.604046	3.5043116	2.79814111040567e-84	2.70223648501209e-82	0.418201997780244	0.0867158671586716	Cleavage and polyadenylation specific factor 4	Host-virus interaction	mRNA processing	RNA-binding
TBCA	17.726473	3.502128	1.14409311390783e-56	4.13375637336035e-55	0.908102108768036	0.507380073800738	Tubulin folding cofactor A		Chaperone
ATP5F1C	17.996151	3.5014305	3.26239648003248e-58	1.24772177184607e-56	0.873917869034406	0.446494464944649	ATP synthase F1 subunit gamma	ATP synthesis	Hydrogen ion transport	Ion transport	Transport
KIF14	15.473443	3.5013137	1.28659097089158e-50	3.76422990612332e-49	0.132519422863485	0.014760147601476	Kinesin family member 14		Motor protein	Ciliopathy	Disease mutation	Meckel syndrome	Primary microcephaly
TUBG1	20.02102	3.499961	1.51623038263767e-76	1.12339166467452e-74	0.293451720310766	0.044280442804428	Tubulin gamma 1			Disease mutation	FDA approved drug targets	Lissencephaly
HNRNPD	19.670702	3.4994073	5.12718771754995e-69	2.86067374466533e-67	0.631076581576027	0.202952029520295	Heterogeneous nuclear ribonucleoprotein D	Biological rhythms	Transcription	Transcription regulation	DNA-binding	Ribonucleoprotein	RNA-binding
SPAG5	17.084393	3.4989638	7.59488134571496e-60	3.0750027890986e-58	0.174916759156493	0.0202952029520295	Sperm associated antigen 5	Cell cycle	Cell division	Mitosis
NAA50	19.941353	3.4971201	8.53754488522658e-71	5.13107849497829e-69	0.610654827968923	0.188191881918819	N(alpha)-acetyltransferase 50	NatE catalytic subunit		Acyltransferase	Transferase
FAM49B	17.958313	3.4965973	3.50835364099555e-58	1.33840655206106e-56	0.847058823529412	0.40590405904059	Family with sequence similarity 49 member B
B3GNT7	20.642	3.496595	4.5469782631666e-80	3.74828719392254e-78	0.328079911209767	0.0571955719557196	UDP-GlcNAc:betaGal beta-1	3-N-acetylglucosaminyltransferase 7		Glycosyltransferase	Transferase
ELAVL1	20.201666	3.4964027	2.51820945976764e-72	1.60853375980725e-70	0.608213096559378	0.186346863468635	ELAV like RNA binding protein 1		RNA-binding
FCRLB	19.841787	3.4946783	3.02373803367871e-76	2.21787246033416e-74	0.265260821309656	0.0387453874538745	Fc receptor like B
AKR7A2	19.59529	3.4941628	2.37073485783562e-68	1.28932045366481e-66	0.659045504994451	0.225092250922509	Aldo-keto reductase family 7 member A2		Oxidoreductase
NUDT21	19.274773	3.4926748	2.74522448668965e-66	1.38590291637694e-64	0.692563817980022	0.256457564575646	Nudix hydrolase 21	Differentiation	mRNA processing	RNA-binding
DNAJC12	19.205313	3.4925838	6.42069655273592e-73	4.21153968685819e-71	0.229300776914539	0.0313653136531365	DnaJ heat shock protein family (Hsp40) member C12		Chaperone	Disease mutation
ECT2	14.110291	3.491718	5.46902404927607e-43	1.18165141220516e-41	0.105660377358491	0.011070110701107	Epithelial cell transforming 2	Cell cycle	Cell division	Differentiation	Neurogenesis	Protein transport	Transport	Guanine-nucleotide releasing factor	Oncogene
TPM4	18.019472	3.4891016	4.46037474917711e-59	1.75353572711742e-57	0.763817980022198	0.339483394833948	Tropomyosin 4		Actin-binding	Muscle protein	Cancer-related genes
LGALS9B	20.587088	3.4871662	3.43223503647789e-79	2.76703159846095e-77	0.342064372918979	0.0590405904059041	Galectin 9B
MELK	16.16273	3.4866037	1.98721773380751e-54	6.58823879303339e-53	0.152053274139845	0.0166051660516605	Maternal embryonic leucine zipper kinase	Apoptosis	Cell cycle	Kinase	Serine/threonine-protein kinase	Transferase
GPI	18.366056	3.4860024	9.08157346673443e-61	3.79013307247374e-59	0.775360710321865	0.333948339483395	Glucose-6-phosphate isomerase	Gluconeogenesis	Glycolysis	Cytokine	Growth factor	Isomerase	Cancer-related genes	Disease mutation	Hereditary hemolytic anemia
PYCR3	18.67124	3.4851165	4.56576715992585e-69	2.55132280641902e-67	0.22819089900111	0.029520295202952	Pyrroline-5-carboxylate reductase 3	Amino-acid biosynthesis	Proline biosynthesis	Oxidoreductase
SNRNP25	21.166897	3.4846857	5.29058476303789e-81	4.51376906554661e-79	0.431520532741398	0.0922509225092251	Small nuclear ribonucleoprotein U11/U12 subunit 25	mRNA processing	mRNA splicing
CENPA	15.860817	3.4845912	8.6929772603731e-53	2.7147752620044e-51	0.143396226415094	0.0166051660516605	Centromere protein A	Cell cycle	Cell division	Host-virus interaction	Mitosis	DNA-binding
PHB2	17.766247	3.483986	4.21904247851478e-57	1.55353293517223e-55	0.8661487236404	0.446494464944649	Prohibitin 2	Transcription	Transcription regulation	Receptor	Repressor
TSPAN13	19.378935	3.482511	4.96101392208136e-73	3.26579263600899e-71	0.26126526082131	0.03690036900369	Tetraspanin 13
RPP25	14.154583	3.4821794	7.41771841617297e-43	1.59235138856508e-41	0.118756936736959	0.011070110701107	Ribonuclease P and MRP subunit p25	rRNA processing	tRNA processing	Hydrolase	RNA-binding
SOX2	19.105947	3.4812932	1.03986237603754e-71	6.46180014012734e-70	0.245061043285239	0.0350553505535055	SRY-box 2	Transcription	Transcription regulation	Activator	Developmental protein	DNA-binding	Cancer-related genes	Disease mutation	Microphthalmia
TXN	17.59602	3.481081	2.49976468978761e-56	8.86568676462369e-55	0.855937846836848	0.444649446494465	Thioredoxin	Electron transport	Transcription	Transcription regulation	Transport	Activator	Allergen
NDUFB5	19.67778	3.480541	7.9934262380397e-69	4.41944703532464e-67	0.656159822419534	0.219557195571956	NADH:ubiquinone oxidoreductase subunit B5	Electron transport	Respiratory chain	Transport
MRPL3	20.23654	3.4797878	8.25538740758423e-73	5.35736586001756e-71	0.583573806881243	0.171586715867159	Mitochondrial ribosomal protein L3		Ribonucleoprotein	Ribosomal protein	Disease mutation	Primary mitochondrial disease
CHKA	20.75203	3.4796991	2.35365812420426e-79	1.91011620851441e-77	0.382241953385128	0.0738007380073801	Choline kinase alpha	Lipid biosynthesis	Lipid metabolism	Phospholipid biosynthesis	Phospholipid metabolism	Kinase	Transferase
PSMD13	19.074448	3.4792333	4.33165450409828e-65	2.09990578151657e-63	0.700998890122087	0.260147601476015	Proteasome 26S subunit	non-ATPase 13
BMP7	19.596924	3.477077	2.59641857631378e-74	1.78295527789232e-72	0.271698113207547	0.040590405904059	Bone morphogenetic protein 7	Chondrogenesis	Differentiation	Osteogenesis	Cytokine	Developmental protein	Growth factor
TOMM40	20.350893	3.4769626	6.75445162517089e-74	4.61230753606119e-72	0.555826859045505	0.160516605166052	Translocase of outer mitochondrial membrane 40	Ion transport	Protein transport	Transport	Porin
USP1	20.151073	3.4756382	6.80449655184285e-73	4.44734604096429e-71	0.537402885682575	0.14760147601476	Ubiquitin specific peptidase 1	DNA damage	DNA repair	Ubl conjugation pathway	Hydrolase	Protease	Thiol protease
DDX39B	18.45881	3.475423	2.89532910914879e-61	1.2322318688832e-59	0.775804661487236	0.333948339483395	DExD-box helicase 39B	mRNA processing	mRNA splicing	mRNA transport	Transport	Helicase	Hydrolase	RNA-binding
CFAP20	20.587048	3.4746413	1.29480771535178e-76	9.61283107293928e-75	0.465926748057714	0.107011070110701	Cilia and flagella associated protein 20
RDM1	15.454417	3.4732976	2.34905628783368e-50	6.78593600560383e-49	0.135849056603774	0.014760147601476	RAD52 motif containing 1		DNA-binding	RNA-binding
CPXM1	19.377102	3.472419	1.79735406523089e-73	1.20265002086866e-71	0.2503884572697	0.03690036900369	Carboxypeptidase X	M14 family member 1		Carboxypeptidase	Hydrolase	Metalloprotease	Protease
FNBP1L	15.965707	3.4717286	2.37223440444664e-53	7.53045545855606e-52	0.146725860155383	0.0166051660516605	Formin binding protein 1 like	Autophagy	Endocytosis
TRPS1	20.447485	3.4712498	9.31806451034972e-78	7.22564574456165e-76	0.362264150943396	0.0664206642066421	Transcriptional repressor GATA binding 1	Transcription	Transcription regulation	DNA-binding	Repressor	Disease mutation
SMIM19	19.554117	3.4710386	5.21468764071925e-68	2.79039155464862e-66	0.673917869034406	0.239852398523985	Small integral membrane protein 19
STARD4	20.044455	3.4709718	4.03469045156417e-76	2.94170727525299e-74	0.316981132075472	0.0516605166051661	StAR related lipid transfer domain containing 4	Lipid transport	Transport
AKIP1	18.381735	3.470792	2.29823330246068e-67	1.20512374073587e-65	0.217980022197558	0.0276752767527675	A-kinase interacting protein 1			Proto-oncogene
PUS7	20.486021	3.4706035	6.85443422420039e-79	5.46577662396423e-77	0.331631520532741	0.0590405904059041	Pseudouridylate synthase 7 (putative)	tRNA processing	Isomerase	Disease mutation	Dwarfism	Mental retardation
AC139099.2	18.88784	3.470326	1.95921871372369e-70	1.1566026474355e-68	0.233962264150943	0.0313653136531365	NA	NA	NA	NA
SLC19A1	18.620583	3.4694488	7.50392744408063e-69	4.16138255122417e-67	0.224639289678135	0.029520295202952	Solute carrier family 19 member 1	Antiport	Transport		Cancer-related genes
NLE1	20.202593	3.4676178	7.77746741397676e-78	6.05666137912688e-76	0.295005549389567	0.0461254612546125	Notchless homolog 1	Notch signaling pathway
TROAP	17.335052	3.467206	4.18669707522488e-61	1.76540667799891e-59	0.190899001109878	0.0239852398523985	Trophinin associated protein	Cell adhesion
AKAP9	18.889254	3.4667554	3.20545049777672e-64	1.50994457746623e-62	0.689234184239734	0.254612546125461	A-kinase anchoring protein 9			Cancer-related genes	Disease mutation	Long QT syndrome
GART	20.897137	3.4660594	2.54347593510284e-79	2.05959651992697e-77	0.426637069922309	0.0904059040590406	Phosphoribosylglycinamide formyltransferase	phosphoribosylglycinamide synthetase	phosphoribosylaminoimidazole synthetase	Purine biosynthesis	Ligase	Multifunctional enzyme	Transferase	FDA approved drug targets
SASH3	18.255995	3.463743	2.19603425983309e-60	9.07190179956556e-59	0.742286348501665	0.300738007380074	SAM and SH3 domain containing 3
HEBP1	20.755972	3.4632387	4.4282545009515e-77	3.3418256286459e-75	0.499445061043285	0.121771217712177	Heme binding protein 1
PCBD1	20.556618	3.4616954	1.67270687385123e-75	1.19809675713951e-73	0.522974472807991	0.134686346863469	Pterin-4 alpha-carbinolamine dehydratase 1	Tetrahydrobiopterin biosynthesis	Transcription	Transcription regulation	Activator	Lyase	Disease mutation
CHEK2	17.709202	3.4615715	2.60767428170478e-63	1.18563337123822e-61	0.199112097669256	0.0239852398523985	Checkpoint kinase 2	Apoptosis	Cell cycle	Cell division	DNA damage	DNA repair	Mitosis	Transcription	Transcription regulation	Kinase	Serine/threonine-protein kinase	Transferase	Cancer-related genes	Disease mutation	Li-Fraumeni syndrome	Tumor suppressor
AK2	20.350746	3.461158	7.97150015972319e-74	5.42313898412692e-72	0.559156492785794	0.160516605166052	Adenylate kinase 2		Kinase	Transferase	Disease mutation	SCID
SLC25A3	17.449947	3.4608252	5.14653068482234e-55	1.734513532184e-53	0.944284128745838	0.586715867158672	Solute carrier family 25 member 3	Symport	Transport		Disease mutation
HMGB3	20.246325	3.4597595	9.88803444543592e-78	7.65141540671037e-76	0.31276359600444	0.0535055350553506	High mobility group box 3	Immunity	Innate immunity	Transcription	Transcription regulation	DNA-binding	Microphthalmia
GTSE1	17.659016	3.4596026	4.96129375976394e-63	2.24183102347062e-61	0.199778024417314	0.025830258302583	G2 and S-phase expressed 1
AEBP1	18.400505	3.4574337	2.23625691532647e-67	1.17430759480436e-65	0.223529411764706	0.029520295202952	AE binding protein 1	Transcription	Transcription regulation	Calmodulin-binding	DNA-binding	Repressor	Disease mutation	Ehlers-Danlos syndrome
POLR2J	17.91118	3.4568048	5.58952715705782e-58	2.11127227528868e-56	0.844395116537181	0.416974169741697	RNA polymerase II subunit J	Transcription
CNTLN	19.445566	3.4560606	7.89018947296934e-74	5.37781796834545e-72	0.253052164261931	0.03690036900369	Centlein
IFI27L1	20.616978	3.4555874	1.03010892924089e-79	8.47258807171814e-78	0.332075471698113	0.0571955719557196	Interferon alpha inducible protein 27 like 1	Apoptosis
CRTAP	20.108763	3.4550183	3.0898995347262e-72	1.96999457283848e-70	0.568701442841287	0.164206642066421	Cartilage associated protein			Disease mutation	Dwarfism	Osteogenesis imperfecta
FBL	17.833084	3.4537122	1.30804665495019e-57	4.89527767053495e-56	0.837735849056604	0.407749077490775	Fibrillarin	rRNA processing	Methyltransferase	Ribonucleoprotein	RNA-binding	Transferase
EEF1AKMT4	16.378422	3.452879	2.07749163953808e-55	7.10638051390032e-54	0.165815760266371	0.018450184501845	EEF1A lysine methyltransferase 4		Hydrolase	Metalloprotease	Methyltransferase	Multifunctional enzyme	Protease	Transferase
DDX11	18.196577	3.4518924	1.13848196358406e-66	5.84426063802807e-65	0.203551609322974	0.0276752767527675	DEAD/H-box helicase 11	DNA damage	DNA repair	DNA replication	Host-virus interaction	Transcription	Transcription regulation	Activator	Developmental protein	DNA-binding	Helicase	Hydrolase	RNA-binding	Disease mutation
ENY2	18.696877	3.4494603	6.57330159061904e-63	2.95927935446799e-61	0.7165371809101	0.273062730627306	ENY2	transcription and export complex 2 subunit	mRNA transport	Protein transport	Transcription	Transcription regulation	Translocation	Transport	Activator	Chromatin regulator
IARS	20.666021	3.4483144	6.03195677425296e-78	4.7174284165477e-76	0.419977802441731	0.0885608856088561	Isoleucyl-tRNA synthetase	Protein biosynthesis	Aminoacyl-tRNA synthetase	Ligase	Disease mutation	Mental retardation
ETFA	19.390484	3.4481223	3.8508079825086e-67	2.01347747096853e-65	0.664150943396226	0.228782287822878	Electron transfer flavoprotein alpha subunit	Electron transport	Transport		Disease mutation	Glutaricaciduria
CCNB1	18.262413	3.447766	1.99103603270009e-66	1.01354533842637e-64	0.231076581576027	0.0350553505535055	Cyclin B1	Cell cycle	Cell division	Mitosis	Cyclin	Cancer-related genes
SBF2-AS1	13.872461	3.444755	1.66804641447305e-41	3.41234035129306e-40	0.108546059933407	0.011070110701107	NA	NA	NA	NA
PSMB5	20.076109	3.4429862	4.60457692760077e-72	2.92590486331799e-70	0.565371809100999	0.160516605166052	Proteasome subunit beta 5	Host-virus interaction	Hydrolase	Protease	Threonine protease	FDA approved drug targets
SNRPA	17.893204	3.4412324	3.51047864806594e-58	1.33840655206106e-56	0.794894561598224	0.363468634686347	Small nuclear ribonucleoprotein polypeptide A	mRNA processing	mRNA splicing	Ribonucleoprotein	RNA-binding
ERH	17.700283	3.4409387	6.54922683218825e-57	2.38515672920321e-55	0.844395116537181	0.424354243542435	ERH	mRNA splicing and mitosis factor	Cell cycle
NUCB2	17.738647	3.440714	1.63832646641792e-57	6.11257767557209e-56	0.773584905660377	0.341328413284133	Nucleobindin 2
RCC1	20.298826	3.4400642	1.16519034562334e-77	8.95948147902519e-76	0.32519422863485	0.0553505535055351	Regulator of chromosome condensation 1	Cell cycle	Cell division	Mitosis	DNA-binding	Guanine-nucleotide releasing factor
GMNN	20.223225	3.437921	1.13710824336103e-76	8.47824240984971e-75	0.342952275249723	0.0608856088560886	Geminin	DNA replication inhibitor	Cell cycle	DNA replication inhibitor	Cancer-related genes	Disease mutation	Dwarfism
RSL1D1	17.72609	3.4378197	4.27260161346999e-57	1.57167328296095e-55	0.830854605993341	0.396678966789668	Ribosomal L1 domain containing 1
CA8	18.549555	3.4340436	2.20888699629922e-68	1.20308739511232e-66	0.227746947835738	0.033210332103321	Carbonic anhydrase 8			Cancer-related genes	Disease mutation	Mental retardation
MIR155HG	20.34865	3.432714	8.98329850367089e-78	6.98084306863818e-76	0.339178690344062	0.0627306273062731	NA	NA	NA	NA
KLF6	16.632992	3.4325294	2.07343209930671e-51	6.18497866884472e-50	0.867258601553829	0.457564575645756	Kruppel like factor 6	Transcription	Transcription regulation	Activator	DNA-binding	Cancer-related genes
ISOC2	20.494364	3.4322355	1.27483146100976e-75	9.14904045184674e-74	0.493007769145394	0.125461254612546	Isochorismatase domain containing 2
TEDC2	15.194445	3.4313505	6.76507334386749e-49	1.8233317338652e-47	0.130743618201998	0.014760147601476	Tubulin epsilon and delta complex 2
VBP1	20.424498	3.4257388	6.09738187534647e-75	4.28349854164215e-73	0.504328523862375	0.125461254612546	VHL binding protein 1		Chaperone
ORC1	13.716503	3.4249759	1.01474882006766e-40	2.01087285128837e-39	0.104550499445061	0.011070110701107	Origin recognition complex subunit 1	DNA replication	DNA-binding	Disease mutation	Dwarfism
POC1A	16.267008	3.424948	4.84077550257106e-55	1.63296980801478e-53	0.155604883462819	0.018450184501845	POC1 centriolar protein A	Cilium biogenesis/degradation		Ciliopathy	Disease mutation	Dwarfism	Hypotrichosis
SNHG15	18.821024	3.4237761	3.04962251416418e-64	1.44035255795521e-62	0.638845726970033	0.223247232472325	NA	NA	NA	NA
POLR3G	16.643408	3.4228816	2.00082876518171e-57	7.44988134632916e-56	0.160044395116537	0.0202952029520295	RNA polymerase III subunit G	Antiviral defense	Immunity	Innate immunity	Transcription
C17orf58	18.280582	3.4223812	1.27801080069532e-66	6.52391538580887e-65	0.220643729189789	0.029520295202952	Chromosome 17 open reading frame 58
NOLC1	19.233822	3.4216468	6.00410313223623e-67	3.11944729004842e-65	0.601553829078801	0.202952029520295	Nucleolar and coiled-body phosphoprotein 1
KIF20B	19.344635	3.4167566	8.88257391235809e-72	5.52910013207855e-70	0.300998890122087	0.0498154981549815	Kinesin family member 20B	Cell cycle	Cell division	Mitosis	Motor protein	Oncogene
GNG5	17.296461	3.4166262	1.73638523658475e-54	5.76709945954976e-53	0.905882352941176	0.507380073800738	G protein subunit gamma 5		Transducer
DBF4	19.243908	3.4132001	4.74872312637157e-67	2.47942960268653e-65	0.586681465038846	0.182656826568266	DBF4 zinc finger	Cell cycle	DNA replication
NUDC	18.606419	3.4120715	1.13286652616604e-62	5.06276528989049e-61	0.681908990011099	0.249077490774908	Nuclear distribution C	dynein complex regulator	Cell cycle	Cell division	Mitosis
GTF3C6	18.893833	3.4087067	3.0498435354643e-64	1.44035255795521e-62	0.685682574916759	0.254612546125461	General transcription factor IIIC subunit 6	Transcription	DNA-binding
SYPL1	19.556667	3.4076676	2.53118535036364e-69	1.42969004642993e-67	0.545394006659268	0.156826568265683	Synaptophysin like 1
KIF20A	14.759359	3.407601	3.00584640055871e-46	7.39361452330978e-45	0.130743618201998	0.014760147601476	Kinesin family member 20A	Protein transport	Transport	Motor protein
SMS	19.706745	3.4060237	8.69656973992551e-70	4.98126993820053e-68	0.580910099889012	0.178966789667897	Spermine synthase	Polyamine biosynthesis	Transferase	FDA approved drug targets	Mental retardation
COPS5	19.566086	3.4059489	1.27859592577856e-68	7.04787492159959e-67	0.611542730299667	0.193726937269373	COP9 signalosome subunit 5		Hydrolase	Metalloprotease	Protease
UQCRC1	18.248566	3.4046562	2.2436894276924e-60	9.25831755839568e-59	0.737846836847947	0.300738007380074	Ubiquinol-cytochrome c reductase core protein 1	Electron transport	Respiratory chain	Transport
AF117829.1	17.473946	3.4031692	9.38708483653183e-62	4.08533522118789e-60	0.199778024417314	0.025830258302583	NA	NA	NA	NA
SNRPD3	17.805042	3.4030602	9.93133150913293e-58	3.72435107137064e-56	0.791786903440622	0.359778597785978	Small nuclear ribonucleoprotein D3 polypeptide	mRNA processing	mRNA splicing	Ribonucleoprotein	RNA-binding
PXMP2	20.451876	3.4015503	1.1296833362423e-77	8.7047452189062e-76	0.369145394006659	0.0719557195571956	Peroxisomal membrane protein 2
FXN	19.974	3.400862	6.51352151752681e-72	4.08221577162669e-70	0.529411764705882	0.143911439114391	Frataxin	Heme biosynthesis	Ion transport	Iron storage	Iron transport	Transport	Oxidoreductase	Disease mutation
NUF2	17.49927	3.3994641	9.70595627671796e-62	4.2190938917358e-60	0.207325194228635	0.0276752767527675	NUF2	NDC80 kinetochore complex component	Cell cycle	Cell division	Mitosis
SRSF2	17.092342	3.3987594	1.51224161679475e-53	4.84248078882805e-52	0.89811320754717	0.516605166051661	Serine and arginine rich splicing factor 2	mRNA processing	mRNA splicing	RNA-binding	Cancer-related genes
PNN	17.355053	3.3983364	3.4903733510958e-55	1.18507564956825e-53	0.831298557158713	0.392988929889299	Pinin	desmosome associated protein	mRNA processing	mRNA splicing	Transcription	Transcription regulation	Activator	DNA-binding	Tumor suppressor
NDUFB6	18.398754	3.3982675	2.10329113341241e-61	8.99328957640509e-60	0.704772475027747	0.273062730627306	NADH:ubiquinone oxidoreductase subunit B6	Electron transport	Respiratory chain	Transport
PARPBP	16.01141	3.3981848	2.3157693788364e-53	7.35759331899229e-52	0.156048834628191	0.018450184501845	PARP1 binding protein	DNA damage	DNA repair	DNA-binding
PCNT	18.250496	3.3952413	6.38105603167048e-66	3.16467522784785e-64	0.238401775804661	0.033210332103321	Pericentrin		Calmodulin-binding	Dwarfism
BAG2	19.758827	3.39464	1.76320078213389e-74	1.22225211793338e-72	0.305882352941176	0.0516605166051661	BCL2 associated athanogene 2		Chaperone
NOP56	19.567173	3.394606	3.76185030266177e-69	2.11501509873615e-67	0.566703662597114	0.173431734317343	NOP56 ribonucleoprotein	Ribosome biogenesis	Ribonucleoprotein	Neurodegeneration	Spinocerebellar ataxia
SYNCRIP	18.688765	3.394084	2.58831616579953e-63	1.17829552219439e-61	0.658601553829079	0.234317343173432	Synaptotagmin binding cytoplasmic RNA interacting protein	Host-virus interaction	mRNA processing	mRNA splicing	Translation regulation	Ribonucleoprotein	RNA-binding
NDUFA8	19.992983	3.3932257	5.72115923529484e-72	3.59794070740595e-70	0.532075471698113	0.143911439114391	NADH:ubiquinone oxidoreductase subunit A8	Electron transport	Respiratory chain	Transport
NFIB	19.086864	3.391855	3.12176368616389e-71	1.91710860196786e-69	0.257713651498335	0.040590405904059	Nuclear factor I B	DNA replication	Transcription	Transcription regulation	Activator	DNA-binding	Cancer-related genes	Disease mutation	Mental retardation
MRPL32	20.058424	3.3916137	6.90919487738201e-73	4.49970536845301e-71	0.490344062153163	0.119926199261993	Mitochondrial ribosomal protein L32		Ribonucleoprotein	Ribosomal protein
UNC5B-AS1	14.671892	3.3913407	6.15209613938237e-46	1.49417963369299e-44	0.122974472807991	0.014760147601476	NA	NA	NA	NA
MRPL13	19.453873	3.3909194	3.28136816989109e-68	1.77664728381928e-66	0.588901220865705	0.182656826568266	Mitochondrial ribosomal protein L13		Ribonucleoprotein	Ribosomal protein
MRPL4	18.936619	3.3908985	9.29425025358425e-65	4.47603754646628e-63	0.653052164261931	0.234317343173432	Mitochondrial ribosomal protein L4		Ribonucleoprotein	Ribosomal protein
FDFT1	17.261194	3.3904228	6.23900870958933e-55	2.09884152371029e-53	0.800443951165372	0.380073800738007	Farnesyl-diphosphate farnesyltransferase 1	Cholesterol biosynthesis	Cholesterol metabolism	Lipid biosynthesis	Lipid metabolism	Steroid biosynthesis	Steroid metabolism	Sterol biosynthesis	Sterol metabolism	Multifunctional enzyme	Transferase
GTPBP3	17.869963	3.3902	9.22278570631368e-64	4.27295164097199e-62	0.221753607103219	0.029520295202952	GTP binding protein 3	mitochondrial	tRNA processing		Cardiomyopathy	Disease mutation	Primary mitochondrial disease
GOT2	20.278423	3.3897638	8.00339777692937e-75	5.59031225254565e-73	0.454827968923418	0.105166051660517	Glutamic-oxaloacetic transaminase 2	Lipid transport	Transport	Aminotransferase	Transferase	Cancer-related genes	Disease mutation	Epilepsy
CNIH1	19.484762	3.3884215	3.31727512376096e-68	1.79343555103065e-66	0.609322974472808	0.195571955719557	Cornichon family AMPA receptor auxiliary protein 1	ER-Golgi transport	Transport
FANCG	17.744492	3.3880968	9.50758521937557e-63	4.26454812027409e-61	0.22708102108768	0.029520295202952	Fanconi anemia complementation group G	DNA damage	DNA repair		Cancer-related genes	Disease mutation	Fanconi anemia
HS3ST3B1	19.29633	3.387108	1.44045596940634e-71	8.92083399936403e-70	0.295227524972253	0.0479704797047971	Heparan sulfate-glucosamine 3-sulfotransferase 3B1		Transferase
WDR41	20.292822	3.3868809	3.29440085781091e-76	2.41156731593474e-74	0.384461709211987	0.0756457564575646	WD repeat domain 41	Autophagy
PIR	13.480466	3.3849375	2.03294992238162e-39	3.81775269928628e-38	0.103218645948946	0.011070110701107	Pirin	Transcription	Transcription regulation	Dioxygenase	Oxidoreductase
TALDO1	17.566755	3.3844414	2.12728420676899e-56	7.55929410213123e-55	0.808435072142064	0.378228782287823	Transaldolase 1	Pentose shunt	Transferase	Disease mutation
MRPL11	18.754812	3.3839922	1.44376617538636e-63	6.63860374187388e-62	0.672807991120977	0.245387453874539	Mitochondrial ribosomal protein L11		Ribonucleoprotein	Ribosomal protein
AASS	16.52309	3.3829508	4.84144629777182e-56	1.69896237722672e-54	0.179134295227525	0.022140221402214	Aminoadipate-semialdehyde synthase		Multifunctional enzyme	Oxidoreductase
MRPL14	19.666742	3.3825564	1.31897394784892e-69	7.53132066540067e-68	0.572697003329634	0.171586715867159	Mitochondrial ribosomal protein L14		Ribonucleoprotein	Ribosomal protein
ALDH1B1	15.858439	3.381572	1.92478017844205e-52	5.92007389169391e-51	0.154051054384018	0.018450184501845	Aldehyde dehydrogenase 1 family member B1		Oxidoreductase
FOXP2	15.294275	3.37979	2.33701503061686e-49	6.48008235875815e-48	0.137846836847947	0.0166051660516605	Forkhead box P2	Transcription	Transcription regulation	DNA-binding	Repressor	Disease mutation
ILF2	17.42359	3.3788404	1.42529607954768e-55	4.90293813980493e-54	0.829744728079911	0.411439114391144	Interleukin enhancer binding factor 2	Transcription	Transcription regulation	Activator	DNA-binding
NRG4	14.111792	3.3781633	1.57144158026963e-42	3.33234839394258e-41	0.123862375138735	0.0129151291512915	Neuregulin 4		Growth factor
SRSF9	18.013113	3.3781133	4.09686768599283e-59	1.61235972231208e-57	0.741842397336293	0.306273062730627	Serine and arginine rich splicing factor 9	mRNA processing	mRNA splicing	Repressor	RNA-binding
MLEC	19.621681	3.3771567	1.61012927326174e-69	9.16521641223218e-68	0.558712541620422	0.164206642066421	Malectin	Carbohydrate metabolism
HDAC9	19.032185	3.3764641	6.6713314129692e-70	3.83926731204538e-68	0.289678135405105	0.0461254612546125	Histone deacetylase 9	Transcription	Transcription regulation	Chromatin regulator	Hydrolase	Repressor	FDA approved drug targets
NREP	19.534945	3.3758485	1.00655978464349e-73	6.79724994054174e-72	0.279245283018868	0.0461254612546125	Neuronal regeneration related protein
MRTO4	19.921644	3.3756409	2.40475513556799e-72	1.53874899854763e-70	0.473029966703663	0.116236162361624	MRT4 homolog	ribosome maturation factor	Ribosome biogenesis
CCDC50	19.704441	3.374875	6.68001016535915e-73	4.37379341793042e-71	0.355160932297447	0.0645756457564576	Coiled-coil domain containing 50			Deafness	Non-syndromic deafness
SARDH	18.521225	3.3746681	7.43558892844398e-68	3.94992729129141e-66	0.237291897891232	0.0350553505535055	Sarcosine dehydrogenase		Oxidoreductase	Disease mutation
FKBP4	20.072746	3.3730545	4.39530814370947e-73	2.89860672734973e-71	0.494783573806881	0.134686346863469	FK506 binding protein 4		Chaperone	Isomerase	Rotamase
RORB	18.827705	3.3727322	2.1728803415825e-69	1.22920546185875e-67	0.258823529411765	0.040590405904059	RAR related orphan receptor B	Biological rhythms	Sensory transduction	Transcription	Transcription regulation	Vision	Activator	Developmental protein	DNA-binding	Receptor	Disease mutation	Epilepsy
RASSF1	17.940899	3.37265	8.49387120510522e-59	3.30025668766514e-57	0.728523862375139	0.291512915129151	Ras association domain family member 1	Cell cycle		Tumor suppressor
CCNJL	13.387001	3.3717718	7.45068477616942e-39	1.36830162314389e-37	0.104772475027747	0.011070110701107	Cyclin J like		Cyclin
ACAA2	18.003883	3.3712103	3.83707380310377e-59	1.51441067471963e-57	0.725416204217536	0.289667896678967	Acetyl-CoA acyltransferase 2	Fatty acid metabolism	Lipid metabolism	Acyltransferase	Hydrolase	Transferase
NT5C	18.474163	3.3708534	7.18836670464516e-62	3.13589284572965e-60	0.694339622641509	0.260147601476015	5'	3'-nucleotidase	cytosolic	Nucleotide metabolism	Hydrolase
COMMD3	19.713951	3.3707662	4.52585800792653e-70	2.62937982457332e-68	0.558712541620422	0.166051660516605	COMM domain containing 3	Ion transport	Sodium transport	Transcription	Transcription regulation	Transport	Ubl conjugation pathway
MESP1	14.721747	3.370457	5.64522890555516e-46	1.37472403973536e-44	0.131409544950055	0.014760147601476	Mesoderm posterior bHLH transcription factor 1	Notch signaling pathway	Transcription	Transcription regulation	Developmental protein	DNA-binding
HMGN5	17.851099	3.369507	4.18963688254569e-64	1.96848394785693e-62	0.208879023307436	0.029520295202952	High mobility group nucleosome binding domain 5	Transcription	Transcription regulation	Chromatin regulator	DNA-binding
SHMT1	18.704937	3.3694015	2.39874137739807e-68	1.30261621890425e-66	0.262597114317425	0.0387453874538745	Serine hydroxymethyltransferase 1	One-carbon metabolism	Transferase	FDA approved drug targets
MCTP1	18.921673	3.368907	6.24056239929052e-70	3.59702085632177e-68	0.263706992230855	0.0424354243542435	Multiple C2 and transmembrane domain containing 1
RBIS	17.664228	3.3685234	5.20983870497296e-57	1.90494811629086e-55	0.786237513873474	0.345018450184502	NA	NA	NA	NA
RBMX	17.448078	3.3680062	6.96758857003807e-56	2.41955132117612e-54	0.796892341842397	0.378228782287823	RNA binding motif protein	X-linked	mRNA processing	mRNA splicing	Transcription	Activator	Repressor	Ribonucleoprotein	RNA-binding	Cancer-related genes	Mental retardation	Tumor suppressor
TRAF7	20.103535	3.3672132	8.95635304856346e-74	6.07058292463835e-72	0.451276359600444	0.103321033210332	TNF receptor associated factor 7	Apoptosis	Transcription	Transcription regulation	Ubl conjugation pathway	Transferase	Cancer-related genes	Disease mutation
GNB4	17.2325	3.3662014	1.85460612786657e-60	7.67878267941679e-59	0.19023307436182	0.025830258302583	G protein subunit beta 4		Transducer	Charcot-Marie-Tooth disease	Disease mutation	Neurodegeneration	Neuropathy
RFC4	19.729076	3.3657992	1.53558840227068e-73	1.0312673598442e-71	0.337402885682575	0.0627306273062731	Replication factor C subunit 4	DNA replication
CENPE	16.662085	3.364005	1.1503157373877e-56	4.15214066115652e-55	0.192452830188679	0.025830258302583	Centromere protein E	Cell cycle	Cell division	Mitosis	Developmental protein	Motor protein	Disease mutation	Primary microcephaly
HLTF	20.028076	3.3630445	8.08808092098753e-75	5.63870190074409e-73	0.371587125416204	0.0738007380073801	Helicase like transcription factor	Transcription	Ubl conjugation pathway	Activator	Chromatin regulator	DNA-binding	Helicase	Hydrolase	Multifunctional enzyme	Transferase
BRD2	17.749884	3.3624837	7.79957445956893e-58	2.93998171776192e-56	0.728967813540511	0.306273062730627	Bromodomain containing 2	Host-virus interaction	Transcription	Transcription regulation	Chromatin regulator
ING3	19.511444	3.3623166	2.8327959213268e-69	1.59758341319695e-67	0.517203107658158	0.136531365313653	Inhibitor of growth family member 3	Growth regulation	Transcription	Transcription regulation	Chromatin regulator	Disease mutation
HOMER1	17.487684	3.3611321	5.37698084761558e-62	2.35692067070153e-60	0.197336293007769	0.0276752767527675	Homer scaffolding protein 1
SUV39H2	14.714362	3.3604162	5.60179810412923e-46	1.36505600805082e-44	0.13007769145394	0.014760147601476	Suppressor of variegation 3-9 homolog 2	Biological rhythms	Cell cycle	Differentiation	Transcription	Transcription regulation	Chromatin regulator	Methyltransferase	Repressor	Transferase
ECHS1	19.240034	3.3603237	1.11497269740117e-66	5.73161737325566e-65	0.62219755826859	0.20479704797048	Enoyl-CoA hydratase	short chain 1	Fatty acid metabolism	Lipid metabolism	Lyase	Disease mutation	Neurodegeneration
MAN1A1	19.781904	3.3601167	5.27602286747873e-72	3.3351936610119e-70	0.438179800221976	0.0996309963099631	Mannosidase alpha class 1A member 1		Glycosidase	Hydrolase
LSM7	17.094492	3.3596728	1.03754579752588e-53	3.3428885330321e-52	0.861931187569367	0.444649446494465	LSM7 homolog	U6 small nuclear RNA and mRNA degradation associated	mRNA processing	mRNA splicing	Ribonucleoprotein	RNA-binding
CHAF1A	19.256548	3.3591266	2.26349500829629e-71	1.39706881616614e-69	0.294783573806881	0.0498154981549815	Chromatin assembly factor 1 subunit A	Cell cycle	DNA damage	DNA repair	DNA replication	Chaperone
BAG1	19.030294	3.3584678	1.36839649264618e-65	6.73181183163211e-64	0.61354051054384	0.202952029520295	BCL2 associated athanogene 1	Apoptosis	Chaperone	Cancer-related genes
UBE2N	18.037167	3.356454	2.24454176652834e-59	8.93933331846613e-58	0.719200887902331	0.287822878228782	Ubiquitin conjugating enzyme E2 N	DNA damage	DNA repair	Ubl conjugation pathway	Transferase	Cancer-related genes
CS	19.982693	3.3564227	3.48726070223684e-73	2.30808732301213e-71	0.438845726970033	0.0977859778597786	Citrate synthase	Tricarboxylic acid cycle	Transferase
SSR3	18.373497	3.3556595	2.05507529591592e-61	8.79740478430627e-60	0.678357380688124	0.247232472324723	Signal sequence receptor subunit 3
ANP32B	17.065193	3.3547947	4.10257018037837e-53	1.29446699286232e-51	0.946281908990011	0.601476014760148	Acidic nuclear phosphoprotein 32 family member B		Chaperone
CENPS	17.116884	3.354613	2.02767171717665e-59	8.11090847217294e-58	0.197780244173141	0.025830258302583	Centromere protein S	Cell cycle	Cell division	DNA damage	DNA repair	Mitosis	DNA-binding
PTGES3	17.10234	3.3544173	1.38068453849081e-53	4.4328451573072e-52	0.896781354051054	0.503690036900369	Prostaglandin E synthase 3	Fatty acid biosynthesis	Fatty acid metabolism	Lipid biosynthesis	Lipid metabolism	Prostaglandin biosynthesis	Prostaglandin metabolism	Chaperone	Isomerase
ZNF394	18.366152	3.3533723	1.88875135768918e-61	8.10435972365553e-60	0.675471698113208	0.252767527675277	Zinc finger protein 394	Transcription	Transcription regulation	DNA-binding
TSPAN3	19.944216	3.3530738	2.68280951949794e-73	1.78209639243456e-71	0.41953385127636	0.0904059040590406	Tetraspanin 3
LINC01632	14.855986	3.3521738	1.05260621195283e-46	2.6226303583176e-45	0.137180910099889	0.0166051660516605	NA	NA	NA	NA
RNASEH2C	18.306969	3.351299	3.48665767618314e-61	1.47873879033579e-59	0.66392896781354	0.243542435424354	Ribonuclease H2 subunit C			Aicardi-Goutieres syndrome	Disease mutation
FARSB	19.97032	3.351077	8.37702475779146e-74	5.68845052244759e-72	0.401553829078801	0.0848708487084871	Phenylalanyl-tRNA synthetase beta subunit	Protein biosynthesis	Aminoacyl-tRNA synthetase	Ligase	Disease mutation	Mental retardation	Neurodegeneration
UBE2L6	17.318306	3.350302	3.67228467365773e-55	1.24453047537543e-53	0.804217536071032	0.381918819188192	Ubiquitin conjugating enzyme E2 L6	Ubl conjugation pathway	Transferase
TANC1	20.062073	3.3499634	2.71476033119502e-75	1.92563842794707e-73	0.362930077691454	0.0738007380073801	Tetratricopeptide repeat	ankyrin repeat and coiled-coil containing 1
CLN6	19.910133	3.3494084	2.72501865931536e-73	1.80685521647829e-71	0.407325194228635	0.0867158671586716	CLN6	transmembrane ER protein			Disease mutation	Neurodegeneration	Neuronal ceroid lipofuscinosis
WDR5	19.11575	3.3492548	5.22240480605845e-70	3.01967201116185e-68	0.306992230854606	0.0498154981549815	WD repeat domain 5	Transcription	Transcription regulation	Chromatin regulator	Disease mutation
SRPK2	17.501135	3.3481638	3.31124931372734e-56	1.16870815941884e-54	0.78157602663707	0.345018450184502	SRSF protein kinase 2	Differentiation	mRNA processing	mRNA splicing	Kinase	Serine/threonine-protein kinase	Transferase
HS3ST3A1	19.093887	3.3477814	5.25181025253711e-70	3.03188496929197e-68	0.304550499445061	0.0516605166051661	Heparan sulfate-glucosamine 3-sulfotransferase 3A1		Transferase
CD59	19.727047	3.3459404	1.74527244499029e-72	1.12264880068699e-70	0.387791342952275	0.0793357933579336	CD59 molecule (CD59 blood group)			Cancer-related genes	Disease mutation	Hereditary hemolytic anemia
NUDT10	16.407299	3.3447824	1.50057822159303e-55	5.15221983944901e-54	0.170477247502775	0.022140221402214	Nudix hydrolase 10		Hydrolase
PAM16	20.032066	3.3440197	1.30163919542858e-73	8.77371937235387e-72	0.435738068812431	0.0996309963099631	Presequence translocase associated motor 16	Protein transport	Translocation	Transport		Disease mutation	Dwarfism
MRPS2	19.720772	3.3415182	8.2939938210024e-71	4.99290243162021e-69	0.493673695893452	0.125461254612546	Mitochondrial ribosomal protein S2		Ribonucleoprotein	Ribosomal protein	Disease mutation	Primary mitochondrial disease
PNPLA4	15.985123	3.3414376	7.43116126628831e-53	2.3246831923711e-51	0.168479467258602	0.0202952029520295	Patatin like phospholipase domain containing 4	Lipid degradation	Lipid metabolism	Hydrolase	Primary mitochondrial disease
MRPS24	17.68813	3.3404603	2.86063929480061e-57	1.06081315936167e-55	0.762708102108768	0.328413284132841	Mitochondrial ribosomal protein S24		Ribonucleoprotein	Ribosomal protein
SRSF3	17.004412	3.3390927	2.4229860120617e-53	7.68489696945148e-52	0.847946725860155	0.435424354243542	Serine and arginine rich splicing factor 3	mRNA processing	mRNA splicing	mRNA transport	Transport	RNA-binding	Cancer-related genes
ZNF593	19.643137	3.3389444	2.13123458610172e-70	1.25410477630079e-68	0.492785793562708	0.127306273062731	Zinc finger protein 593	Transcription	Transcription regulation	DNA-binding
TRIM56	19.460447	3.3384387	3.28432774586652e-69	1.84937968963785e-67	0.504106548279689	0.136531365313653	Tripartite motif containing 56	Antiviral defense	Immunity	Innate immunity	Ubl conjugation pathway	Transferase
GINS3	13.166484	3.3380983	1.14104414908166e-37	2.00496192513385e-36	0.103218645948946	0.011070110701107	GINS complex subunit 3	DNA replication
HMBS	19.468555	3.3356214	4.80200661996439e-72	3.04607009180791e-70	0.324306326304107	0.0571955719557196	Hydroxymethylbilane synthase	Heme biosynthesis	Porphyrin biosynthesis	Transferase	Disease mutation
PABPC4	19.458649	3.3350453	4.40637006271123e-69	2.46979403775335e-67	0.508990011098779	0.136531365313653	Poly(A) binding protein cytoplasmic 4		RNA-binding
SLC25A13	19.569187	3.3339934	2.3760165362722e-70	1.39366316096312e-68	0.459933407325194	0.108856088560886	Solute carrier family 25 member 13	Transport		Disease mutation	Intrahepatic cholestasis
MRPS12	18.587385	3.3321676	6.44452736465441e-63	2.90487864622803e-61	0.635516093229745	0.219557195571956	Mitochondrial ribosomal protein S12		Ribonucleoprotein	Ribosomal protein
ATP5PF	17.105717	3.3320975	7.04781413349596e-54	2.29295151200076e-52	0.841509433962264	0.424354243542435	ATP synthase peripheral stalk subunit F6	Hydrogen ion transport	Ion transport	Transport
RPL26L1	19.76799	3.330104	6.02957124624228e-72	3.78539171841705e-70	0.432408435072142	0.0959409594095941	Ribosomal protein L26 like 1		Ribonucleoprotein	Ribosomal protein
EIF2S1	19.603292	3.3291614	3.31441079336793e-70	1.93787139693386e-68	0.487458379578246	0.125461254612546	Eukaryotic translation initiation factor 2 subunit alpha	Protein biosynthesis	Translation regulation	Initiation factor	RNA-binding
HSP90AB1	18.649477	3.326224	1.8252770808723e-60	7.56590786376071e-59	0.996892341842397	0.797047970479705	Heat shock protein 90 alpha family class B member 1	Stress response	Chaperone	Cancer-related genes
ATP1B3	19.358305	3.3255186	3.67584913736929e-68	1.98436215747571e-66	0.54472807991121	0.162361623616236	ATPase Na+/K+ transporting subunit beta 3	Ion transport	Potassium transport	Sodium transport	Sodium/potassium transport	Transport
CHID1	19.577127	3.3250058	5.43063082805301e-71	3.29083640625113e-69	0.415982241953385	0.0885608856088561	Chitinase domain containing 1	Immunity	Innate immunity
HNRNPR	17.100052	3.3229728	5.53754833519494e-54	1.81125832543762e-52	0.812652608213097	0.385608856088561	Heterogeneous nuclear ribonucleoprotein R	mRNA processing	mRNA splicing	Ribonucleoprotein	RNA-binding
TRAF4	19.169529	3.3219078	8.17769908133752e-70	4.69141009523565e-68	0.33607103218646	0.0608856088560886	TNF receptor associated factor 4	Apoptosis	Developmental protein	Cancer-related genes
CHD1L	19.679808	3.3218367	7.98824746405699e-72	4.98938302784898e-70	0.406659267480577	0.0867158671586716	Chromodomain helicase DNA binding protein 1 like	DNA damage	DNA repair	Helicase	Hydrolase
TIMM8B	19.023907	3.3195033	6.30181175691033e-66	3.13386701242765e-64	0.570921198668147	0.175276752767528	Translocase of inner mitochondrial membrane 8 homolog B	Protein transport	Translocation	Transport	Chaperone
GNAS	17.135792	3.316965	4.07279655567467e-54	1.33933896436881e-52	0.819755826859045	0.385608856088561	GNAS complex locus		Transducer	Cancer-related genes	Cushing syndrome	Disease mutation	Dwarfism	Obesity	Proto-oncogene
CHMP1B	19.281382	3.3164682	1.82301956623029e-68	9.97374277183778e-67	0.475693673695893	0.123616236162362	Charged multivesicular body protein 1B	Cell cycle	Cell division	Protein transport	Transport
ELL2	18.871058	3.3146982	2.85723738504758e-68	1.54929993377965e-66	0.3165371809101	0.0553505535055351	Elongation factor for RNA polymerase II 2	Transcription	Transcription regulation
SOX4	19.155123	3.3140128	1.1721153549638e-68	6.47067784419759e-67	0.410876803551609	0.0977859778597786	SRY-box 4	Transcription	Transcription regulation	Activator	DNA-binding	Disease mutation	Mental retardation
LAP3	19.176405	3.3140006	5.56382732782567e-67	2.89675169311163e-65	0.548945615982242	0.158671586715867	Leucine aminopeptidase 3		Aminopeptidase	Hydrolase	Protease
RMI2	17.453064	3.3135624	1.07091486111106e-61	4.64414156771634e-60	0.200887902330744	0.029520295202952	RecQ mediated genome instability 2	DNA replication	DNA-binding	Cancer-related genes
TRIP6	14.820502	3.3111806	1.59722472488598e-46	3.95534655991554e-45	0.135183129855716	0.0166051660516605	Thyroid hormone receptor interactor 6	Cell adhesion	Transcription	Transcription regulation
HIKESHI	19.583498	3.3108761	3.39036699190737e-70	1.97911997242108e-68	0.476803551609323	0.118081180811808	Hikeshi	heat shock protein nuclear import factor	Protein transport	Transport		Disease mutation	Leukodystrophy
G3BP1	18.000326	3.3099692	2.09143917859999e-59	8.35685211527708e-58	0.684350721420644	0.263837638376384	G3BP stress granule assembly factor 1	Host-virus interaction	Immunity	Innate immunity	Transport	DNA-binding	Endonuclease	Helicase	Hydrolase	Nuclease	RNA-binding
ATP5F1B	16.751192	3.3099067	1.072620198951e-51	3.22853387350376e-50	0.922974472807991	0.55719557195572	ATP synthase F1 subunit beta	ATP synthesis	Hydrogen ion transport	Ion transport	Transport	Translocase
SHCBP1	14.743636	3.309877	5.87676079294368e-46	1.43015506504343e-44	0.138512763596004	0.0166051660516605	SHC binding and spindle associated 1
TOMM5	17.060104	3.3094714	5.86629097107161e-54	1.91707246278743e-52	0.785127635960044	0.372693726937269	Translocase of outer mitochondrial membrane 5	Protein transport	Transport
NIT2	19.80758	3.3087249	7.82638017156852e-72	4.89663830187315e-70	0.462375138734739	0.114391143911439	Nitrilase family member 2		Hydrolase
PAWR	15.687089	3.307464	3.0909081945445e-51	9.16777397313802e-50	0.160266370699223	0.0202952029520295	Pro-apoptotic WT1 regulator	Apoptosis	Transcription	Transcription regulation
ATAD2	19.25406	3.3046138	1.93621357731932e-69	1.09701785051802e-67	0.397114317425083	0.0904059040590406	ATPase family	AAA domain containing 2	Transcription	Transcription regulation	Activator	Hydrolase
PPIF	19.63183	3.303776	2.5753962471985e-71	1.58690367076957e-69	0.424861265260821	0.0996309963099631	Peptidylprolyl isomerase F	Apoptosis	Necrosis	Isomerase	Rotamase
TOPORS	18.71594	3.3035676	2.13452483960757e-64	1.01462004746074e-62	0.550499445061043	0.169741697416974	TOP1 binding arginine/serine rich protein	DNA damage	Ubl conjugation pathway	Transferase	Retinitis pigmentosa
WDR76	16.280762	3.3034005	2.16515034124618e-54	7.16515982278043e-53	0.183573806881243	0.0239852398523985	WD repeat domain 76
PABPN1	19.160086	3.3019445	6.24664508971386e-67	3.23843423411639e-65	0.546725860155383	0.160516605166052	Poly(A) binding protein nuclear 1	mRNA processing	RNA-binding	Disease mutation
POLA2	17.973034	3.3016286	7.10405321032983e-64	3.29550635679699e-62	0.246392896781354	0.03690036900369	DNA polymerase alpha 2	accessory subunit	DNA replication
CHAF1B	16.003609	3.3011775	4.16324351378414e-53	1.31247955080115e-51	0.165593784683685	0.022140221402214	Chromatin assembly factor 1 subunit B	Cell cycle	DNA damage	DNA repair	DNA replication	Transcription	Transcription regulation
NDUFB3	18.590237	3.300962	4.93031156861555e-63	2.2305850892818e-61	0.621975582685905	0.210332103321033	NADH:ubiquinone oxidoreductase subunit B3	Electron transport	Respiratory chain	Transport		Disease mutation	Primary mitochondrial disease
SNRNP70	17.79114	3.3002596	3.70077340620418e-58	1.40802502536881e-56	0.704328523862375	0.280442804428044	Small nuclear ribonucleoprotein U1 subunit 70	mRNA processing	Ribonucleoprotein	RNA-binding
IKZF2	19.37829	3.2999172	7.39467422713284e-70	4.24886140325415e-68	0.417314095449501	0.0959409594095941	IKAROS family zinc finger 2	Transcription	Transcription regulation	Activator	DNA-binding
TCERG1	19.122076	3.299504	1.27537178742523e-66	6.51953670273055e-65	0.562708102108768	0.175276752767528	Transcription elongation regulator 1	Transcription	Transcription regulation	Activator	Repressor
RRP7A	19.014364	3.29899	2.23540076523167e-66	1.13321195856294e-64	0.513207547169811	0.138376383763838	Ribosomal RNA processing 7 homolog A		RNA-binding
IGF2BP2	18.652481	3.298039	4.82380402860058e-68	2.58500807102211e-66	0.265704772475028	0.044280442804428	Insulin like growth factor 2 mRNA binding protein 2	mRNA transport	Translation regulation	Transport	RNA-binding
ANP32A	17.079313	3.2974112	6.81543590453607e-54	2.21932179307762e-52	0.815316315205327	0.400369003690037	Acidic nuclear phosphoprotein 32 family member A	Transcription	Transcription regulation	Repressor
KEAP1	19.448664	3.2959023	8.0205846365983e-71	4.83626718754752e-69	0.379578246392897	0.0774907749077491	Kelch like ECH associated protein 1	Host-virus interaction	Ubl conjugation pathway		Cancer-related genes	FDA approved drug targets
TMX1	18.634066	3.2942476	1.67428303023514e-63	7.67925227940304e-62	0.592674805771365	0.188191881918819	Thioredoxin related transmembrane protein 1	Electron transport	Transport
KRIT1	19.222256	3.2935758	5.76052563100543e-68	3.07348394490422e-66	0.487680355160932	0.129151291512915	KRIT1	ankyrin repeat containing	Angiogenesis		Disease mutation
G6PC3	19.44144	3.292955	1.10727028319291e-70	6.62209144365093e-69	0.385571587125416	0.0793357933579336	Glucose-6-phosphatase catalytic subunit 3	Gluconeogenesis	Hydrolase	Disease mutation
ZDHHC24	19.007877	3.2900996	3.5282494691836e-66	1.77143290564594e-64	0.531409544950056	0.149446494464945	Zinc finger DHHC-type containing 24		Acyltransferase	Transferase
FBLN2	19.442524	3.2897542	1.56527579193119e-71	9.67747622643135e-70	0.346503884572697	0.0701107011070111	Fibulin 2
RTN4R	15.520613	3.2891333	1.60324122803153e-50	4.66456535669173e-49	0.149167591564928	0.0202952029520295	Reticulon 4 receptor		Receptor	Disease mutation	Schizophrenia
ZDBF2	19.378159	3.2843912	1.75453429331403e-70	1.03912151568911e-68	0.382685904550499	0.0848708487084871	Zinc finger DBF-type containing 2
LINC-PINT	19.145927	3.2838922	6.38790961398171e-68	3.4032588032219e-66	0.455493895671476	0.114391143911439	NA	NA	NA	NA
NPM3	19.447777	3.2833803	1.05727723165206e-70	6.33345400256905e-69	0.391786903440622	0.0867158671586716	Nucleophosmin/nucleoplasmin 3		Chaperone
CCL4	15.047829	3.2814643	8.43571828073384e-44	1.88956991917466e-42	0.860599334073252	0.496309963099631	C-C motif chemokine ligand 4	Chemotaxis	Inflammatory response	Cytokine	Cancer-related genes
FANCD2	15.083556	3.2795136	8.0040934742242e-48	2.0777150726956e-46	0.147613762486127	0.018450184501845	Fanconi anemia complementation group D2	Cell cycle	DNA damage	DNA repair		Cancer-related genes	Disease mutation	Fanconi anemia
NAA10	17.42473	3.2780821	5.29325878204108e-56	1.85573337817515e-54	0.742952275249723	0.313653136531365	N(alpha)-acetyltransferase 10	NatA catalytic subunit		Acyltransferase	Transferase	Disease mutation	Microphthalmia
CCDC51	13.447618	3.277483	5.58812603386205e-39	1.03298485336053e-37	0.115649278579356	0.0129151291512915	Coiled-coil domain containing 51	Ion transport	Potassium transport	Transport	Ion channel	Potassium channel
ZNF655	18.319616	3.2759376	1.65810505686789e-61	7.12304028009644e-60	0.627524972253052	0.215867158671587	Zinc finger protein 655	Transcription	Transcription regulation	DNA-binding
GALE	18.75337	3.2733219	4.33363382286444e-68	2.33601371945009e-66	0.291453940066593	0.0516605166051661	UDP-galactose-4-epimerase	Carbohydrate metabolism	Galactose metabolism	Isomerase	Disease mutation
COPG2	17.33375	3.2731533	3.90832094251507e-60	1.59830675773178e-58	0.227524972253052	0.033210332103321	Coatomer protein complex subunit gamma 2	ER-Golgi transport	Protein transport	Transport
EGR1	16.005922	3.2729764	1.73254903408214e-52	5.34229378234544e-51	0.193118756936737	0.025830258302583	Early growth response 1	Biological rhythms	Transcription	Transcription regulation	Activator	DNA-binding	Cancer-related genes
TMEM14A	19.498314	3.2716596	4.85886406310238e-71	2.94924185030862e-69	0.388013318534961	0.0830258302583026	Transmembrane protein 14A	Apoptosis
QTRT1	19.271038	3.2701178	2.10156781071199e-68	1.14805199163984e-66	0.472142064372919	0.119926199261993	Queuine tRNA-ribosyltransferase catalytic subunit 1	tRNA processing	Glycosyltransferase	Transferase
COMTD1	18.75472	3.2683117	1.32550426183489e-64	6.34180150162339e-63	0.545837957824639	0.162361623616236	Catechol-O-methyltransferase domain containing 1		Methyltransferase	Transferase
FAM161A	13.220464	3.2680366	5.10483174047836e-38	9.08322540268588e-37	0.10299667036626	0.0129151291512915	Family with sequence similarity 161 member A	Cilium biogenesis/degradation	Sensory transduction	Vision		Ciliopathy	Retinitis pigmentosa
TERF1	18.748802	3.2668903	1.0562292905931e-64	5.07336591404172e-63	0.528523862375139	0.149446494464945	Telomeric repeat binding factor 1	Cell cycle	Cell division	Mitosis	DNA-binding
MRPS18B	18.698942	3.2662709	4.80201583943949e-64	2.24181864463425e-62	0.573806881243063	0.180811808118081	Mitochondrial ribosomal protein S18B		Ribonucleoprotein	Ribosomal protein
STIL	14.936399	3.2653658	4.05766761473855e-47	1.0221245173231e-45	0.140954495005549	0.018450184501845	STIL	centriolar assembly protein		Developmental protein	Cancer-related genes	Disease mutation	Mental retardation	Primary microcephaly	Proto-oncogene
FARSA	19.151167	3.264962	6.71868025914714e-68	3.57427930472448e-66	0.4503884572697	0.107011070110701	Phenylalanyl-tRNA synthetase alpha subunit	Protein biosynthesis	Aminoacyl-tRNA synthetase	Ligase
CMSS1	18.295006	3.2639835	2.28836875091046e-65	1.11824545596894e-63	0.276803551609323	0.0461254612546125	Cms1 ribosomal small subunit homolog (yeast)
PTP4A3	18.70547	3.2609003	1.45525770711931e-67	7.68598662889956e-66	0.300776914539401	0.0535055350553506	Protein tyrosine phosphatase type IVA	member 3		Hydrolase	Protein phosphatase
ACOT13	18.58493	3.2590027	9.32009694333855e-67	4.81135216111614e-65	0.298779134295228	0.0516605166051661	Acyl-CoA thioesterase 13		Hydrolase
DNAJC15	17.310217	3.257962	2.11997389345952e-55	7.24492665494976e-54	0.743396226415094	0.313653136531365	DnaJ heat shock protein family (Hsp40) member C15	Protein transport	Translocation	Transport	Chaperone
PTDSS1	17.77806	3.2567518	3.12752406317845e-58	1.19739025351877e-56	0.681908990011099	0.263837638376384	Phosphatidylserine synthase 1	Lipid biosynthesis	Lipid metabolism	Phospholipid biosynthesis	Phospholipid metabolism	Transferase	Disease mutation	Dwarfism	Mental retardation
HSF1	18.318024	3.256439	1.44529118987848e-61	6.23810175008754e-60	0.618201997780244	0.212177121771218	Heat shock transcription factor 1	DNA damage	DNA repair	Host-virus interaction	mRNA processing	mRNA transport	Stress response	Transcription	Transcription regulation	Transport	Activator	DNA-binding	Cancer-related genes
LYRM4	19.114037	3.2558515	5.1394130346777e-69	2.86313023565051e-67	0.361376248612653	0.0719557195571956	LYR motif containing 4			Disease mutation	Primary mitochondrial disease
KIF4A	14.302971	3.2524292	1.71257024723586e-43	3.77146712509504e-42	0.1338512763596	0.0166051660516605	Kinesin family member 4A		DNA-binding	Motor protein	Mental retardation
TOP1	17.918764	3.2520552	3.12155721749473e-59	1.23649475884767e-57	0.638401775804662	0.226937269372694	DNA topoisomerase I	Biological rhythms	Host-virus interaction	DNA-binding	Isomerase	Topoisomerase	Cancer-related genes	FDA approved drug targets	Proto-oncogene
CEP41	17.811916	3.2514267	7.38306259655931e-63	3.3197478390254e-61	0.246392896781354	0.0387453874538745	Centrosomal protein 41	Cilium biogenesis/degradation	Protein transport	Transport		Autism	Autism spectrum disorder	Ciliopathy	Joubert syndrome
LINC01684	19.037584	3.251378	4.39321939344852e-69	2.46619973956456e-67	0.335405105438402	0.0664206642066421	NA	NA	NA	NA
AP3S1	18.045105	3.2469106	6.80886168399312e-60	2.76287302101809e-58	0.645726970033296	0.234317343173432	Adaptor related protein complex 3 sigma 1 subunit	Protein transport	Transport
PPP2R1A	16.795853	3.2468777	1.82320839920519e-52	5.61238440868874e-51	0.807103218645949	0.387453874538745	Protein phosphatase 2 scaffold subunit Aalpha	Chromosome partition		Cancer-related genes	Disease mutation	Mental retardation
GINS1	13.226344	3.246187	7.31860312662717e-38	1.2959273973763e-36	0.111431742508324	0.0129151291512915	GINS complex subunit 1	DNA replication		Disease mutation
DGKH	17.246363	3.2447016	9.13832418447671e-60	3.67955779401575e-58	0.223751387347392	0.0350553505535055	Diacylglycerol kinase eta		Kinase	Transferase
AC103702.2	16.515102	3.2439122	6.66898915773247e-56	2.32247071514906e-54	0.187125416204218	0.0276752767527675	NA	NA	NA	NA
CYSLTR1	16.620428	3.2435732	3.00488670464826e-56	1.06262665001769e-54	0.200221975582686	0.029520295202952	Cysteinyl leukotriene receptor 1		G-protein coupled receptor	Receptor	Transducer	FDA approved drug targets
ERCC2	15.200185	3.2432513	1.69213805933942e-48	4.4944807772048e-47	0.150055493895671	0.0202952029520295	ERCC excision repair 2	TFIIH core complex helicase subunit	Chromosome partition	DNA damage	DNA repair	Host-virus interaction	Transcription	Transcription regulation	DNA-binding	Helicase	Hydrolase	Cancer-related genes	Cataract	Cockayne syndrome	Deafness	Disease mutation	Dwarfism	Ichthyosis	Xeroderma pigmentosum
SYCP2	18.54035	3.241538	1.15869509351514e-66	5.93969175318596e-65	0.294339622641509	0.0535055350553506	Synaptonemal complex protein 2	Cell cycle	Cell division	Meiosis	DNA-binding
HIST1H1B	17.030527	3.2415128	1.77634999972161e-58	6.83661265402847e-57	0.225083240843507	0.0387453874538745	Histone cluster 1 H1 family member b		DNA-binding
CSRNP1	18.343374	3.2405105	1.12169995929944e-62	5.01899024576025e-61	0.505660377358491	0.149446494464945	Cysteine and serine rich nuclear protein 1	Apoptosis	Transcription	Transcription regulation	Activator	DNA-binding
AC108047.1	16.22707	3.2401621	3.78369902978615e-54	1.24538820314031e-52	0.181798002219756	0.025830258302583	NA	NA	NA	NA
SLC38A2	18.630903	3.238254	1.64637928503156e-64	7.86672692055356e-63	0.482352941176471	0.127306273062731	Solute carrier family 38 member 2	Amino-acid transport	Ion transport	Sodium transport	Symport	Transport
TFDP1	18.969116	3.236404	2.4389533631454e-66	1.23298524923322e-64	0.495893451720311	0.134686346863469	Transcription factor Dp-1	Cell cycle	Transcription	Transcription regulation	Activator	DNA-binding	Cancer-related genes
SWI5	17.770752	3.2352176	4.98763118733515e-62	2.18887636795748e-60	0.26992230854606	0.0424354243542435	SWI5 homologous recombination repair protein	DNA damage	DNA repair
TEDC1	14.731398	3.231767	1.18260488805901e-45	2.83646929933473e-44	0.1496115427303	0.018450184501845	Tubulin epsilon and delta complex 1
PBK	15.115896	3.2308881	5.5160346339682e-48	1.43695646717345e-46	0.150721420643729	0.0202952029520295	PDZ binding kinase		Kinase	Serine/threonine-protein kinase	Transferase
MRPS26	18.691076	3.2308466	1.73260005544343e-64	8.26791325023271e-63	0.519866814650388	0.149446494464945	Mitochondrial ribosomal protein S26		Ribonucleoprotein	Ribosomal protein
PLAG1	17.802187	3.2306604	9.21140657159455e-63	4.13676922609733e-61	0.251942286348502	0.0424354243542435	PLAG1 zinc finger	Transcription	Transcription regulation	Activator	DNA-binding	Cancer-related genes	Proto-oncogene
PUM3	18.891878	3.230356	2.1331067920392e-66	1.08435891243648e-64	0.451054384017758	0.112546125461255	Pumilio RNA binding family member 3		DNA-binding	RNA-binding
RPP25L	19.05914	3.230321	4.73428393256839e-68	2.54075551636269e-66	0.399334073251942	0.0867158671586716	Ribonuclease P/MRP subunit p25 like
LRCH4	18.971745	3.2301188	1.16238070201769e-66	5.9502511992377e-65	0.471032186459489	0.123616236162362	Leucine rich repeats and calponin homology domain containing 4
OLA1	17.462551	3.2297819	1.94602719394785e-56	6.93539837640556e-55	0.696559378468368	0.273062730627306	Obg like ATPase 1		Hydrolase
RPP40	13.69991	3.2289498	2.466914944732e-40	4.81298261685159e-39	0.119644839067703	0.014760147601476	Ribonuclease P/MRP subunit p40	rRNA processing	tRNA processing	Hydrolase	RNA-binding
PSMA3	17.454523	3.2279792	1.5998480481963e-56	5.72955366066858e-55	0.678135405105438	0.265682656826568	Proteasome subunit alpha 3	Host-virus interaction	Hydrolase	Protease	Threonine protease
POLR3K	18.698006	3.2279208	2.14935037409074e-66	1.09110087437025e-64	0.360932297447281	0.0738007380073801	RNA polymerase III subunit K	Antiviral defense	Immunity	Innate immunity	Transcription
NIPSNAP1	19.052309	3.2254848	2.07971127220911e-67	1.09367115336387e-65	0.44550499445061	0.108856088560886	Nipsnap homolog 1
SLC7A1	17.968836	3.2243817	2.03703674938994e-63	9.30806267970304e-62	0.270144284128746	0.0461254612546125	Solute carrier family 7 member 1	Amino-acid transport	Transport	Receptor
DDX39A	17.164751	3.2241793	5.47289700743159e-55	1.84281051857409e-53	0.685682574916759	0.282287822878229	DExD-box helicase 39A	mRNA processing	mRNA splicing	Helicase	Hydrolase	RNA-binding
FIRRE	18.260464	3.2241747	1.57702999641461e-65	7.74776844278805e-64	0.26503884572697	0.0479704797047971	NA	NA	NA	NA
PRDX4	18.565374	3.2215996	1.02077619791989e-63	4.72331600759367e-62	0.523640399556049	0.151291512915129	Peroxiredoxin 4		Antioxidant	Oxidoreductase	Peroxidase	Cancer-related genes
PRXL2A	17.733604	3.2213838	2.30538932847154e-62	1.01907674892979e-60	0.247058823529412	0.040590405904059	NA	NA	NA	NA
DSN1	17.100176	3.2213547	1.12991572433955e-58	4.37630110333884e-57	0.227524972253052	0.0350553505535055	DSN1 homolog	MIS12 kinetochore complex component	Cell cycle	Cell division	Chromosome partition	Mitosis
RUNDC3B	13.621497	3.2209873	6.77997257919502e-40	1.30127832391776e-38	0.119866814650388	0.014760147601476	RUN domain containing 3B
PRIM2	16.242983	3.220726	1.02352038468948e-53	3.30060525110304e-52	0.203107658157603	0.0276752767527675	DNA primase subunit 2	DNA replication	DNA-binding
HIRIP3	18.613771	3.2192917	2.35596289418521e-66	1.19267770249064e-64	0.334295227524972	0.0664206642066421	HIRA interacting protein 3
C12orf45	18.895609	3.2179537	1.04189815474302e-66	5.36350412964126e-65	0.425083240843507	0.0996309963099631	Chromosome 12 open reading frame 45
LACTB2	16.026716	3.2177022	7.4570874484928e-53	2.33080151752592e-51	0.182685904550499	0.025830258302583	Lactamase beta 2		Endonuclease	Hydrolase	Nuclease	RNA-binding
ADAM9	13.467985	3.215752	4.03214067917174e-39	7.49519456568638e-38	0.1165371809101	0.014760147601476	ADAM metallopeptidase domain 9		Hydrolase	Metalloprotease	Protease	Cancer-related genes	Cone-rod dystrophy
HNRNPC	16.16266	3.214103	7.77368395604662e-49	2.09055552149348e-47	0.914983351831299	0.540590405904059	Heterogeneous nuclear ribonucleoprotein C (C1/C2)	mRNA processing	mRNA splicing	Ribonucleoprotein	RNA-binding
SMARCA5	18.570044	3.2130854	4.52221235784579e-64	2.11659200140043e-62	0.490122086570477	0.132841328413284	SWI/SNF related	matrix associated	actin dependent regulator of chromatin	subfamily a	member 5		Chromatin regulator	Helicase	Hydrolase
CHCHD3	18.166985	3.2130568	5.08702553254091e-61	2.13520896234553e-59	0.574916759156493	0.182656826568266	Coiled-coil-helix-coiled-coil-helix domain containing 3	Transcription	Transcription regulation	Repressor
FPGS	18.560392	3.2109816	1.72368658306122e-63	7.89595151772513e-62	0.549389567147614	0.169741697416974	Folylpolyglutamate synthase	One-carbon metabolism	Ligase
KIF22	18.239332	3.2107031	1.89041876627896e-62	8.36653171276617e-61	0.46881243063263	0.134686346863469	Kinesin family member 22		DNA-binding	Motor protein	Disease mutation	Dwarfism
RMND5A	17.14294	3.2101455	7.93474798282911e-59	3.08957139276094e-57	0.233740288568257	0.03690036900369	Required for meiotic nuclear division 5 homolog A	Ubl conjugation pathway	Transferase
DCAF7	18.010712	3.2084966	4.41597069604223e-60	1.80188342748987e-58	0.588013318534961	0.193726937269373	DDB1 and CUL4 associated factor 7	Ubl conjugation pathway	Developmental protein
UQCRH	16.342314	3.207784	1.51322832323913e-49	4.22146873924356e-48	0.948057713651498	0.616236162361624	Ubiquinol-cytochrome c reductase hinge protein	Electron transport	Respiratory chain	Transport
EIF4A3	18.218029	3.2077808	1.19166280843885e-61	5.16166277534562e-60	0.532297447280799	0.158671586715867	Eukaryotic translation initiation factor 4A3	mRNA processing	mRNA splicing	mRNA transport	Nonsense-mediated mRNA decay	rRNA processing	Translation regulation	Transport	Helicase	Hydrolase	RNA-binding	Disease mutation
MEMO1	18.728258	3.2061713	1.33430399179053e-66	6.80179114255227e-65	0.360266370699223	0.0738007380073801	Mediator of cell motility 1
SNX5	18.040203	3.2054946	2.77073102689127e-60	1.13690051922923e-58	0.580688124306326	0.188191881918819	Sorting nexin 5	Endocytosis	Protein transport	Transport
METTL27	16.69646	3.2049963	1.56762194957375e-56	5.62515009572046e-55	0.20865704772475	0.0313653136531365	Methyltransferase like 27			Williams-Beuren syndrome
CNOT7	17.493576	3.2049327	1.01549894483606e-56	3.6763874263051e-55	0.679023307436182	0.263837638376384	CCR4-NOT transcription complex subunit 7	RNA-mediated gene silencing	Transcription	Transcription regulation	Translation regulation	Exonuclease	Hydrolase	Nuclease	Repressor	RNA-binding
MSH6	18.71318	3.2045815	2.93207807195166e-66	1.47819544781684e-64	0.384461709211987	0.0885608856088561	MutS homolog 6	DNA damage	DNA repair	Host-virus interaction	DNA-binding	Cancer-related genes	Disease mutation	Hereditary nonpolyposis colorectal cancer
CFH	15.541322	3.204109	2.45799212340041e-50	7.08943811730326e-49	0.163817980022198	0.0239852398523985	Complement factor H	Complement alternate pathway	Host-virus interaction	Immunity	Innate immunity		Age-related macular degeneration	Cancer-related genes	Disease mutation	Hemolytic uremic syndrome
AL512625.1	12.895812	3.2039566	2.91883810455343e-36	4.84720478515245e-35	0.102552719200888	0.0129151291512915	NA	NA	NA	NA
HSD17B10	17.996115	3.203848	7.2828295664894e-60	2.95192519338957e-58	0.603551609322974	0.201107011070111	Hydroxysteroid 17-beta dehydrogenase 10	tRNA processing	Oxidoreductase	Disease mutation	Mental retardation	Neurodegeneration
SMC1A	17.938318	3.2028644	8.01747472907063e-60	3.23893590020656e-58	0.573584905660377	0.190036900369004	Structural maintenance of chromosomes 1A	Cell cycle	Cell division	DNA damage	DNA repair	Meiosis	Mitosis		Cancer-related genes	Disease mutation	Mental retardation
AMD1	18.611555	3.200981	4.5843513256394e-64	2.14293541340649e-62	0.519200887902331	0.153136531365314	Adenosylmethionine decarboxylase 1	Polyamine biosynthesis	Spermidine biosynthesis	Decarboxylase	Lyase
EIF2S2	17.376081	3.2005167	4.14586995697242e-56	1.45766557440103e-54	0.680577136514983	0.269372693726937	Eukaryotic translation initiation factor 2 subunit beta	Protein biosynthesis	Initiation factor	Cancer-related genes
SKA2	18.85104	3.1988044	8.43516901839998e-67	4.36684047019035e-65	0.402663706992231	0.0940959409594096	Spindle and kinetochore associated complex subunit 2	Cell cycle	Cell division	Mitosis
ST13	16.30211	3.1983678	6.6531760194347e-50	1.88477473287407e-48	0.825971143174251	0.409594095940959	ST13	Hsp70 interacting protein		Chaperone
MGMT	17.462973	3.1982665	1.17542223027496e-56	4.23858414288609e-55	0.657713651498335	0.245387453874539	O-6-methylguanine-DNA methyltransferase	DNA damage	DNA repair	DNA-binding	Methyltransferase	Transferase	Cancer-related genes
TP53TG1	18.509558	3.1980586	1.32364567297371e-63	6.09393148132211e-62	0.500332963374029	0.138376383763838	NA	NA	NA	NA
HSPA5	15.33462	3.1948564	4.63673504093241e-45	1.08094993142145e-43	0.918534961154273	0.632841328413284	Heat shock protein family A (Hsp70) member 5		Chaperone	Hydrolase
DPH6	16.420805	3.1947825	1.33877294858689e-54	4.4667665169762e-53	0.215538290788013	0.0313653136531365	Diphthamine biosynthesis 6		Ligase
FNTA	18.112688	3.1945117	1.2898617467147e-60	5.3647988399437e-59	0.594894561598224	0.201107011070111	Farnesyltransferase	CAAX box	alpha		Prenyltransferase	Transferase
CCNB1IP1	18.534853	3.1944225	1.06388969918497e-63	4.91659430301379e-62	0.508546059933407	0.145756457564576	Cyclin B1 interacting protein 1	Meiosis	Ubl conjugation pathway	Transferase	Cancer-related genes
MTDH	16.182755	3.1944146	4.68790708793083e-49	1.27570325148964e-47	0.886348501664817	0.483394833948339	Metadherin
RPL7L1	17.906109	3.1924312	1.95904353049782e-59	7.84496195402085e-58	0.597558268590455	0.201107011070111	Ribosomal protein L7 like 1		Ribonucleoprotein	Ribosomal protein
CHRAC1	18.36479	3.1924117	1.66242224641198e-62	7.38426172826757e-61	0.529633740288568	0.154981549815498	Chromatin accessibility complex 1		DNA-binding	DNA-directed DNA polymerase	Nucleotidyltransferase	Transferase
HES6	17.757828	3.1898923	4.85452320018479e-62	2.13301805101997e-60	0.271476137624861	0.0479704797047971	Hes family bHLH transcription factor 6	Differentiation	Transcription	Transcription regulation	Developmental protein	Repressor
POLD1	18.229668	3.1895783	2.45277490996473e-64	1.16287583522823e-62	0.308102108768036	0.0571955719557196	DNA polymerase delta 1	catalytic subunit	DNA damage	DNA excision	DNA repair	DNA replication	DNA-binding	DNA-directed DNA polymerase	Exonuclease	Hydrolase	Nuclease	Nucleotidyltransferase	Transferase	Cancer-related genes	Disease mutation
CBR1	18.551434	3.189093	2.55788283971206e-65	1.24828093088401e-63	0.371365149833518	0.0774907749077491	Carbonyl reductase 1		Oxidoreductase
GATM	15.984036	3.188495	1.75350439279052e-52	5.40235810442136e-51	0.188235294117647	0.0276752767527675	Glycine amidinotransferase		Transferase	Disease mutation
TP53	18.722742	3.1883368	5.19916415558904e-67	2.71074939114978e-65	0.337180910099889	0.0682656826568266	Tumor protein p53	Apoptosis	Biological rhythms	Cell cycle	Host-virus interaction	Necrosis	Transcription	Transcription regulation	Activator	DNA-binding	Repressor	Cancer-related genes	Disease mutation	Li-Fraumeni syndrome	Tumor suppressor
CLPP	17.538982	3.1873298	3.95563409117317e-57	1.4609501853787e-55	0.647502774694784	0.238007380073801	Caseinolytic mitochondrial matrix peptidase proteolytic subunit		Hydrolase	Protease	Serine protease	Deafness	Disease mutation
FOXO3	18.733374	3.1866157	3.14691579303122e-66	1.5843227639716e-64	0.394228634850166	0.0922509225092251	Forkhead box O3	Apoptosis	Transcription	Transcription regulation	Activator	DNA-binding	Cancer-related genes	Proto-oncogene
LRWD1	17.870672	3.185604	1.23564754150597e-62	5.50864015428256e-61	0.276137624861265	0.0479704797047971	Leucine rich repeats and WD repeat domain containing 1	DNA replication	Chromatin regulator
STIP1	18.642723	3.1855445	9.97586809224053e-65	4.79798617666354e-63	0.469478357380688	0.125461254612546	Stress induced phosphoprotein 1
TSC22D4	17.27312	3.1823988	1.28264508548514e-55	4.42053604273463e-54	0.666814650388457	0.254612546125461	TSC22 domain family member 4	Transcription	Transcription regulation	Repressor
METTL26	16.971668	3.1822371	9.23492169192719e-54	2.98593082019635e-52	0.724750277469478	0.309963099630996	Methyltransferase like 26
PTK7	14.270667	3.1812534	2.28657608655593e-43	5.01744432518187e-42	0.133185349611543	0.018450184501845	Protein tyrosine kinase 7 (inactive)	Cell adhesion	Wnt signaling pathway	Receptor
EBPL	17.9181	3.1811187	2.0979930272825e-59	8.37389779624502e-58	0.613984461709212	0.214022140221402	Emopamil binding protein like
DFFA	18.583334	3.1807928	8.28004827878472e-66	4.08985218693387e-64	0.354716981132075	0.0738007380073801	DNA fragmentation factor subunit alpha	Apoptosis
TTF2	17.640339	3.180739	3.57298799284328e-61	1.5101031584995e-59	0.275693673695893	0.0479704797047971	Transcription termination factor 2	mRNA processing	mRNA splicing	Transcription	Transcription regulation	Transcription termination	DNA-binding	Helicase	Hydrolase
CYTOR	17.315012	3.1806166	5.83204551526352e-56	2.03681963649008e-54	0.642397336293008	0.236162361623616	NA	NA	NA	NA
DARS2	13.331366	3.1797872	1.79575319529972e-38	3.23934759493174e-37	0.111875693673696	0.014760147601476	Aspartyl-tRNA synthetase 2	mitochondrial	Protein biosynthesis	Aminoacyl-tRNA synthetase	Ligase	Disease mutation
TIMM17A	18.16584	3.179331	2.26535707739343e-61	9.6749515040463e-60	0.527635960044395	0.153136531365314	Translocase of inner mitochondrial membrane 17A	Protein transport	Translocation	Transport		Cancer-related genes
EIF4G1	17.787241	3.1791687	8.34035436008965e-59	3.24405217782828e-57	0.607325194228635	0.22140221402214	Eukaryotic translation initiation factor 4 gamma 1	Host-virus interaction	Protein biosynthesis	Translation regulation	Initiation factor	RNA-binding	Translational shunt	Cancer-related genes	Disease mutation	Neurodegeneration	Parkinson disease	Parkinsonism
ERBB4	15.026207	3.177832	2.83558234980355e-47	7.18733722888918e-46	0.159156492785794	0.022140221402214	Erb-b2 receptor tyrosine kinase 4	Apoptosis	Lactation	Transcription	Transcription regulation	Activator	Developmental protein	Kinase	Receptor	Transferase	Tyrosine-protein kinase	Amyotrophic lateral sclerosis	Cancer-related genes	Disease mutation	FDA approved drug targets	Neurodegeneration
CSK	16.850788	3.1776552	3.69827999354604e-53	1.17094070972127e-51	0.715205327413984	0.297047970479705	C-terminal Src kinase	Adaptive immunity	Immunity	Kinase	Transferase	Tyrosine-protein kinase
CMC4	12.753502	3.1776528	2.20352642349426e-35	3.50810224559867e-34	0.108324084350721	0.0129151291512915	C-X9-C motif containing 4			Proto-oncogene
FKBP1A	16.332968	3.1773803	4.55218524838732e-50	1.29762096788337e-48	0.830632630410655	0.433579335793358	FK506 binding protein 1A		Isomerase	Rotamase	FDA approved drug targets
USP22	18.16205	3.17672	1.52460654780682e-61	6.57268836940841e-60	0.508990011098779	0.145756457564576	Ubiquitin specific peptidase 22	Cell cycle	Transcription	Transcription regulation	Ubl conjugation pathway	Activator	Chromatin regulator	Hydrolase	Protease	Thiol protease
HDDC2	17.777016	3.1758955	1.26319484426434e-58	4.88217470907278e-57	0.613096559378468	0.212177121771218	HD domain containing 2		Hydrolase
ARV1	16.19685	3.175267	1.47889373207963e-53	4.73984146128254e-52	0.2	0.029520295202952	ARV1 homolog	fatty acid homeostasis modulator	Cholesterol metabolism	Lipid metabolism	Lipid transport	Steroid metabolism	Sterol metabolism	Transport		Disease mutation	Epilepsy
FDPS	17.17713	3.1743846	3.10703753478949e-55	1.05590232879137e-53	0.650610432852386	0.252767527675277	Farnesyl diphosphate synthase	Cholesterol biosynthesis	Cholesterol metabolism	Host-virus interaction	Isoprene biosynthesis	Lipid biosynthesis	Lipid metabolism	Steroid biosynthesis	Steroid metabolism	Sterol biosynthesis	Sterol metabolism	Transferase	Disease mutation	FDA approved drug targets
DCUN1D5	18.57597	3.1738718	1.91327046037013e-64	9.10632147204253e-63	0.455937846836848	0.116236162361624	Defective in cullin neddylation 1 domain containing 5
TMEM99	16.55968	3.1732495	9.51233027503886e-56	3.28763739751367e-54	0.205105438401776	0.0313653136531365	Transmembrane protein 99
RUVBL1	18.441605	3.1732373	3.79852444938795e-63	1.72279793521745e-61	0.509655937846837	0.14760147601476	RuvB like AAA ATPase 1	Cell cycle	Cell division	DNA damage	DNA recombination	DNA repair	Growth regulation	Mitosis	Transcription	Transcription regulation	Activator	Chromatin regulator	Helicase	Hydrolase
DTD1	18.059965	3.1716695	1.50002646980255e-60	6.22476970762393e-59	0.556714761376249	0.171586715867159	D-tyrosyl-tRNA deacylase 1	DNA replication	DNA-binding	Hydrolase	RNA-binding	tRNA-binding
ODC1	17.819601	3.1698577	3.14882852569069e-59	1.24594889587897e-57	0.564927857935627	0.188191881918819	Ornithine decarboxylase 1	Polyamine biosynthesis	Decarboxylase	Lyase	FDA approved drug targets
ARPC1B	16.950129	3.167368	3.21895330590869e-52	9.81807582913033e-51	0.988013318534961	0.747232472324723	Actin related protein 2/3 complex subunit 1B		Actin-binding	Disease mutation
RBMXL1	18.653381	3.1667807	2.06873830524559e-65	1.0136263816639e-63	0.417092119866815	0.101476014760148	RNA binding motif protein	X-linked like 1	mRNA processing	mRNA splicing	Ribonucleoprotein	RNA-binding
MGST3	17.346872	3.165081	3.78061125806845e-56	1.33308432231757e-54	0.639955604883463	0.236162361623616	Microsomal glutathione S-transferase 3		Lyase	Oxidoreductase	Transferase
SCCPDH	18.214478	3.1645937	1.56593400321178e-61	6.74291181782994e-60	0.547169811320755	0.169741697416974	Saccharopine dehydrogenase (putative)		Oxidoreductase
HPCAL1	18.025665	3.163847	2.29143642849091e-60	9.4446919728824e-59	0.561598224195339	0.180811808118081	Hippocalcin like 1
GPR18	18.249647	3.1634278	6.38259768075136e-64	2.97591665876663e-62	0.344284128745838	0.0719557195571956	G protein-coupled receptor 18		G-protein coupled receptor	Receptor	Transducer
AC078785.1	17.501009	3.1633894	4.29772333256135e-61	1.81013776404002e-59	0.240399556048835	0.0424354243542435	NA	NA	NA	NA
FYN	16.048563	3.1610081	1.12974980413076e-48	3.0248699766635e-47	0.817536071032187	0.396678966789668	FYN proto-oncogene	Src family tyrosine kinase	Adaptive immunity	Host-virus interaction	Immunity	Developmental protein	Kinase	Transferase	Tyrosine-protein kinase	Proto-oncogene
ANKIB1	18.386843	3.1609743	6.4269667703398e-64	2.99279148551154e-62	0.408435072142064	0.0977859778597786	Ankyrin repeat and IBR domain containing 1	Ubl conjugation pathway	Transferase
RRM1	18.32041	3.159778	1.94658265120159e-63	8.90585895207867e-62	0.413762486126526	0.101476014760148	Ribonucleotide reductase catalytic subunit M1	DNA replication	Allosteric enzyme	Oxidoreductase	FDA approved drug targets
ETV5	14.061567	3.1544764	3.44619551201253e-42	7.2200459035587e-41	0.132075471698113	0.018450184501845	ETS variant 5		DNA-binding	Cancer-related genes
DPM2	18.13094	3.153368	3.74339577962168e-61	1.58030021833833e-59	0.535627081021088	0.164206642066421	Dolichyl-phosphate mannosyltransferase subunit 2	regulatory			Congenital disorder of glycosylation	Congenital muscular dystrophy	Disease mutation	Dystroglycanopathy
HNRNPK	15.91531	3.1528542	1.63926137004454e-47	4.21042844947369e-46	0.93984461709212	0.583025830258303	Heterogeneous nuclear ribonucleoprotein K	Host-virus interaction	mRNA processing	mRNA splicing	Transcription	Transcription regulation	Activator	DNA-binding	Repressor	Ribonucleoprotein	RNA-binding	Mental retardation
POLR3D	18.293226	3.1519318	2.20671198459825e-64	1.04757283201402e-62	0.332741398446171	0.0682656826568266	RNA polymerase III subunit D	Antiviral defense	Immunity	Innate immunity	Transcription
HMGN3	16.107172	3.1517587	7.40170216616304e-49	1.99198309546863e-47	0.848168701442841	0.446494464944649	High mobility group nucleosomal binding domain 3		Chromatin regulator	DNA-binding
MRPL57	16.370977	3.150745	1.61112549363889e-50	4.683781111412e-49	0.758490566037736	0.343173431734317	Mitochondrial ribosomal protein L57		Ribonucleoprotein	Ribosomal protein
GOLIM4	18.220333	3.1503356	6.91701092598144e-64	3.21689348032842e-62	0.336736958934517	0.0701107011070111	Golgi integral membrane protein 4	Transport
CBX5	18.098307	3.1499162	5.57460496011952e-61	2.3371834610004e-59	0.540066592674806	0.171586715867159	Chromobox 5	Host-virus interaction
RBM28	18.177166	3.1484816	1.27983587229455e-63	5.89965651912505e-62	0.334073251942286	0.0682656826568266	RNA binding motif protein 28	mRNA processing	mRNA splicing	RNA-binding	Disease mutation	Mental retardation
HDLBP	18.047453	3.147758	8.24696697294647e-61	3.44574472804582e-59	0.5165371809101	0.149446494464945	High density lipoprotein binding protein	Cholesterol metabolism	Lipid metabolism	Lipid transport	Steroid metabolism	Sterol metabolism	Transport	RNA-binding
NANS	18.371513	3.1475112	3.10194101734901e-64	1.46306885536071e-62	0.372031076581576	0.0811808118081181	N-acetylneuraminate synthase		Transferase	Disease mutation	Dwarfism	Mental retardation
RHOC	15.796123	3.1464267	2.12204075805853e-47	5.42379984537012e-46	0.826415094339623	0.411439114391144	Ras homolog family member C			Cancer-related genes
COA3	17.789228	3.143584	5.24494520589863e-59	2.05315764150905e-57	0.560044395116537	0.173431734317343	Cytochrome c oxidase assembly factor 3
GRHPR	17.992788	3.1420488	3.80373647502364e-60	1.55727694320291e-58	0.565593784683685	0.182656826568266	Glyoxylate and hydroxypyruvate reductase		Oxidoreductase
PRMT5	18.21453	3.1416345	3.90857303369548e-64	1.83878768131476e-62	0.316759156492786	0.0627306273062731	Protein arginine methyltransferase 5	Biological rhythms	Transcription	Transcription regulation	Chromatin regulator	Methyltransferase	Repressor	Transferase
KHDRBS1	16.17279	3.141416	2.71110266278812e-49	7.50030752537477e-48	0.823973362930078	0.424354243542435	KH RNA binding domain containing	signal transduction associated 1	Cell cycle	mRNA processing	Transcription	Transcription regulation	RNA-binding
TUBA1A	16.26564	3.1403975	2.96294767369773e-50	8.51231144466333e-49	0.709433962264151	0.31549815498155	Tubulin alpha 1a			Cancer-related genes	Disease mutation	FDA approved drug targets	Lissencephaly
GAS5	15.34281	3.1349032	5.32584273924505e-45	1.2408094850357e-43	0.88945615982242	0.525830258302583	NA	NA	NA	NA
PTBP1	16.96666	3.134711	4.84738116950615e-54	1.58835271428017e-52	0.667036625971143	0.271217712177122	Polypyrimidine tract binding protein 1	mRNA processing	mRNA splicing	Activator	Repressor	RNA-binding
ERCC1	17.855478	3.134547	1.80541433790024e-59	7.23767471867325e-58	0.554051054384018	0.177121771217712	ERCC excision repair 1	endonuclease non-catalytic subunit	DNA damage	DNA repair	DNA-binding	Endonuclease	Hydrolase	Nuclease	Cancer-related genes	Cataract
ASXL2	16.993963	3.1341715	1.3331417228487e-57	4.98409807946734e-56	0.2503884572697	0.0424354243542435	Additional sex combs like 2	transcriptional regulator	Transcription	Transcription regulation	Repressor	Cancer-related genes	Mental retardation
PPP1CC	16.748857	3.1328619	1.07062273270259e-52	3.33213117684077e-51	0.706326304106548	0.298892988929889	Protein phosphatase 1 catalytic subunit gamma	Biological rhythms	Carbohydrate metabolism	Cell cycle	Cell division	Glycogen metabolism	Hydrolase	Protein phosphatase
SNRPC	16.269814	3.1319494	6.29952046020656e-50	1.78735463848078e-48	0.782241953385128	0.372693726937269	Small nuclear ribonucleoprotein polypeptide C		Ribonucleoprotein	RNA-binding
ATP6V1F	16.194614	3.1314888	1.9805519606421e-49	5.5083725160685e-48	0.812652608213097	0.404059040590406	ATPase H+ transporting V1 subunit F	Hydrogen ion transport	Ion transport	Transport
CENPV	18.28078	3.1297743	2.89394318229062e-64	1.37026150601577e-62	0.33873473917869	0.0738007380073801	Centromere protein V	Cell cycle	Cell division	Mitosis
SNHG4	15.524086	3.1293776	9.27883626411732e-50	2.61665761795392e-48	0.185127635960044	0.0276752767527675	NA	NA	NA	NA
SNHG5	16.090557	3.127802	4.76790704301503e-49	1.29554688701851e-47	0.774916759156493	0.363468634686347	NA	NA	NA	NA
ELP5	17.723398	3.1274247	1.20699002282871e-58	4.66987757141158e-57	0.565593784683685	0.182656826568266	Elongator acetyltransferase complex subunit 5	Transcription	Transcription regulation	tRNA processing
PSMA2	16.019968	3.126128	1.66652650205634e-48	4.42966859126826e-47	0.834184239733629	0.446494464944649	Proteasome subunit alpha 2		Hydrolase	Protease	Threonine protease
RAD21	15.83825	3.125738	1.08379534523081e-47	2.79155478049211e-46	0.81953385127636	0.433579335793358	RAD21 cohesin complex component	Apoptosis	Cell cycle	Cell division	Chromosome partition	DNA damage	DNA repair	Mitosis	Transcription	Transcription regulation	Activator	Developmental protein	Repressor	Cancer-related genes	Disease mutation	Mental retardation
PTOV1	17.86269	3.125352	1.19372621623421e-59	4.7960014533906e-58	0.534073251942286	0.164206642066421	Prostate tumor overexpressed 1	Transcription	Transcription regulation	Activator
RERE	18.183214	3.1247082	1.02414116573782e-62	4.58807721017992e-61	0.407991120976693	0.0996309963099631	Arginine-glutamic acid dipeptide repeats	Transcription	Transcription regulation	Developmental protein	Repressor	Disease mutation	Mental retardation
TCP1	17.459354	3.124428	4.45846406415825e-57	1.63675269019314e-55	0.587125416204218	0.202952029520295	T-complex 1		Chaperone
MDH2	15.929425	3.1228688	6.41868721874375e-48	1.67091302200029e-46	0.864372918978912	0.472324723247232	Malate dehydrogenase 2	Tricarboxylic acid cycle	Oxidoreductase	Disease mutation	Epilepsy	FDA approved drug targets
GALNT18	15.882196	3.1227005	5.9620701872142e-52	1.8034523216713e-50	0.18645948945616	0.029520295202952	Polypeptide N-acetylgalactosaminyltransferase 18		Glycosyltransferase	Transferase
LSM3	16.651556	3.1226335	2.51138289279968e-52	7.69197700915157e-51	0.66992230854606	0.263837638376384	LSM3 homolog	U6 small nuclear RNA and mRNA degradation associated	mRNA processing	mRNA splicing	Ribonucleoprotein	RNA-binding
SNHG29	17.04785	3.122203	1.1495948157434e-52	3.57184379040953e-51	0.990677025527192	0.769372693726937	NA	NA	NA	NA
DHCR24	17.93418	3.1220627	1.52048639562519e-62	6.77023388884155e-61	0.311875693673696	0.0645756457564576	24-dehydrocholesterol reductase	Cholesterol biosynthesis	Cholesterol metabolism	Lipid biosynthesis	Lipid metabolism	Steroid biosynthesis	Steroid metabolism	Sterol biosynthesis	Sterol metabolism	Oxidoreductase	Disease mutation
CSNK2B	15.869565	3.1205597	1.91247344287116e-47	4.90185157440667e-46	0.909211986681465	0.542435424354244	Casein kinase 2 beta	Wnt signaling pathway		Cancer-related genes
CTNNAL1	15.479089	3.1199102	1.1371109845199e-49	3.18678400799485e-48	0.177358490566038	0.0276752767527675	Catenin alpha like 1
PSIP1	16.452345	3.119451	4.62633815518461e-51	1.36555324853155e-49	0.737180910099889	0.333948339483395	PC4 and SFRS1 interacting protein 1	Host-virus interaction	Transcription	Transcription regulation	DNA-binding	Cancer-related genes
GMPS	17.813898	3.1187756	2.51101916468568e-59	9.96809245625386e-58	0.545394006659268	0.175276752767528	Guanine monophosphate synthase	GMP biosynthesis	Purine biosynthesis	Ligase	Proto-oncogene
DXO	16.096958	3.1184418	1.38278081742228e-52	4.27820462370862e-51	0.218645948945616	0.033210332103321	Decapping exoribonuclease		Exonuclease	Hydrolase	Nuclease	RNA-binding
EWSR1	16.031565	3.118208	1.07959048453471e-48	2.89480522523479e-47	0.798002219755827	0.398523985239852	EWS RNA binding protein 1	Transcription	Transcription regulation	Calmodulin-binding	Repressor	RNA-binding	Cancer-related genes	Proto-oncogene
MRPS9	18.223606	3.1179686	3.77521973925823e-63	1.71435257663264e-61	0.38645948945616	0.0885608856088561	Mitochondrial ribosomal protein S9		Ribonucleoprotein	Ribosomal protein
TPGS2	18.215542	3.1173127	1.83098810230154e-62	8.11331665040421e-61	0.445283018867925	0.116236162361624	Tubulin polyglutamylase complex subunit 2
CDCA7L	15.697071	3.116941	1.39239660228085e-50	4.05434431504227e-49	0.195560488346282	0.029520295202952	Cell division cycle associated 7 like	Transcription	Transcription regulation	Repressor
EXOSC8	18.03527	3.1167967	3.51243587986595e-61	1.4879475189696e-59	0.467702552719201	0.127306273062731	Exosome component 8	rRNA processing	RNA-binding	Disease mutation	Neurodegeneration
HIST1H3B	14.359928	3.115709	1.17074870051791e-43	2.59857933218048e-42	0.147835738068812	0.022140221402214	Histone cluster 1 H3 family member b		DNA-binding	Cancer-related genes	Disease mutation
C11orf74	14.284472	3.1151924	2.11346111903777e-43	4.64314468294726e-42	0.136736958934517	0.0202952029520295	Chromosome 11 open reading frame 74
SCMH1	14.573066	3.1150692	1.20587751379856e-44	2.7671675788427e-43	0.15715871254162	0.022140221402214	Scm polycomb group protein homolog 1	Transcription	Transcription regulation	Developmental protein	Repressor
KDELR1	16.680729	3.1139667	2.01649150004183e-52	6.19694419756767e-51	0.68834628190899	0.282287822878229	KDEL endoplasmic reticulum protein retention receptor 1	ER-Golgi transport	Protein transport	Transport	Receptor
LIG3	16.32734	3.1133122	4.53814200125909e-54	1.48969090034156e-52	0.217092119866815	0.0350553505535055	DNA ligase 3	Cell cycle	Cell division	DNA damage	DNA recombination	DNA repair	DNA replication	Ligase
HIST1H3H	14.734628	3.109965	2.12028032984871e-45	5.01968825050404e-44	0.167813540510544	0.0239852398523985	Histone cluster 1 H3 family member h		DNA-binding	Disease mutation
POLR1A	14.186628	3.1089473	1.50110074410709e-42	3.18687867372758e-41	0.150055493895671	0.0202952029520295	RNA polymerase I subunit A	Transcription	Nucleotidyltransferase	Transferase	Disease mutation
TIGIT	17.69555	3.1076512	2.13576350772443e-59	8.51536820764942e-58	0.447280799112098	0.116236162361624	T cell immunoreceptor with Ig and ITIM domains
CMTM8	17.204824	3.1075573	5.7948913124841e-59	2.26601300136998e-57	0.252164261931188	0.0461254612546125	CKLF like MARVEL transmembrane domain containing 8	Chemotaxis	Cytokine
SMARCA4	17.720161	3.1071916	5.82010138639141e-59	2.27344216481656e-57	0.519422863485017	0.156826568265683	SWI/SNF related	matrix associated	actin dependent regulator of chromatin	subfamily a	member 4	Neurogenesis	Transcription	Transcription regulation	Activator	Chromatin regulator	Helicase	Hydrolase	Repressor	RNA-binding	Cancer-related genes	Disease mutation	Mental retardation
H2AFY2	13.816815	3.1063523	1.35503860189333e-40	2.6794039907022e-39	0.141620421753607	0.018450184501845	H2A histone family member Y2		Chromatin regulator	DNA-binding
MEF2C	16.857445	3.1061518	3.46232622281258e-57	1.28134076927364e-55	0.232186459489456	0.0424354243542435	Myocyte enhancer factor 2C	Apoptosis	Differentiation	Neurogenesis	Transcription	Transcription regulation	Activator	Developmental protein	DNA-binding	Disease mutation	Epilepsy	Mental retardation
FAM207A	17.999432	3.1057699	2.64285483702756e-61	1.12740244627093e-59	0.428856825749168	0.105166051660517	Family with sequence similarity 207 member A
PKP4	13.377945	3.1051512	1.77794987917204e-38	3.20881378341104e-37	0.125416204217536	0.0166051660516605	Plakophilin 4	Cell adhesion
SGO2	14.961188	3.1051219	1.38899075153102e-46	3.44667460995164e-45	0.176026637069922	0.025830258302583	Shugoshin 2	Cell cycle	Cell division	Chromosome partition	Meiosis
PIGP	18.012653	3.1031651	1.5246383936763e-62	6.78047264239932e-61	0.338512763596004	0.0719557195571956	Phosphatidylinositol glycan anchor biosynthesis class P	GPI-anchor biosynthesis	Glycosyltransferase	Transferase	Disease mutation	Epilepsy
STAP1	14.468654	3.1016476	4.65714917067615e-44	1.04896194951334e-42	0.156048834628191	0.022140221402214	Signal transducing adaptor family member 1
INPP1	17.75654	3.1004353	2.67394938782807e-61	1.13933901680902e-59	0.318534961154273	0.0664206642066421	Inositol polyphosphate-1-phosphatase		Hydrolase
RAB3IP	16.668533	3.0995889	4.0756243873632e-56	1.43434546347962e-54	0.223751387347392	0.0387453874538745	RAB3A interacting protein	Protein transport	Transport	Guanine-nucleotide releasing factor
SNRNP40	17.588013	3.099059	4.40587731850428e-58	1.66762684317037e-56	0.535627081021088	0.164206642066421	Small nuclear ribonucleoprotein U5 subunit 40	mRNA processing	mRNA splicing
TEX10	15.779853	3.0974557	5.49855177459349e-51	1.61908683428718e-49	0.202219755826859	0.0313653136531365	Testis expressed 10
FAM133B	17.03966	3.0959868	1.18359266667325e-54	3.95261634971785e-53	0.620865704772475	0.228782287822878	Family with sequence similarity 133 member B
WDR4	15.332945	3.0951912	1.50210431290925e-48	3.99843781503938e-47	0.187347391786903	0.0276752767527675	WD repeat domain 4	DNA damage	tRNA processing		Disease mutation	Epilepsy	Mental retardation
TIMM50	17.934307	3.094619	6.52580943317667e-61	2.72972744072799e-59	0.430632630410655	0.107011070110701	Translocase of inner mitochondrial membrane 50	Protein transport	Translocation	Transport	RNA-binding	Disease mutation	Epilepsy	Mental retardation
NEMP2	16.557272	3.0941582	2.57117185834231e-55	8.76233344387215e-54	0.227968923418424	0.0387453874538745	Nuclear envelope integral membrane protein 2
MAF1	16.473883	3.094098	2.72876605526767e-51	8.10020814183715e-50	0.699223085460599	0.291512915129151	MAF1 homolog	negative regulator of RNA polymerase III	Transcription	Transcription regulation	Repressor
AC006460.2	14.663946	3.0933912	3.87331265272341e-45	9.0643936318625e-44	0.160488346281909	0.0239852398523985	NA	NA	NA	NA
TCEAL8	18.015963	3.0918932	1.26820494952223e-61	5.48023250973591e-60	0.411320754716981	0.0996309963099631	Transcription elongation factor A like 8	Transcription	Transcription regulation
MXD3	12.688043	3.0918746	7.84161282895777e-35	1.22864242787964e-33	0.122530521642619	0.014760147601476	MAX dimerization protein 3	Transcription	Transcription regulation	DNA-binding	Repressor
VARS	16.525852	3.091535	8.8885998281519e-55	2.97378100831981e-53	0.244395116537181	0.040590405904059	Valyl-tRNA synthetase	Protein biosynthesis	Aminoacyl-tRNA synthetase	Ligase	Disease mutation	Epilepsy	Mental retardation
HNRNPU	15.472913	3.0911107	1.29715113312536e-45	3.10713538112051e-44	0.895227524972253	0.535055350553506	Heterogeneous nuclear ribonucleoprotein U	Biological rhythms	Cell cycle	Cell division	Differentiation	Host-virus interaction	Mitosis	mRNA processing	mRNA splicing	Transcription	Transcription regulation	Activator	Chromatin regulator	Developmental protein	DNA-binding	Repressor	Ribonucleoprotein	RNA-binding	Disease mutation	Epilepsy
POLR2E	16.03343	3.0909157	8.76870946684008e-49	2.35468477766555e-47	0.772697003329634	0.3690036900369	RNA polymerase II subunit E	Host-virus interaction	Transcription
RAB10	17.622868	3.0893805	2.01975450665278e-58	7.75708653704077e-57	0.517869034406215	0.154981549815498	RAB10	member RAS oncogene family	Protein transport	Transport	Hydrolase	Neurodegeneration
APEH	17.691534	3.0891526	7.92921272738239e-59	3.08957139276094e-57	0.511431742508324	0.149446494464945	Acylaminoacyl-peptide hydrolase		Hydrolase
PTRHD1	16.924913	3.088018	6.62088395005478e-54	2.15981259764666e-52	0.638845726970033	0.238007380073801	Peptidyl-tRNA hydrolase domain containing 1		Hydrolase
PLXND1	14.514015	3.0870152	4.38898277751331e-44	9.89169696057663e-43	0.169811320754717	0.0239852398523985	Plexin D1	Angiogenesis	Developmental protein	Receptor
PGAP2	17.417042	3.0869832	9.78787891061492e-60	3.93677094513645e-58	0.281243063263041	0.0535055350553506	Post-GPI attachment to proteins 2	GPI-anchor biosynthesis		Disease mutation	Mental retardation
LDHB	16.073086	3.086139	4.29385557838779e-48	1.12417316183527e-46	0.973584905660377	0.691881918819188	Lactate dehydrogenase B		Oxidoreductase	Disease mutation	FDA approved drug targets
RFC3	14.413637	3.0860136	1.09608499715408e-43	2.44025589907765e-42	0.159156492785794	0.022140221402214	Replication factor C subunit 3	DNA replication	DNA-binding
SMIM7	17.344584	3.0853271	1.86746866596994e-56	6.66191234338846e-55	0.586015538290788	0.201107011070111	Small integral membrane protein 7
GSTZ1	16.313251	3.0849936	5.48260569778538e-54	1.79489133403079e-52	0.21842397336293	0.03690036900369	Glutathione S-transferase zeta 1	Phenylalanine catabolism	Tyrosine catabolism	Isomerase	Multifunctional enzyme	Transferase	Disease mutation
FUS	15.422448	3.0839825	2.40528434531095e-45	5.68339653471439e-44	0.901442841287458	0.542435424354244	FUS RNA binding protein		DNA-binding	RNA-binding	Amyotrophic lateral sclerosis	Cancer-related genes	Disease mutation	Neurodegeneration	Proto-oncogene
UCHL5	17.842945	3.083655	6.64760980634055e-60	2.70644234173382e-58	0.491009988901221	0.143911439114391	Ubiquitin C-terminal hydrolase L5	DNA damage	DNA recombination	DNA repair	Transcription	Transcription regulation	Ubl conjugation pathway	Hydrolase	Protease	Thiol protease
FAM3C	18.037163	3.0830767	6.21351184164451e-62	2.71709375049021e-60	0.401331853496115	0.0996309963099631	Family with sequence similarity 3 member C		Developmental protein	Oncogene
SLC17A9	14.574831	3.0823834	1.20509618257509e-44	2.76710949676481e-43	0.159156492785794	0.0239852398523985	Solute carrier family 17 member 9	Exocytosis	Transport		Disease mutation
PCK2	16.08436	3.0818331	1.25313984164039e-52	3.88696367321017e-51	0.21465038845727	0.0350553505535055	Phosphoenolpyruvate carboxykinase 2	mitochondrial	Gluconeogenesis	Decarboxylase	Lyase
METTL2B	18.11926	3.0816538	1.19987004624128e-62	5.35566384908257e-61	0.381354051054384	0.0904059040590406	Methyltransferase like 2B	tRNA processing	Methyltransferase	Transferase
ORC5	17.979635	3.0810575	6.24877500802898e-62	2.72925315117982e-60	0.369589345172031	0.0848708487084871	Origin recognition complex subunit 5	DNA replication	Photosynthesis
CUEDC2	17.414715	3.081015	5.53428616496866e-57	2.01753394346631e-55	0.560044395116537	0.182656826568266	CUE domain containing 2	Ubl conjugation pathway
ARL6IP6	17.886427	3.079364	1.47524232050031e-60	6.12886994013982e-59	0.44661487236404	0.121771217712177	ADP ribosylation factor like GTPase 6 interacting protein 6
MAGED1	18.015368	3.079255	1.5975270653588e-61	6.87086816911839e-60	0.422863485016648	0.107011070110701	MAGE family member D1	Biological rhythms	Ubl conjugation pathway	Tumor antigen	Cancer-related genes
PAPSS1	17.548885	3.0776162	6.80680291909246e-60	2.76287302101809e-58	0.321864594894562	0.0645756457564576	3'-phosphoadenosine 5'-phosphosulfate synthase 1		Kinase	Multifunctional enzyme	Nucleotidyltransferase	Transferase
STAT1	16.089615	3.0773115	1.3087422343597e-49	3.65658584120607e-48	0.651942286348502	0.276752767527675	Signal transducer and activator of transcription 1	Antiviral defense	Host-virus interaction	Transcription	Transcription regulation	Activator	DNA-binding	Disease mutation
HSPA4	17.614288	3.0772529	1.69586262120581e-58	6.53371239986883e-57	0.506326304106548	0.153136531365314	Heat shock protein family A (Hsp70) member 4	Stress response		Cancer-related genes
NDUFS2	17.48929	3.0761101	2.03505663366174e-57	7.56193988311202e-56	0.558934517203108	0.18450184501845	NADH:ubiquinone oxidoreductase core subunit S2	Electron transport	Respiratory chain	Transport	Oxidoreductase	Translocase	Disease mutation	Primary mitochondrial disease
H2AFV	15.386272	3.0758653	2.53398253581749e-45	5.97977400344654e-44	0.865482796892342	0.503690036900369	H2A histone family member V		DNA-binding
DAP3	17.071766	3.074895	7.1916648621754e-55	2.41709940881985e-53	0.607325194228635	0.219557195571956	Death associated protein 3	Apoptosis	Ribonucleoprotein	Ribosomal protein
METAP2	17.424269	3.073452	3.8774478795655e-57	1.4335198973735e-55	0.547835738068812	0.177121771217712	Methionyl aminopeptidase 2		Aminopeptidase	Hydrolase	Protease	FDA approved drug targets
INTS11	17.600252	3.0734203	3.93949140985264e-58	1.49573988684664e-56	0.541842397336293	0.171586715867159	Integrator complex subunit 11		Hydrolase
RASGEF1A	14.836737	3.072	6.40623886005473e-46	1.55384193848153e-44	0.172253052164262	0.025830258302583	RasGEF domain family member 1A		Guanine-nucleotide releasing factor
ATAD3A	17.953302	3.0712304	3.90914005626848e-62	1.7217621564318e-60	0.344950055493896	0.0774907749077491	ATPase family	AAA domain containing 3A			Disease mutation
SLC25A32	17.655066	3.069762	4.76547949034828e-59	1.86946746866278e-57	0.467036625971143	0.132841328413284	Solute carrier family 25 member 32	Transport		Disease mutation
GSTM1	17.676386	3.0694869	3.44332343326387e-59	1.36100519417809e-57	0.455715871254162	0.119926199261993	Glutathione S-transferase mu 1		Transferase	Cancer-related genes
AL138724.1	16.393648	3.0679286	2.71579060037355e-54	8.97928200219261e-53	0.227968923418424	0.0387453874538745	NA	NA	NA	NA
PACSIN2	17.731695	3.067867	2.4233800140377e-60	9.97729267646724e-59	0.375804661487236	0.0867158671586716	Protein kinase C and casein kinase substrate in neurons 2	Endocytosis
COQ4	17.421259	3.066352	3.02537678985558e-57	1.12076736726219e-55	0.52031076581576	0.154981549815498	Coenzyme Q4	Ubiquinone biosynthesis		Disease mutation	Primary mitochondrial disease
TRMT1L	11.983338	3.0662344	1.42362762163854e-31	1.96627149356951e-30	0.101442841287458	0.0129151291512915	TRNA methyltransferase 1 like	Behavior	tRNA processing	Methyltransferase	RNA-binding	Transferase	tRNA-binding
TEX30	15.720797	3.0655167	1.88652177962402e-50	5.47136162092068e-49	0.211764705882353	0.033210332103321	Testis expressed 30
BZW2	17.743605	3.0649114	3.04267959962978e-59	1.20655596994637e-57	0.504106548279689	0.153136531365314	Basic leucine zipper and W2 domains 2	Differentiation	Neurogenesis	Developmental protein
KRCC1	17.479546	3.0640237	1.08205409766552e-58	4.19536674032371e-57	0.38645948945616	0.0885608856088561	Lysine rich coiled-coil 1
GADD45GIP1	16.193499	3.0639656	9.16057198994992e-50	2.58708406947652e-48	0.723640399556049	0.317343173431734	GADD45G interacting protein 1	Cell cycle	Host-virus interaction	Ribonucleoprotein	Ribosomal protein
DNAH14	11.999925	3.0636175	1.19392054385821e-31	1.65525325097554e-30	0.10188679245283	0.0129151291512915	Dynein axonemal heavy chain 14		Motor protein
RHPN1	13.868484	3.0636008	6.38305384832932e-41	1.27455621332625e-39	0.141842397336293	0.0202952029520295	Rhophilin Rho GTPase binding protein 1
PMPCA	17.741756	3.0632627	8.10191946687614e-60	3.26944161419111e-58	0.429522752497225	0.108856088560886	Peptidase	mitochondrial processing alpha subunit			Disease mutation	Mental retardation	Neurodegeneration
PSTPIP2	17.647219	3.063158	2.70667337062951e-60	1.1131118206563e-58	0.343396226415094	0.0774907749077491	Proline-serine-threonine phosphatase interacting protein 2
RFC5	16.40321	3.0620637	3.45881263172101e-54	1.13947795799839e-52	0.23684794672586	0.040590405904059	Replication factor C subunit 5	DNA replication
NOG	13.769827	3.0619223	1.51298743266637e-40	2.9836666499473e-39	0.133407325194229	0.0202952029520295	Noggin	Chondrogenesis	Differentiation	Developmental protein	Deafness	Disease mutation
SFXN4	17.888412	3.061792	4.8937073206908e-61	2.05642458834218e-59	0.398668146503885	0.0977859778597786	Sideroflexin 4	Amino-acid transport	Transport		Primary mitochondrial disease
TMPO-AS1	12.441923	3.0595002	9.48802176057624e-34	1.41975095853987e-32	0.111209766925638	0.014760147601476	NA	NA	NA	NA
RBX1	16.355068	3.0593672	9.33154382761979e-51	2.73892410292471e-49	0.686570477247503	0.289667896678967	Ring-box 1	DNA damage	DNA repair	Host-virus interaction	Ubl conjugation pathway	Transferase
HMGCR	17.045065	3.0592554	2.02895811050707e-57	7.54694063035256e-56	0.286348501664817	0.0571955719557196	3-hydroxy-3-methylglutaryl-CoA reductase	Cholesterol biosynthesis	Cholesterol metabolism	Lipid biosynthesis	Lipid metabolism	Steroid biosynthesis	Steroid metabolism	Sterol biosynthesis	Sterol metabolism	Oxidoreductase	FDA approved drug targets
EIF3D	16.049583	3.0592377	6.06408406680882e-49	1.64044006599608e-47	0.749833518312986	0.343173431734317	Eukaryotic translation initiation factor 3 subunit D	Host-virus interaction	Protein biosynthesis	Initiation factor	RNA-binding
TMEM18	17.376642	3.058111	4.94138935210291e-57	1.81040832508827e-55	0.518978912319645	0.156826568265683	Transmembrane protein 18	Transcription	DNA-binding
PSAT1	17.076883	3.057811	6.98594503878077e-58	2.63600592128263e-56	0.268146503884573	0.0516605166051661	Phosphoserine aminotransferase 1	Amino-acid biosynthesis	Serine biosynthesis	Aminotransferase	Transferase	Disease mutation
CKAP2	17.042068	3.0577838	7.35728310205829e-57	2.67146744859559e-55	0.32142064372919	0.0664206642066421	Cytoskeleton associated protein 2	Apoptosis	Cell cycle
IPO9	16.051434	3.0572367	3.94005829555707e-52	1.19775808700735e-50	0.23196448390677	0.0387453874538745	Importin 9	Protein transport	Transport
MRPL42	17.82447	3.0565042	1.20873490046366e-60	5.03882757310599e-59	0.398002219755827	0.0959409594095941	Mitochondrial ribosomal protein L42		Ribonucleoprotein	Ribosomal protein
MFSD3	17.10668	3.0564156	4.67641103585363e-58	1.76819545788511e-56	0.268368479467259	0.0516605166051661	Major facilitator superfamily domain containing 3	Transport
PREP	17.661747	3.055018	3.88584692111811e-59	1.53095676167755e-57	0.457047724750277	0.125461254612546	Prolyl endopeptidase		Hydrolase	Protease	Serine protease
DHPS	17.412153	3.0549352	4.1023070335364e-57	1.51359415054905e-55	0.540288568257492	0.173431734317343	Deoxyhypusine synthase	Hypusine biosynthesis	Transferase	Disease mutation	Mental retardation
BUB3	16.001848	3.0545738	7.02178194068881e-49	1.89112759978772e-47	0.711209766925638	0.319188191881919	BUB3	mitotic checkpoint protein	Cell cycle	Cell division	Chromosome partition	Meiosis	Mitosis
HMGN2	16.121763	3.0544658	1.56634844588555e-48	4.16641856597799e-47	0.962708102108768	0.710332103321033	High mobility group nucleosomal binding domain 2		DNA-binding
SET	15.419371	3.054439	1.97378906586094e-45	4.68803722255524e-44	0.866370699223085	0.477859778597786	SET nuclear proto-oncogene	Host-virus interaction	Chaperone	DNA-binding	Cancer-related genes	Disease mutation	Mental retardation	Proto-oncogene
YEATS4	17.73341	3.0536025	4.07124767553287e-60	1.66307741263592e-58	0.398668146503885	0.0977859778597786	YEATS domain containing 4	Growth regulation	Transcription	Transcription regulation	Chromatin regulator
NDUFS7	16.280539	3.053415	2.60622010137684e-50	7.51104424649556e-49	0.700554938956715	0.300738007380074	NADH:ubiquinone oxidoreductase core subunit S7	Electron transport	Respiratory chain	Transport	Oxidoreductase	Translocase	Disease mutation	Leigh syndrome	Primary mitochondrial disease
CMTM7	17.178827	3.0530195	4.06476122876633e-56	1.4318991889709e-54	0.508546059933407	0.162361623616236	CKLF like MARVEL transmembrane domain containing 7	Chemotaxis	Cytokine
NDUFS3	16.882618	3.052869	8.94106834894505e-54	2.8960357755729e-52	0.620865704772475	0.226937269372694	NADH:ubiquinone oxidoreductase core subunit S3	Electron transport	Respiratory chain	Transport	Oxidoreductase	Translocase	Disease mutation	Primary mitochondrial disease
TMEM171	16.601215	3.0525148	2.04452768036978e-55	7.00016441807431e-54	0.240399556048835	0.044280442804428	Transmembrane protein 171
CAMTA1	17.34502	3.0522337	1.0894236925172e-56	3.9401182381247e-55	0.547613762486126	0.177121771217712	Calmodulin binding transcription activator 1	Transcription	Transcription regulation	Activator	Cancer-related genes	Mental retardation
APIP	17.847551	3.0516782	6.17985005757937e-61	2.58797130386113e-59	0.384683684794673	0.0904059040590406	APAF1 interacting protein	Amino-acid biosynthesis	Apoptosis	Methionine biosynthesis	Lyase
MRPS27	17.685534	3.051465	5.01073729586851e-59	1.96357597179961e-57	0.487458379578246	0.142066420664207	Mitochondrial ribosomal protein S27	Translation regulation	Ribonucleoprotein	Ribosomal protein	RNA-binding	rRNA-binding	tRNA-binding
CALU	17.662346	3.051195	6.79405906993417e-60	2.76287302101809e-58	0.379578246392897	0.0885608856088561	Calumenin
GYG1	16.824217	3.0511224	1.65532752004102e-53	5.28218330959209e-52	0.617980022197558	0.228782287822878	Glycogenin 1	Glycogen biosynthesis	Transferase	Disease mutation	Glycogen storage disease
OCIAD1	16.180239	3.0510952	1.00843629139965e-49	2.83703126068553e-48	0.717425083240844	0.308118081180812	OCIA domain containing 1
PSPH	13.774884	3.0495274	2.38963309260516e-40	4.66469124386355e-39	0.144284128745838	0.0202952029520295	Phosphoserine phosphatase	Amino-acid biosynthesis	Serine biosynthesis	Hydrolase	Disease mutation
RNF135	17.044485	3.0487747	9.15008576210057e-58	3.43842185809695e-56	0.262597114317425	0.0498154981549815	Ring finger protein 135	Immunity	Innate immunity	Ubl conjugation pathway	Transferase	Disease mutation
ARHGAP11A	12.884687	3.046835	7.8496016714079e-36	1.2797473085755e-34	0.125860155382908	0.0166051660516605	Rho GTPase activating protein 11A		GTPase activation
MAT2A	17.762955	3.0458977	2.75888784271672e-60	1.1333114919335e-58	0.403995560488346	0.103321033210332	Methionine adenosyltransferase 2A	One-carbon metabolism	Transferase
SFT2D1	17.22519	3.0457199	5.39322769212514e-56	1.88897154793753e-54	0.553829078801332	0.180811808118081	SFT2 domain containing 1	Protein transport	Transport
TPI1	15.856484	3.0433776	4.16362397606018e-47	1.0473732037648e-45	0.968923418423973	0.680811808118081	Triosephosphate isomerase 1	Gluconeogenesis	Glycolysis	Isomerase	Lyase	Cancer-related genes	Disease mutation	Hereditary hemolytic anemia
SERTAD1	16.731607	3.0432413	1.44475925566032e-53	4.63449899355158e-52	0.518756936736959	0.169741697416974	SERTA domain containing 1	Transcription	Transcription regulation
IAH1	17.215326	3.0432065	7.01675773964768e-56	2.43431611401749e-54	0.565371809100999	0.190036900369004	Isoamyl acetate hydrolyzing esterase 1 (putative)	Lipid degradation	Lipid metabolism	Hydrolase
COPS3	17.286266	3.0428987	1.76599122093674e-56	6.31221139428765e-55	0.531409544950056	0.169741697416974	COP9 signalosome subunit 3
BTG3	16.440546	3.0421128	1.91104122420701e-51	5.70522184724313e-50	0.625083240843507	0.234317343173432	BTG anti-proliferation factor 3
MRRF	16.754774	3.041289	1.22665307882011e-55	4.23154847671017e-54	0.280577136514983	0.0516605166051661	Mitochondrial ribosome recycling factor	Protein biosynthesis
PM20D2	15.074141	3.0400555	6.1459201346715e-47	1.54073166335008e-45	0.193784683684795	0.029520295202952	Peptidase M20 domain containing 2
VDAC1	16.231113	3.0399606	4.45996039984622e-50	1.27331521524783e-48	0.700110987791343	0.304428044280443	Voltage dependent anion channel 1	Apoptosis	Host-virus interaction	Ion transport	Transport	Porin
FDXR	16.550438	3.0390167	3.6364833081837e-55	1.23353962523477e-53	0.237513873473918	0.044280442804428	Ferredoxin reductase	Cholesterol metabolism	Electron transport	Lipid metabolism	Steroid metabolism	Sterol metabolism	Transport	Oxidoreductase	Deafness	Disease mutation	Neuropathy
PRPF38A	17.518284	3.03898	2.95733610925948e-58	1.1334184181676e-56	0.462597114317425	0.127306273062731	Pre-mRNA processing factor 38A	mRNA processing	mRNA splicing
LRRC42	16.881931	3.0372043	1.59655489441292e-56	5.72336000885477e-55	0.275027746947836	0.0516605166051661	Leucine rich repeat containing 42
KTN1	15.808012	3.037093	8.46313731000339e-48	2.19221011099387e-46	0.726082130965594	0.311808118081181	Kinectin 1			Cancer-related genes
CENPK	17.409437	3.0366688	3.78057649772867e-58	1.43689387739737e-56	0.407991120976693	0.105166051660517	Centromere protein K
LIMS1	17.460133	3.0360007	8.21388289178551e-58	3.09296633459096e-56	0.482796892341842	0.142066420664207	LIM zinc finger domain containing 1
WARS2	14.279788	3.0359063	7.76484980785926e-43	1.66491662458967e-41	0.164927857935627	0.0239852398523985	Tryptophanyl tRNA synthetase 2	mitochondrial	Protein biosynthesis	Aminoacyl-tRNA synthetase	Ligase	Disease mutation	Primary mitochondrial disease
ZNF184	16.549225	3.0325594	8.80407276804505e-55	2.94819640789769e-53	0.257935627081021	0.0479704797047971	Zinc finger protein 184	Transcription	Transcription regulation	DNA-binding
ZFAS1	15.381886	3.032334	2.26504777815609e-45	5.35549184291285e-44	0.833518312985572	0.446494464944649	NA	NA	NA	NA
DMAC1	17.505947	3.0319388	4.30950953458796e-58	1.63284014984942e-56	0.475693673695893	0.134686346863469	Distal membrane arm assembly complex 1
SASS6	14.260828	3.0315423	1.05900465797491e-42	2.26273377037592e-41	0.1669256381798	0.0239852398523985	SAS-6 centriolar assembly protein	Cell cycle		Disease mutation	Primary microcephaly
NAB1	17.037579	3.0313818	5.1531628225879e-57	1.8861091246954e-55	0.310321864594895	0.0645756457564576	NGFI-A binding protein 1	Transcription	Transcription regulation	Repressor
HDGF	17.16642	3.0313537	4.48709142904867e-57	1.64561155706023e-55	0.3669256381798	0.0830258302583026	Heparin binding growth factor	Transcription	Transcription regulation	DNA-binding	Growth factor	Heparin-binding	Repressor
ENDOV	13.92347	3.0307045	2.94193444933542e-41	5.96552591579645e-40	0.141842397336293	0.022140221402214	Endonuclease V		DNA-binding	Endonuclease	Hydrolase	Nuclease	RNA-binding
C20orf27	17.1134	3.02866	2.39615385715292e-55	8.17349742084381e-54	0.566703662597114	0.197416974169742	Chromosome 20 open reading frame 27
C8orf33	17.117378	3.0284786	4.16739674508069e-57	1.53606131184993e-55	0.335849056603774	0.0701107011070111	Chromosome 8 open reading frame 33
NET1	13.633152	3.0266292	1.39963820594242e-39	2.64608254006707e-38	0.143840177580466	0.0202952029520295	Neuroepithelial cell transforming 1		Guanine-nucleotide releasing factor	Proto-oncogene
PRDX5	15.415468	3.0263295	1.49449515072973e-45	3.57049719398556e-44	0.824417314095449	0.42619926199262	Peroxiredoxin 5		Antioxidant	Oxidoreductase	Peroxidase	FDA approved drug targets
GTPBP10	17.24465	3.0263004	3.691712676205e-58	1.40603928888428e-56	0.317203107658158	0.0664206642066421	GTP binding protein 10	Ribosome biogenesis
EIF2AK3	15.727953	3.0256193	2.43490856579295e-50	7.02839814010944e-49	0.225749167591565	0.0387453874538745	Eukaryotic translation initiation factor 2 alpha kinase 3	Stress response	Translation regulation	Unfolded protein response	Kinase	Serine/threonine-protein kinase	Transferase	Diabetes mellitus	Disease mutation
NUP37	16.827799	3.024391	2.83137571811202e-56	1.00320602767297e-54	0.270588235294118	0.0516605166051661	Nucleoporin 37	Cell cycle	Cell division	Chromosome partition	Mitosis	mRNA transport	Protein transport	Translocation	Transport		Disease mutation	Primary microcephaly
MMADHC	16.280283	3.0242784	1.96604094300264e-50	5.6974714611908e-49	0.66881243063263	0.273062730627306	Methylmalonic aciduria and homocystinuria	cblD type			Disease mutation
EHD4	17.54746	3.023766	6.40352833833602e-59	2.49867314191297e-57	0.415760266370699	0.11070110701107	EH domain containing 4
ATP5PB	15.302153	3.0218797	6.15930542370345e-45	1.42952909202898e-43	0.844617092119867	0.455719557195572	ATP synthase peripheral stalk-membrane subunit b	Hydrogen ion transport	Ion transport	Transport
CCHCR1	12.812594	3.0204957	1.85220819031007e-35	2.96167199534901e-34	0.12519422863485	0.0166051660516605	Coiled-coil alpha-helical rod protein 1	Differentiation	Developmental protein
MLLT11	16.336746	3.0193174	1.55493642210822e-53	4.97484510363487e-52	0.253940066592675	0.0461254612546125	MLLT11	transcription factor 7 cofactor			Cancer-related genes	Proto-oncogene
NME2	16.313978	3.0178728	2.92411010054092e-49	8.0652112878597e-48	0.976914539400666	0.734317343173432	NME/NM23 nucleoside diphosphate kinase 2	Nucleotide metabolism	Transcription	Transcription regulation	Activator	DNA-binding	Kinase	Transferase	Cancer-related genes
ACYP1	16.73821	3.0178232	2.2590448424634e-55	7.71299442901146e-54	0.293895671476138	0.0571955719557196	Acylphosphatase 1		Hydrolase
LMAN1	16.390514	3.0171516	3.27264005149842e-51	9.69893915181324e-50	0.616870144284129	0.226937269372694	Lectin	mannose binding 1	ER-Golgi transport	Protein transport	Transport
E2F1	13.529617	3.016056	3.81581535952145e-39	7.10751440070456e-38	0.136736958934517	0.0202952029520295	E2F transcription factor 1	Apoptosis	Cell cycle	Host-virus interaction	Transcription	Transcription regulation	Activator	DNA-binding	Cancer-related genes
TCEA1	15.40597	3.0158434	1.75125543959655e-45	4.17574595079304e-44	0.829078801331854	0.424354243542435	Transcription elongation factor A1	Transcription	Transcription regulation	DNA-binding	Cancer-related genes
AP4M1	15.296973	3.0141332	4.29919661889972e-48	1.12476694387669e-46	0.204439511653718	0.033210332103321	Adaptor related protein complex 4 mu 1 subunit	Protein transport	Transport		Hereditary spastic paraplegia	Neurodegeneration
MZT2B	15.145303	3.013911	4.17741512009746e-44	9.42067595876076e-43	0.873029966703663	0.498154981549816	Mitotic spindle organizing protein 2B
PARK7	15.413688	3.0131066	3.85132677269271e-45	9.01870833060307e-44	0.936736958934517	0.599630996309963	Parkinsonism associated deglycase	Autophagy	DNA damage	DNA repair	Fertilization	Inflammatory response	Stress response	Chaperone	Hydrolase	Protease	RNA-binding	Disease mutation	Neurodegeneration	Parkinson disease	Parkinsonism	Tumor suppressor
KIF9	13.762772	3.0117543	4.77123624073282e-40	9.21054945395897e-39	0.159378468368479	0.022140221402214	Kinesin family member 9		Motor protein
EIF3M	15.395259	3.0111027	1.89303609700387e-45	4.5020801940506e-44	0.826637069922309	0.433579335793358	Eukaryotic translation initiation factor 3 subunit M	Host-virus interaction	Protein biosynthesis	Initiation factor
GCLC	12.634691	3.0105445	1.12577929230593e-34	1.75189829411945e-33	0.117203107658158	0.0166051660516605	Glutamate-cysteine ligase catalytic subunit	Glutathione biosynthesis	Ligase	Disease mutation	Hereditary hemolytic anemia
MCRIP2	17.486584	3.0091138	4.5256379957079e-59	1.77728408026722e-57	0.362264150943396	0.0848708487084871	MAPK regulated corepressor interacting protein 2
MRPL27	17.262897	3.0090659	1.40879547491961e-56	5.07013993879376e-55	0.49700332963374	0.149446494464945	Mitochondrial ribosomal protein L27		Ribonucleoprotein	Ribosomal protein
TWF2	16.016146	3.0047235	5.85884213931365e-49	1.58609083684185e-47	0.696337402885683	0.291512915129151	Twinfilin actin binding protein 2	Cilium biogenesis/degradation	Actin-binding
BUB1B	11.596408	3.0040972	1.11663911560726e-29	1.42107469646528e-28	0.10188679245283	0.0129151291512915	BUB1 mitotic checkpoint serine/threonine kinase B	Apoptosis	Cell cycle	Cell division	Mitosis	Kinase	Serine/threonine-protein kinase	Transferase	Cancer-related genes	Disease mutation	Tumor suppressor
NENF	16.819887	3.0031986	1.30888994387201e-53	4.2060299241141e-52	0.594450610432852	0.215867158671587	Neudesin neurotrophic factor
EFCAB2	12.081831	3.0031412	4.63124274670584e-32	6.52456180801311e-31	0.103440621531632	0.014760147601476	EF-hand calcium binding domain 2
NAXE	16.19545	3.0031245	4.78734281078589e-50	1.36359170597334e-48	0.654827968923418	0.260147601476015	NAD(P)HX epimerase	Lipid transport	Transport	Isomerase	Disease mutation	Neurodegeneration
FAM53C	17.069534	3.0024412	1.41136343046533e-56	5.07439223167598e-55	0.363817980022198	0.0848708487084871	Family with sequence similarity 53 member C
LIAS	12.655102	3.0017037	9.8941863993031e-35	1.54429473944944e-33	0.120088790233074	0.0166051660516605	Lipoic acid synthetase		Transferase	Disease mutation
ACADM	17.325518	3.0016398	4.42666625128559e-57	1.62671095846691e-55	0.477913429522753	0.140221402214022	Acyl-CoA dehydrogenase medium chain	Fatty acid metabolism	Lipid metabolism	Oxidoreductase	Disease mutation
DTNB	17.362083	3.0008967	8.87173666066265e-58	3.33725008753252e-56	0.420421753607103	0.112546125461255	Dystrobrevin beta
CPSF2	15.792681	3.0008209	1.3090200400026e-50	3.82068919331223e-49	0.232408435072142	0.040590405904059	Cleavage and polyadenylation specific factor 2	mRNA processing	RNA-binding
GGA1	17.37243	3.0004053	1.48414886088953e-57	5.54299310789977e-56	0.456825749167592	0.132841328413284	Golgi associated	gamma adaptin ear containing	ARF binding protein 1	Protein transport	Transport
LRRC34	12.047869	2.999957	7.62700780281548e-32	1.0654813457666e-30	0.105882352941176	0.014760147601476	Leucine rich repeat containing 34	Differentiation
MAZ	16.742067	2.9993474	2.53597991473812e-53	8.03631176271254e-52	0.572253052164262	0.20479704797048	MYC associated zinc finger protein	Transcription	Transcription regulation	DNA-binding	RNA-binding
ILVBL	16.709095	2.9990764	2.96743760579751e-55	1.00939761905014e-53	0.291009988901221	0.0571955719557196	IlvB acetolactate synthase like	Fatty acid metabolism	Lipid metabolism	Lyase
SLC25A37	16.869986	2.9968905	1.45104108299876e-54	4.83253454766492e-53	0.472807991120977	0.136531365313653	Solute carrier family 25 member 37	Ion transport	Iron transport	Transport
LINC01116	13.912694	2.9956214	4.82645834306191e-41	9.69024694538722e-40	0.151831298557159	0.0239852398523985	NA	NA	NA	NA
POLR2G	15.619299	2.995133	8.65699532438835e-47	2.16430796357881e-45	0.756492785793563	0.363468634686347	RNA polymerase II subunit G	Transcription	RNA-binding
POLR2A	16.73552	2.9940886	1.25996024559067e-53	4.05235544366117e-52	0.508324084350721	0.160516605166052	RNA polymerase II subunit A	Host-virus interaction	Transcription	DNA-binding	Nucleotidyltransferase	RNA-directed RNA polymerase	Transferase	Disease mutation	Mental retardation
ALG8	16.765926	2.9939992	1.38357608076481e-55	4.76390104723169e-54	0.293451720310766	0.0590405904059041	ALG8	alpha-1	3-glucosyltransferase		Glycosyltransferase	Transferase	Congenital disorder of glycosylation	Disease mutation
PCMT1	16.67633	2.9933758	5.62699831417894e-53	1.76784347894647e-51	0.561376248612653	0.188191881918819	Protein-L-isoaspartate (D-aspartate) O-methyltransferase		Methyltransferase	Transferase
PSMD8	15.246333	2.9930277	1.08672847854695e-44	2.49688317911468e-43	0.83684794672586	0.444649446494465	Proteasome 26S subunit	non-ATPase 8
PGM2	16.137098	2.9927583	3.5051821582928e-52	1.06733088332508e-50	0.264150943396226	0.0479704797047971	Phosphoglucomutase 2	Carbohydrate metabolism	Glucose metabolism	Isomerase
YWHAG	17.188494	2.99245	6.7637296841021e-57	2.46082773526661e-55	0.402885682574917	0.101476014760148	Tyrosine 3-monooxygenase/tryptophan 5-monooxygenase activation protein gamma			Disease mutation	Epilepsy
MYBBP1A	16.894358	2.9915826	3.18434050799816e-56	1.12500045302356e-54	0.305882352941176	0.0645756457564576	MYB binding protein 1a	Biological rhythms	Ribosome biogenesis	Transcription	Transcription regulation	Activator	Repressor
ERI1	16.674738	2.991509	3.88479370470043e-55	1.31411584460019e-53	0.288124306326304	0.0590405904059041	Exoribonuclease 1	RNA-mediated gene silencing	rRNA processing	Exonuclease	Hydrolase	Nuclease	RNA-binding
GOT1	16.119087	2.9909275	4.3493247329892e-52	1.32107580541193e-50	0.263041065482797	0.0479704797047971	Glutamic-oxaloacetic transaminase 1	Amino-acid biosynthesis	Aminotransferase	Transferase	Cancer-related genes
MAP4K3-DT	16.571367	2.990698	1.82943346429132e-54	6.0706341093859e-53	0.291453940066593	0.0590405904059041	NA	NA	NA	NA
CD247	15.118579	2.990434	1.38746515748738e-43	3.07029094493324e-42	0.969811320754717	0.666051660516605	CD247 molecule	Adaptive immunity	Host-virus interaction	Immunity	Receptor	FDA approved drug targets
DCTD	17.242157	2.9893105	7.74191475340817e-57	2.80834313071846e-55	0.444395116537181	0.119926199261993	DCMP deaminase	Nucleotide biosynthesis	Allosteric enzyme	Hydrolase
UQCRQ	15.249997	2.989014	8.91328077839131e-45	2.05696714861223e-43	0.822863485016648	0.435424354243542	Ubiquinol-cytochrome c reductase complex III subunit VII	Electron transport	Respiratory chain	Transport		Disease mutation	Primary mitochondrial disease
MBOAT2	14.619349	2.9887886	7.10439867295159e-45	1.64678971392464e-43	0.164039955604883	0.0276752767527675	Membrane bound O-acyltransferase domain containing 2	Lipid biosynthesis	Lipid metabolism	Phospholipid biosynthesis	Phospholipid metabolism	Acyltransferase	Transferase
SLC38A5	17.242306	2.9881396	9.1968660400587e-58	3.45245634802245e-56	0.350277469478357	0.0811808118081181	Solute carrier family 38 member 5
EIF4H	15.453786	2.9870043	6.15930043438247e-46	1.49493736869253e-44	0.767813540510544	0.376383763837638	Eukaryotic translation initiation factor 4H	Host-virus interaction	Protein biosynthesis	Initiation factor	RNA-binding	Cancer-related genes	Williams-Beuren syndrome
AKR1A1	16.45679	2.9869545	1.3183855378969e-51	3.95850935788058e-50	0.606215316315205	0.22140221402214	Aldo-keto reductase family 1 member A1		Oxidoreductase
ARF4	16.50755	2.9858456	5.70675053867224e-52	1.7276491022824e-50	0.588901220865705	0.212177121771218	ADP ribosylation factor 4	ER-Golgi transport	Protein transport	Transport
EEF2KMT	15.77314	2.9857888	8.87554101507613e-51	2.60717236511077e-49	0.216426193118757	0.0387453874538745	Eukaryotic elongation factor 2 lysine methyltransferase		Methyltransferase	Transferase
BCAT2	16.99047	2.985439	9.27017895697346e-57	3.35938435647708e-55	0.307436182019978	0.0645756457564576	Branched chain amino acid transaminase 2	Amino-acid biosynthesis	Branched-chain amino acid biosynthesis	Aminotransferase	Transferase
PMVK	17.453505	2.9852018	3.28330848886215e-58	1.25440891441382e-56	0.429300776914539	0.116236162361624	Phosphomevalonate kinase	Cholesterol biosynthesis	Cholesterol metabolism	Lipid biosynthesis	Lipid metabolism	Steroid biosynthesis	Steroid metabolism	Sterol biosynthesis	Sterol metabolism	Kinase	Transferase	Disease mutation
VSIG10	12.479358	2.9851587	6.00409873115799e-34	9.06210382099437e-33	0.112541620421754	0.0166051660516605	V-set and immunoglobulin domain containing 10
SLC12A5	12.847923	2.984251	1.07477034186672e-35	1.7452382112983e-34	0.124306326304107	0.018450184501845	Solute carrier family 12 member 5	Ion transport	Potassium transport	Symport	Transport		Disease mutation	Epilepsy	FDA approved drug targets
PEF1	17.117626	2.9831297	6.76080099555409e-56	2.35220605739805e-54	0.474139844617092	0.134686346863469	Penta-EF-hand domain containing 1
LRPPRC	17.101072	2.9826534	6.37114809839571e-56	2.22086087189887e-54	0.467702552719201	0.138376383763838	Leucine rich pentatricopeptide repeat containing	mRNA transport	Transcription	Transcription regulation	Transport	DNA-binding	RNA-binding	Disease mutation	Leigh syndrome	Primary mitochondrial disease
C11orf24	17.027208	2.9824991	1.51774995860044e-56	5.45153741263345e-55	0.342064372918979	0.0756457564575646	Chromosome 11 open reading frame 24
CTNNA1	17.281734	2.9815035	2.61516826684034e-57	9.70768496294352e-56	0.418867924528302	0.11070110701107	Catenin alpha 1	Cell adhesion
GINS4	15.147301	2.9808762	1.97452551297902e-47	5.05735537442582e-46	0.194006659267481	0.033210332103321	GINS complex subunit 4	DNA replication
KSR1	12.895455	2.9804177	5.22119814361368e-36	8.58495387486094e-35	0.120754716981132	0.018450184501845	Kinase suppressor of ras 1		Kinase	Serine/threonine-protein kinase	Transferase
VPS28	15.190373	2.9801154	1.83008705495214e-44	4.18382362887591e-43	0.824417314095449	0.429889298892989	VPS28	ESCRT-I subunit	Protein transport	Transport
SLC16A1	15.965104	2.980015	1.40185439860161e-51	4.20567810190307e-50	0.239067702552719	0.044280442804428	Solute carrier family 16 member 1	Symport	Transport		Disease mutation
MAGEF1	17.113243	2.9795725	5.25099554457187e-57	1.91616837414631e-55	0.348279689234184	0.0793357933579336	MAGE family member F1	Ubl conjugation pathway	Tumor antigen
ELK1	16.999407	2.9788947	1.25207485187489e-56	4.51055035959379e-55	0.322530521642619	0.0701107011070111	ELK1	ETS transcription factor	Transcription	Transcription regulation	Activator	DNA-binding
CCDC71L	12.40361	2.978024	1.52981470014699e-33	2.27612796097886e-32	0.114095449500555	0.0166051660516605	Coiled-coil domain containing 71 like
TMEM35B	17.173094	2.9780214	2.07987936768629e-56	7.3980237839345e-55	0.451942286348502	0.125461254612546	Transmembrane protein 35B
COX20	16.642958	2.9776099	5.88253017152879e-53	1.84495704205763e-51	0.528523862375139	0.166051660516605	COX20	cytochrome c oxidase assembly factor			Disease mutation	Primary mitochondrial disease
DBN1	16.875057	2.9764838	8.1247044332169e-55	2.7256856733288e-53	0.444395116537181	0.125461254612546	Drebrin 1	Differentiation	Neurogenesis	Actin-binding	Developmental protein	Alzheimer disease	Amyloidosis	Neurodegeneration
ARMCX6	17.175089	2.9762795	2.43363195447788e-56	8.63951146128468e-55	0.464372918978912	0.134686346863469	Armadillo repeat containing	X-linked 6
PPP1R35	16.875793	2.9754179	6.78807666664094e-56	2.35945293519207e-54	0.322752497225305	0.0701107011070111	Protein phosphatase 1 regulatory subunit 35		Protein phosphatase inhibitor
ROR2	13.211997	2.9742198	2.09874181772243e-37	3.656166076652e-36	0.138512763596004	0.0202952029520295	Receptor tyrosine kinase like orphan receptor 2	Wnt signaling pathway	Developmental protein	Kinase	Receptor	Transferase	Tyrosine-protein kinase	Disease mutation	Dwarfism
TSPAN11	14.218326	2.9734602	1.1780549905575e-42	2.51123999472306e-41	0.158490566037736	0.025830258302583	Tetraspanin 11
TIMMDC1	17.25231	2.973459	1.78034062969903e-57	6.63566674008293e-56	0.38046614872364	0.0922509225092251	Translocase of inner mitochondrial membrane domain containing 1		Chaperone	Primary mitochondrial disease
RBM25	15.697756	2.9724488	2.10042440529594e-47	5.3723014436224e-46	0.69211986681465	0.302583025830258	RNA binding motif protein 25	mRNA processing	mRNA splicing	RNA-binding
SPRY1	13.259729	2.9723055	1.39978244713034e-37	2.45136063863243e-36	0.146059933407325	0.022140221402214	Sprouty RTK signaling antagonist 1		Developmental protein	Cancer-related genes
SCARB1	14.111663	2.9717453	6.35154224248474e-42	1.32086816827946e-40	0.165593784683685	0.025830258302583	Scavenger receptor class B member 1	Host-virus interaction	Host cell receptor for virus entry	Receptor
PSMD3	16.715254	2.9712284	4.08049895659656e-53	1.28861382493866e-51	0.584683684794673	0.214022140221402	Proteasome 26S subunit	non-ATPase 3
MRM1	13.545561	2.9709048	4.53259937483441e-39	8.40413727043132e-38	0.147169811320755	0.022140221402214	Mitochondrial rRNA methyltransferase 1	rRNA processing	Methyltransferase	Transferase
RADX	11.924678	2.9703743	3.38720181140035e-31	4.58996569785503e-30	0.109211986681465	0.014760147601476	NA	NA	NA	NA
AC068196.1	14.892961	2.9695988	3.55929483820053e-46	8.71979587503197e-45	0.181132075471698	0.0313653136531365	NA	NA	NA	NA
SLC2A13	14.7981205	2.9695125	1.76776904216712e-45	4.21237725991918e-44	0.189123196448391	0.0313653136531365	Solute carrier family 2 member 13	Transport
UBA2	16.170671	2.9694154	4.95289918016448e-50	1.40855526723543e-48	0.629078801331853	0.243542435424354	Ubiquitin like modifier activating enzyme 2	Ubl conjugation pathway	Transferase
HADHA	15.29538	2.9682672	3.60992220993312e-45	8.47509703693152e-44	0.758490566037736	0.357933579335793	Hydroxyacyl-CoA dehydrogenase trifunctional multienzyme complex subunit alpha	Fatty acid metabolism	Lipid metabolism	Lyase	Multifunctional enzyme	Oxidoreductase	Transferase	Disease mutation
ABCE1	17.018543	2.9678984	7.34810687848653e-56	2.54685662745725e-54	0.411320754716981	0.107011070110701	ATP binding cassette subfamily E member 1	Host-virus interaction	Chaperone
ARF5	15.047005	2.9672701	1.4739319373243e-43	3.2596605944415e-42	0.891675915649279	0.522140221402214	ADP ribosylation factor 5	ER-Golgi transport	Protein transport	Transport
AP001816.1	12.352798	2.9670386	3.54712170393717e-33	5.21398399541383e-32	0.120754716981132	0.0166051660516605	NA	NA	NA	NA
SPTLC2	16.883413	2.9667723	1.44984996620652e-55	4.98271911860326e-54	0.356270810210877	0.0811808118081181	Serine palmitoyltransferase long chain base subunit 2	Lipid metabolism	Sphingolipid metabolism	Acyltransferase	Transferase	Disease mutation	Neurodegeneration	Neuropathy
RPS17	15.020668	2.9648569	3.06168978954445e-43	6.67426491882766e-42	0.947391786903441	0.643911439114391	Ribosomal protein S17		Ribonucleoprotein	Ribosomal protein	Diamond-Blackfan anemia
FAM222A-AS1	12.750803	2.9647238	2.51175632877929e-35	3.99187118496095e-34	0.116093229744728	0.018450184501845	NA	NA	NA	NA
HSPE1	14.704571	2.9646907	3.79738903010111e-42	7.94218490804176e-41	0.830632630410655	0.459409594095941	Heat shock protein family E (Hsp10) member 1	Stress response	Chaperone	Cancer-related genes
EBAG9	16.895523	2.9634962	5.40321438888556e-56	1.89066013238624e-54	0.32519422863485	0.0719557195571956	Estrogen receptor binding site associated	antigen	9	Apoptosis		Cancer-related genes
ALG3	17.143192	2.9626353	2.8985397019638e-56	1.02601017051815e-54	0.4503884572697	0.127306273062731	ALG3	alpha-1	3- mannosyltransferase		Glycosyltransferase	Transferase	Congenital disorder of glycosylation	Disease mutation
RNPS1	15.3193035	2.9619575	3.12656341628264e-45	7.35445678659132e-44	0.78534961154273	0.400369003690037	RNA binding protein with serine rich domain 1	mRNA processing	mRNA splicing	Nonsense-mediated mRNA decay	RNA-binding
LTA4H	16.493118	2.9615037	5.52699853635605e-52	1.67461650189708e-50	0.568479467258602	0.197416974169742	Leukotriene A4 hydrolase	Leukotriene biosynthesis	Hydrolase	Metalloprotease	Protease	Cancer-related genes
HSPH1	16.66516	2.9598205	2.12030967867692e-54	7.02311805875603e-53	0.347391786903441	0.0793357933579336	Heat shock protein family H (Hsp110) member 1	Stress response		Cancer-related genes
ZC3H15	15.133427	2.9597085	2.8091407520079e-44	6.38220736587467e-43	0.789789123196448	0.385608856088561	Zinc finger CCCH-type containing 15
RER1	16.200417	2.9581022	2.82714209256433e-50	8.12853320737996e-49	0.602663706992231	0.219557195571956	Retention in endoplasmic reticulum sorting receptor 1
UTP18	16.803022	2.9576874	3.91376547265773e-55	1.3226937217428e-53	0.350721420643729	0.0793357933579336	UTP18	small subunit processome component	rRNA processing
MRPL24	16.963179	2.9576747	3.69077631390131e-55	1.24964018376598e-53	0.463041065482797	0.134686346863469	Mitochondrial ribosomal protein L24		Ribonucleoprotein	Ribosomal protein
FKBP3	16.726213	2.957546	1.80910393220307e-53	5.76283838316489e-52	0.523640399556049	0.169741697416974	FK506 binding protein 3		Isomerase	Rotamase
RBBP7	15.981516	2.9572377	5.0703277217977e-49	1.37567876164209e-47	0.638179800221976	0.252767527675277	RB binding protein 7	chromatin remodeling factor	DNA replication	Transcription	Transcription regulation	Chaperone	Chromatin regulator	Repressor
RAB1B	15.480329	2.9561522	3.06476677194601e-46	7.53348076695743e-45	0.708990011098779	0.313653136531365	RAB1B	member RAS oncogene family	Autophagy	Protein transport	Transport
APOBEC3H	16.913244	2.9558759	7.95948971537011e-56	2.7561521577319e-54	0.352941176470588	0.0848708487084871	Apolipoprotein B mRNA editing enzyme catalytic subunit 3H	Antiviral defense	Immunity	Innate immunity	Hydrolase
IMMT	16.779469	2.9558663	7.09320403433749e-54	2.30566927940308e-52	0.502774694783574	0.154981549815498	Inner membrane mitochondrial protein
HIST1H4C	14.7218485	2.9549923	8.20015001834693e-43	1.75619479708318e-41	0.679245283018868	0.346863468634686	Histone cluster 1 H4 family member c		DNA-binding
DDB1	16.40409	2.9534206	1.59878865841011e-51	4.78864678285338e-50	0.565371809100999	0.195571955719557	Damage specific DNA binding protein 1	Biological rhythms	DNA damage	DNA repair	Host-virus interaction	Ubl conjugation pathway	DNA-binding
ATXN10	16.60977	2.952326	8.93551235767782e-53	2.78813885595367e-51	0.534295227524972	0.175276752767528	Ataxin 10			Ciliopathy	Neurodegeneration	Spinocerebellar ataxia
GATD3B	17.095886	2.9498482	1.72169451544541e-56	6.1598964770105e-55	0.39134295227525	0.0996309963099631	NA	NA	NA	NA
CENPP	12.213118	2.9498198	1.72382141368619e-32	2.46845021761847e-31	0.119644839067703	0.0166051660516605	Centromere protein P
PGP	16.536154	2.9495099	4.43495181755239e-54	1.45712451951737e-52	0.303884572697003	0.0627306273062731	Phosphoglycolate phosphatase	Carbohydrate metabolism	Hydrolase	Protein phosphatase
WDR12	15.864262	2.9489682	4.9278443170885e-51	1.45220635949884e-49	0.235294117647059	0.044280442804428	WD repeat domain 12	Ribosome biogenesis	rRNA processing
CCDC124	15.971443	2.9486265	5.29002778829641e-49	1.43422449688472e-47	0.621309655937847	0.232472324723247	Coiled-coil domain containing 124	Cell cycle	Cell division
ZWILCH	13.769977	2.948174	3.66359334908129e-40	7.10981867283799e-39	0.156714761376249	0.0239852398523985	Zwilch kinetochore protein	Cell cycle	Cell division	Mitosis
XPO1	16.801687	2.948149	7.52589344295928e-55	2.52711216427296e-53	0.385127635960044	0.0959409594095941	Exportin 1	Host-virus interaction	mRNA transport	Protein transport	Transport	RNA-binding	Cancer-related genes
ITPRIP	15.855562	2.9481316	1.3586438331826e-48	3.62976079841726e-47	0.589123196448391	0.22140221402214	Inositol 1	4	5-trisphosphate receptor interacting protein
TRIM27	16.790224	2.9461484	2.91137722412994e-55	9.91249467724464e-54	0.334517203107658	0.0756457564575646	Tripartite motif containing 27	Transcription	Transcription regulation	Transport	Ubl conjugation pathway	DNA-binding	Repressor	Transferase	Cancer-related genes	Proto-oncogene
ABI3	16.294546	2.9457335	4.3595676297712e-51	1.28784935284306e-49	0.534739178690344	0.177121771217712	ABI family member 3
SLC5A6	14.360505	2.9452853	5.29401467813739e-43	1.14519049192971e-41	0.186681465038846	0.029520295202952	Solute carrier family 5 member 6	Ion transport	Sodium transport	Symport	Transport
COX7A2L	15.137012	2.943249	2.4750740541031e-44	5.6337180008848e-43	0.779800221975583	0.383763837638376	Cytochrome c oxidase subunit 7A2 like
DNPEP	16.743423	2.9427676	1.0050595236697e-53	3.24393153666972e-52	0.495005549389567	0.151291512915129	Aspartyl aminopeptidase		Aminopeptidase	Hydrolase	Metalloprotease	Protease
NOB1	16.884136	2.9425058	1.41711624248863e-54	4.72384987170549e-53	0.486570477247503	0.149446494464945	NIN1/PSMD8 binding protein 1 homolog		Endonuclease	Hydrolase	Nuclease
AL162258.2	13.898009	2.9424565	1.03544492949219e-40	2.05077488443419e-39	0.167147613762486	0.025830258302583	NA	NA	NA	NA
LSM6	16.116493	2.942419	9.03552543381401e-50	2.55373950890368e-48	0.62441731409545	0.24169741697417	LSM6 homolog	U6 small nuclear RNA and mRNA degradation associated	mRNA processing	mRNA splicing	rRNA processing	tRNA processing	Ribonucleoprotein	RNA-binding
CISD1	17.02433	2.9422438	8.66453888638457e-56	2.99745546106391e-54	0.427302996670366	0.118081180811808	CDGSH iron sulfur domain 1
RXYLT1	15.577757	2.9421632	3.24872331704034e-49	8.92021921432809e-48	0.243063263041065	0.044280442804428	Ribitol xylosyltransferase 1		Transferase	Congenital muscular dystrophy	Disease mutation	Dystroglycanopathy	Lissencephaly
FAH	16.426598	2.9420907	8.89850160414801e-54	2.8848012153536e-52	0.279023307436182	0.0571955719557196	Fumarylacetoacetate hydrolase	Phenylalanine catabolism	Tyrosine catabolism	Hydrolase	Disease mutation
ST7	12.6074705	2.9416895	2.23000207660601e-34	3.42942462209481e-33	0.128523862375139	0.018450184501845	Suppression of tumorigenicity 7
EIF3H	15.039814	2.9409664	2.38211104940386e-43	5.21457216024107e-42	0.942286348501665	0.627306273062731	Eukaryotic translation initiation factor 3 subunit H	Protein biosynthesis	Initiation factor	Cancer-related genes
AIFM1	16.473309	2.9403234	9.08462731165923e-54	2.93993319393492e-52	0.300332963374029	0.0627306273062731	Apoptosis inducing factor mitochondria associated 1	Apoptosis	DNA-binding	Oxidoreductase	Charcot-Marie-Tooth disease	Deafness	Disease mutation	Mental retardation	Neurodegeneration	Neuropathy	Primary mitochondrial disease
DONSON	13.680814	2.9399977	9.44650414956189e-40	1.8036071902875e-38	0.152053274139845	0.0239852398523985	Downstream neighbor of SON		Developmental protein	Disease mutation	Dwarfism
SLC12A9	15.888621	2.9393294	1.37593890213276e-50	4.00961303797463e-49	0.277913429522752	0.0535055350553506	Solute carrier family 12 member 9	Transport
BRCA2	13.843552	2.9393163	2.02693042173577e-40	3.97150323158196e-39	0.167813540510544	0.025830258302583	BRCA2	DNA repair associated	Cell cycle	DNA damage	DNA recombination	DNA repair	DNA-binding	Cancer-related genes	Disease mutation	Fanconi anemia	Tumor suppressor
SNHG1	16.554373	2.9384155	9.66489167089342e-53	3.01315758131491e-51	0.49211986681465	0.154981549815498	NA	NA	NA	NA
THOC7	15.862965	2.9372292	2.24635978795337e-48	5.93639094576761e-47	0.647058823529412	0.25830258302583	THO complex 7	mRNA processing	mRNA splicing	mRNA transport	Transport	RNA-binding
PRPF40A	15.705412	2.9371688	1.67849299190388e-47	4.30817124801359e-46	0.67480577136515	0.289667896678967	Pre-mRNA processing factor 40 homolog A	Cell cycle	Cell division	mRNA processing	mRNA splicing
MYO19	15.2061405	2.936987	2.28884343670342e-47	5.83384112999874e-46	0.220865704772475	0.0387453874538745	Myosin XIX		Actin-binding	Motor protein	Myosin
NAA38	16.073626	2.9357212	1.01380587437991e-49	2.84994691307058e-48	0.588013318534961	0.219557195571956	N(alpha)-acetyltransferase 38	NatC auxiliary subunit
PYM1	16.91927	2.9348512	1.19331207348436e-55	4.12041652845293e-54	0.37291897891232	0.0922509225092251	PYM homolog 1	exon junction complex associated factor	Nonsense-mediated mRNA decay	Translation regulation	RNA-binding
AGMAT	14.38515	2.933919	2.60587716850282e-43	5.69759320456224e-42	0.177136514983352	0.029520295202952	Agmatinase	Putrescine biosynthesis	Spermidine biosynthesis	Hydrolase
ATL2	11.639844	2.9335196	7.36944562228992e-30	9.44098982224128e-29	0.105660377358491	0.014760147601476	Atlastin GTPase 2		Hydrolase
METTL1	14.069535	2.9327347	1.6688312419919e-41	3.41234035129306e-40	0.178024417314095	0.0276752767527675	Methyltransferase like 1	tRNA processing	Methyltransferase	RNA-binding	Transferase	tRNA-binding
MRPL20	15.578103	2.9324336	8.78412461180508e-47	2.19309512221472e-45	0.69700332963374	0.308118081180812	Mitochondrial ribosomal protein L20		Ribonucleoprotein	Ribosomal protein
AC078846.1	14.798351	2.93201	2.23917893282205e-45	5.29774971688557e-44	0.198224195338513	0.0350553505535055	NA	NA	NA	NA
PGM5-AS1	14.412013	2.93185	1.53894235347587e-43	3.40137856760691e-42	0.175360710321865	0.0313653136531365	NA	NA	NA	NA
NUCKS1	14.885855	2.9310446	3.88183457773644e-43	8.41700399169025e-42	0.788457269700333	0.415129151291513	Nuclear casein kinase and cyclin dependent kinase substrate 1
HMGCS1	16.654024	2.9310176	2.75584272004426e-54	9.10348370003068e-53	0.367591564927858	0.0977859778597786	3-hydroxy-3-methylglutaryl-CoA synthase 1	Cholesterol biosynthesis	Cholesterol metabolism	Lipid biosynthesis	Lipid metabolism	Steroid biosynthesis	Steroid metabolism	Sterol biosynthesis	Sterol metabolism	Transferase
MEA1	15.964061	2.9304278	5.33046155522783e-49	1.44411712348552e-47	0.625749167591565	0.249077490774908	Male-enhanced antigen 1	Differentiation	Spermatogenesis	Developmental protein
PAK4	12.974675	2.9300923	2.95390205126407e-36	4.9009868077206e-35	0.131853496115427	0.0202952029520295	P21 (RAC1) activated kinase 4	Apoptosis	Cell cycle	Kinase	Serine/threonine-protein kinase	Transferase
PGD	16.561155	2.929866	1.30257238710231e-52	4.03345617092484e-51	0.518756936736959	0.16789667896679	Phosphogluconate dehydrogenase	Gluconate utilization	Pentose shunt	Oxidoreductase
BET1	15.939289	2.927738	6.17633927590501e-51	1.81574452881445e-49	0.277025527192009	0.0553505535055351	Bet1 golgi vesicular membrane trafficking protein	ER-Golgi transport	Protein transport	Transport
UBE2E1	16.63877	2.927658	2.07476145097568e-53	6.59759720826765e-52	0.453496115427303	0.129151291512915	Ubiquitin conjugating enzyme E2 E1	Ubl conjugation pathway	Transferase
MRPS33	16.828321	2.927311	8.54906925223869e-55	2.86542567491931e-53	0.40865704772475	0.107011070110701	Mitochondrial ribosomal protein S33		Ribonucleoprotein	Ribosomal protein
ANTKMT	15.726677	2.9272118	8.98071462273522e-48	2.32299035976489e-46	0.624861265260821	0.245387453874539	NA	NA	NA	NA
GPATCH4	16.624973	2.9267073	8.24243825298637e-54	2.6744812278152e-52	0.388013318534961	0.0977859778597786	G-patch domain containing 4
DHRS4L2	15.075365	2.9266794	8.77789838739728e-47	2.19303657936606e-45	0.209322974472808	0.03690036900369	Dehydrogenase/reductase 4 like 2		Oxidoreductase
NDUFS6	15.413009	2.926465	6.10124739782075e-46	1.48379904324011e-44	0.698779134295228	0.308118081180812	NADH:ubiquinone oxidoreductase subunit S6	Electron transport	Respiratory chain	Transport		Disease mutation	Primary mitochondrial disease
UTP20	13.477479	2.9258413	1.50586868619629e-38	2.73258799124792e-37	0.158934517203108	0.0239852398523985	UTP20	small subunit processome component	rRNA processing
ST3GAL1	16.173126	2.9235396	2.17089091837215e-50	6.28116826113353e-49	0.550721420643729	0.190036900369004	ST3 beta-galactoside alpha-2	3-sialyltransferase 1		Glycosyltransferase	Transferase
LIG1	16.397207	2.9231622	5.1548951980309e-53	1.62230712934763e-51	0.332075471698113	0.0756457564575646	DNA ligase 1	Cell cycle	Cell division	DNA damage	DNA recombination	DNA repair	DNA replication	Ligase
SQLE	16.382269	2.9230397	5.7504676661596e-53	1.80508462306267e-51	0.337846836847947	0.0830258302583026	Squalene epoxidase		Oxidoreductase	FDA approved drug targets
MRPL36	16.683336	2.9223845	1.79750245500824e-53	5.73086997872443e-52	0.484350721420644	0.14760147601476	Mitochondrial ribosomal protein L36		Ribonucleoprotein	Ribosomal protein
ZNF80	16.330261	2.9207504	4.23834660093729e-53	1.33500623012828e-51	0.292785793562708	0.0645756457564576	Zinc finger protein 80	Transcription	Transcription regulation	DNA-binding
NRROS	16.522078	2.9205828	1.57727976176802e-53	5.04192284370929e-52	0.355160932297447	0.0848708487084871	Negative regulator of reactive oxygen species		Growth factor binding
BCL2L12	15.917305	2.9189744	9.7084489328329e-51	2.84726714255302e-49	0.280355160932297	0.0553505535055351	BCL2 like 12	Apoptosis
VMA21	16.409847	2.918932	8.46849662707632e-52	2.55317500039226e-50	0.514317425083241	0.162361623616236	VMA21	vacuolar ATPase assembly factor
PPAT	16.001547	2.9184155	1.76610497875298e-51	5.2768333328439e-50	0.263928967813541	0.0535055350553506	Phosphoribosyl pyrophosphate amidotransferase	Purine biosynthesis	Allosteric enzyme	Glycosyltransferase	Transferase
IMP4	16.549551	2.918374	1.5814794367023e-52	4.88470285761525e-51	0.526970033296337	0.177121771217712	IMP4	U3 small nucleolar ribonucleoprotein	Ribosome biogenesis	rRNA processing	Ribonucleoprotein
EEF1AKMT1	13.452334	2.9183571	2.0815441516548e-38	3.74381314470356e-37	0.158934517203108	0.0239852398523985	EEF1A lysine methyltransferase 1		Methyltransferase	Transferase
EZH2	14.815709	2.9181795	2.06368973849959e-45	4.89204068127096e-44	0.20110987791343	0.0350553505535055	Enhancer of zeste 2 polycomb repressive complex 2 subunit	Biological rhythms	Transcription	Transcription regulation	Chromatin regulator	Methyltransferase	Repressor	Transferase	Cancer-related genes	Disease mutation
SLC35F2	11.995007	2.9177895	1.67578040165047e-31	2.30757104893939e-30	0.113429522752497	0.0166051660516605	Solute carrier family 35 member F2	Transport
NLN	12.057171	2.9153597	6.69130944473171e-32	9.36553028629543e-31	0.107436182019978	0.0166051660516605	Neurolysin		Hydrolase	Metalloprotease	Protease
MKKS	16.220442	2.9153373	2.89787671766206e-52	8.86091777302832e-51	0.301664816870144	0.0627306273062731	McKusick-Kaufman syndrome	Sensory transduction	Vision	Chaperone	Bardet-Biedl syndrome	Ciliopathy	Disease mutation	Mental retardation	Obesity
MACROD1	15.678027	2.9153314	6.69246141534419e-50	1.89443758904109e-48	0.239067702552719	0.0461254612546125	MACRO domain containing 1	DNA damage	Hydrolase
SRM	15.81168	2.9144468	2.158400665711e-48	5.7080652287347e-47	0.582907880133185	0.22140221402214	Spermidine synthase	Polyamine biosynthesis	Spermidine biosynthesis	Transferase
AAMP	16.545185	2.9137065	1.29604464278594e-52	4.01664097972973e-51	0.501220865704772	0.156826568265683	Angio associated migratory cell protein	Angiogenesis	Differentiation	Developmental protein
CEP83	14.508843	2.9136953	8.74034769228819e-44	1.95660835403939e-42	0.193562708102109	0.033210332103321	Centrosomal protein 83
B9D1	14.81417	2.9127924	2.03023148325354e-45	4.81896903492626e-44	0.2	0.0350553505535055	B9 domain containing 1	Cilium biogenesis/degradation		Ciliopathy	Disease mutation	Joubert syndrome	Meckel syndrome
EIF4G2	14.982168	2.9125497	1.17070684150209e-43	2.59857933218048e-42	0.762264150943396	0.376383763837638	Eukaryotic translation initiation factor 4 gamma 2	Protein biosynthesis	Translation regulation	Initiation factor	Repressor
SMCO4	15.1645775	2.9120595	2.61721021109789e-47	6.65225770391624e-46	0.210210876803552	0.0387453874538745	Single-pass membrane protein with coiled-coil domains 4
SMARCB1	15.93371	2.9116728	6.67974984139715e-49	1.80166193032408e-47	0.603329633740289	0.226937269372694	SWI/SNF related	matrix associated	actin dependent regulator of chromatin	subfamily b	member 1	Cell cycle	Host-virus interaction	Neurogenesis	Transcription	Transcription regulation	Activator	Chromatin regulator	DNA-binding	Cancer-related genes	Disease mutation	Hypotrichosis	Mental retardation	Tumor suppressor
EIF3A	15.4589615	2.9115238	2.72229448603628e-46	6.70967680022989e-45	0.667036625971143	0.285977859778598	Eukaryotic translation initiation factor 3 subunit A	Host-virus interaction	Protein biosynthesis	Initiation factor	RNA-binding
TMEM223	16.598707	2.9112816	1.23856173247536e-53	3.98703588129558e-52	0.389345172031077	0.0977859778597786	Transmembrane protein 223
FAM49A	16.633152	2.9109597	3.39256850360658e-54	1.118661259464e-52	0.354273029966704	0.0867158671586716	Family with sequence similarity 49 member A
COQ9	16.421875	2.9105415	1.62895370542828e-53	5.20255973580982e-52	0.299001109877913	0.0645756457564576	Coenzyme Q9	Ubiquinone biosynthesis		Primary mitochondrial disease
DARS	16.05388	2.9097192	1.26813373826433e-49	3.54583368634171e-48	0.583129855715871	0.214022140221402	Aspartyl-tRNA synthetase	Protein biosynthesis	Aminoacyl-tRNA synthetase	Ligase	Disease mutation
AGBL5	12.416911	2.9095933	2.23602246325156e-33	3.30535776161027e-32	0.131409544950055	0.018450184501845	ATP/GTP binding protein like 5		Carboxypeptidase	Hydrolase	Metalloprotease	Protease	Disease mutation	Retinitis pigmentosa
LINC00963	16.562876	2.9083226	9.92263959620741e-54	3.20545923972451e-52	0.358046614872364	0.0867158671586716	NA	NA	NA	NA
PSMD11	16.194342	2.9081175	1.36124679337284e-50	3.96995967205093e-49	0.522974472807991	0.16789667896679	Proteasome 26S subunit	non-ATPase 11
TSR1	16.237276	2.906819	3.19894511135096e-52	9.76518682406644e-51	0.317869034406215	0.0701107011070111	TSR1	ribosome maturation factor	Ribosome biogenesis
TMEM256	15.612084	2.9063132	4.02257711386708e-47	1.01398309190529e-45	0.643729189789123	0.260147601476015	Transmembrane protein 256
NUDCD2	16.526274	2.9057906	1.2292136657327e-52	3.81598383201717e-51	0.480133185349612	0.145756457564576	NudC domain containing 2
TCTEX1D2	16.495193	2.9045253	1.98958543061059e-53	6.33224489963288e-52	0.346947835738069	0.0811808118081181	Tctex1 domain containing 2			Ciliopathy	Disease mutation
LRP8	11.844991	2.9041114	6.1345835541293e-31	8.23365943031487e-30	0.102108768035516	0.0166051660516605	LDL receptor related protein 8	Endocytosis	Receptor
MRPS35	16.181255	2.9039924	2.07326217707158e-50	6.00343899865481e-49	0.551165371809101	0.188191881918819	Mitochondrial ribosomal protein S35		Ribonucleoprotein	Ribosomal protein
SNRPG	14.950588	2.9039688	1.67823574264723e-43	3.70030761545972e-42	0.766703662597114	0.387453874538745	Small nuclear ribonucleoprotein polypeptide G	mRNA processing	mRNA splicing	Ribonucleoprotein	RNA-binding
DDX56	16.601227	2.903439	6.23806819961843e-54	2.03674874374874e-52	0.359378468368479	0.0867158671586716	DEAD-box helicase 56	Ribosome biogenesis	rRNA processing	Helicase	Hydrolase	RNA-binding
AC244102.3	13.4579735	2.9024684	1.07268704370895e-38	1.95719932636048e-37	0.14361820199778	0.0239852398523985	NA	NA	NA	NA
CBR4	13.343316	2.9022913	5.63862337025699e-38	1.00204825295801e-36	0.150055493895671	0.0239852398523985	Carbonyl reductase 4	Fatty acid biosynthesis	Fatty acid metabolism	Lipid biosynthesis	Lipid metabolism	Oxidoreductase
MDFIC	16.339155	2.9020176	1.01622908674375e-52	3.16553198331133e-51	0.331631520532741	0.0774907749077491	MyoD family inhibitor domain containing	Host-virus interaction	Transcription	Transcription regulation	Activator	Repressor
EXOSC2	15.424282	2.900647	2.76374138109875e-48	7.27738836615795e-47	0.247502774694784	0.0461254612546125	Exosome component 2	rRNA processing	RNA-binding	Deafness	Disease mutation	Dwarfism	Retinitis pigmentosa
PCCB	16.711521	2.9001918	1.7233730889437e-54	5.7290806928636e-53	0.369145394006659	0.0922509225092251	Propionyl-CoA carboxylase beta subunit		Ligase	Disease mutation
FHL1	16.07959	2.8996778	6.84440699246618e-52	2.0686386484827e-50	0.267924528301887	0.0553505535055351	Four and a half LIM domains 1	Differentiation	Developmental protein	Disease mutation	Emery-Dreifuss muscular dystrophy
NUDCD1	15.495568	2.8992703	7.86310055275402e-49	2.11304951050918e-47	0.239289678135405	0.0461254612546125	NudC domain containing 1	Immunity	Tumor antigen
MEPCE	13.67495	2.8970547	1.92719350190764e-39	3.62472812761159e-38	0.17291897891232	0.0276752767527675	Methylphosphate capping enzyme		Methyltransferase	Transferase
LINC01934	15.000379	2.8964942	3.16477308690429e-46	7.76366352237157e-45	0.220421753607103	0.040590405904059	NA	NA	NA	NA
HIPK2	16.324402	2.896029	5.43998227805641e-53	1.71055662679676e-51	0.300332963374029	0.0682656826568266	Homeodomain interacting protein kinase 2	Apoptosis	DNA damage	Transcription	Transcription regulation	Kinase	Serine/threonine-protein kinase	Transferase
PHF20L1	16.406136	2.8957305	5.09652975376448e-52	1.54546881124717e-50	0.477025527192009	0.145756457564576	PHD finger protein 20 like 1
RCOR1	16.0615	2.895724	2.153817462742e-51	6.41431024848006e-50	0.302774694783574	0.0664206642066421	REST corepressor 1	Host-virus interaction	Transcription	Transcription regulation	Chromatin regulator	Repressor
BAZ1B	16.442217	2.89451	2.08816268569874e-52	6.41181564255535e-51	0.445283018867925	0.129151291512915	Bromodomain adjacent to zinc finger domain 1B	DNA damage	Transcription	Transcription regulation	Kinase	Transferase	Tyrosine-protein kinase	Williams-Beuren syndrome
HGH1	14.995053	2.8897703	2.50096122645454e-46	6.16830740225489e-45	0.210432852386238	0.0387453874538745	HGH1 homolog
NT5DC2	12.6630125	2.8880556	1.05449905691586e-34	1.64377001627672e-33	0.127635960044395	0.0202952029520295	5'-nucleotidase domain containing 2		Hydrolase
EPRS	16.041508	2.8879309	9.27958686403154e-50	2.61665761795392e-48	0.536514983351831	0.18450184501845	Glutamyl-prolyl-tRNA synthetase	Protein biosynthesis	Translation regulation	Aminoacyl-tRNA synthetase	Ligase	Multifunctional enzyme	RNA-binding	Disease mutation	Leukodystrophy	Neurodegeneration
CD320	15.717363	2.8876064	6.94391044978823e-48	1.80635441629495e-46	0.587347391786903	0.225092250922509	CD320 molecule		Growth factor	Disease mutation
HSPBP1	16.626535	2.8861194	6.79008692763195e-54	2.21303625679659e-52	0.382907880133185	0.0996309963099631	HSPA (Hsp70) binding protein 1
CHCHD4	14.780455	2.8859878	3.49711680694039e-45	8.21553095319803e-44	0.204439511653718	0.03690036900369	Coiled-coil-helix-coiled-coil-helix domain containing 4	Protein transport	Translocation	Transport	Oxidoreductase
IFRD2	16.552896	2.885789	4.07475646235297e-53	1.28791158271659e-51	0.434850166481687	0.127306273062731	Interferon related developmental regulator 2
BMP1	12.166392	2.8850198	3.39489482653106e-32	4.81614517619625e-31	0.126082130965594	0.018450184501845	Bone morphogenetic protein 1	Chondrogenesis	Differentiation	Osteogenesis	Cytokine	Developmental protein	Growth factor	Hydrolase	Metalloprotease	Protease	Disease mutation	Osteogenesis imperfecta
TIMM10	16.418295	2.8845105	2.71559719025216e-52	8.31049939468388e-51	0.440177580466149	0.125461254612546	Translocase of inner mitochondrial membrane 10	Protein transport	Translocation	Transport	Chaperone
GPAA1	15.7684765	2.8839486	4.41606914213598e-48	1.15369412327851e-46	0.605327413984462	0.238007380073801	Glycosylphosphatidylinositol anchor attachment 1	GPI-anchor biosynthesis		Disease mutation
TNPO3	16.283506	2.8836758	3.50866651527957e-52	1.06750376663132e-50	0.351387347391787	0.0830258302583026	Transportin 3	Protein transport	Transport		Disease mutation	Limb-girdle muscular dystrophy
MPC2	15.43658	2.8825927	3.71546494129013e-46	9.09630316496053e-45	0.666370699223085	0.280442804428044	Mitochondrial pyruvate carrier 2	Transport
NDUFC1	15.33088	2.8825645	1.03011091002292e-45	2.48046640906244e-44	0.638845726970033	0.254612546125461	NADH:ubiquinone oxidoreductase subunit C1	Electron transport	Respiratory chain	Transport
C17orf49	14.536285	2.8824766	2.17006483987483e-41	4.4174940603036e-40	0.801109877913429	0.409594095940959	Chromosome 17 open reading frame 49		Chromatin regulator	DNA-binding
BCL2	15.875996	2.8818605	2.84182647797414e-49	7.84416975266451e-48	0.469700332963374	0.153136531365314	BCL2	apoptosis regulator	Apoptosis		Cancer-related genes	Disease mutation	FDA approved drug targets	Proto-oncogene
EEF1E1	16.406752	2.8817253	3.38709071914833e-52	1.03223070284386e-50	0.445061043285239	0.127306273062731	Eukaryotic translation elongation factor 1 epsilon 1	Protein biosynthesis
TOGARAM2	15.774015	2.8790183	3.60249188735896e-50	1.0325356739955e-48	0.264594894561598	0.0553505535055351	TOG array regulator of axonemal microtubules 2
ABI2	16.125935	2.87865	7.98217917830061e-52	2.40853866533372e-50	0.298779134295228	0.0664206642066421	Abl interactor 2	Host-virus interaction	Neurogenesis		Disease mutation	Mental retardation
PGLS	14.826043	2.8782337	7.10508239975572e-43	1.52613333869401e-41	0.769589345172031	0.385608856088561	6-phosphogluconolactonase		Hydrolase
AATF	15.834646	2.8775973	1.47965136607501e-48	3.94153709240986e-47	0.561820199778024	0.199261992619926	Apoptosis antagonizing transcription factor
SYK	15.593544	2.8775208	3.40335210380968e-49	9.33778788242415e-48	0.256603773584906	0.0516605166051661	Spleen associated tyrosine kinase	Adaptive immunity	Angiogenesis	Host-virus interaction	Immunity	Innate immunity	Kinase	Transferase	Tyrosine-protein kinase	Cancer-related genes
COQ5	15.32461	2.8767924	8.2235902171593e-48	2.13166873610657e-46	0.241509433962264	0.0461254612546125	Coenzyme Q5	methyltransferase	Ubiquinone biosynthesis	Methyltransferase	Transferase
CSNK1A1	15.262993	2.876494	2.771352351945e-45	6.53150466410425e-44	0.667924528301887	0.280442804428044	Casein kinase 1 alpha 1	Cell cycle	Cell division	Mitosis	Wnt signaling pathway	Kinase	Serine/threonine-protein kinase	Transferase
RASA4	16.344305	2.876398	1.6426564072613e-52	5.06938171687781e-51	0.355382907880133	0.0867158671586716	RAS p21 protein activator 4		GTPase activation
PGM5	15.356625	2.8747869	3.44950831390633e-48	9.06356452241821e-47	0.230188679245283	0.0461254612546125	Phosphoglucomutase 5	Carbohydrate metabolism	Cell adhesion	Glucose metabolism
FOSL1	11.657464	2.8715215	5.62768536441037e-30	7.26044807975974e-29	0.105660377358491	0.0166051660516605	FOS like 1	AP-1 transcription factor subunit		DNA-binding	Cancer-related genes
WDR53	15.435631	2.8708653	1.36405476734122e-48	3.64155860973421e-47	0.235516093229745	0.0479704797047971	WD repeat domain 53
PELP1	16.311047	2.8697278	1.11575564495464e-52	3.46964930849489e-51	0.318534961154273	0.0738007380073801	Proline	glutamate and leucine rich protein 1	Transcription	Activator	Repressor
CSF1	12.314367	2.869613	6.12375041878419e-33	8.88016596980666e-32	0.127857935627081	0.0202952029520295	Colony stimulating factor 1	Immunity	Inflammatory response	Innate immunity	Cytokine	Growth factor	Cancer-related genes
PSMA1	14.589037	2.8695724	1.39334073899935e-41	2.8602167351719e-40	0.826415094339623	0.446494464944649	Proteasome subunit alpha 1	Immunity	Hydrolase	Protease	Threonine protease
PCSK1N	15.228628	2.8690526	2.20546116689899e-47	5.62915510248745e-46	0.234628190899001	0.0461254612546125	Proprotein convertase subtilisin/kexin type 1 inhibitor		Neuropeptide
BPHL	13.990541	2.8686538	2.92219215657571e-41	5.92877800015674e-40	0.168479467258602	0.029520295202952	Biphenyl hydrolase like		Hydrolase
MASTL	12.119296	2.8683407	4.21108902815655e-32	5.94637613887183e-31	0.116759156492786	0.018450184501845	Microtubule associated serine/threonine kinase like	Cell cycle	Cell division	Mitosis	Kinase	Serine/threonine-protein kinase	Transferase	Disease mutation
CMC2	15.620194	2.8674037	2.30168854043613e-47	5.86249841812825e-46	0.590011098779134	0.225092250922509	C-X9-C motif containing 2
CDK5RAP3	16.175606	2.867227	1.11041702286326e-50	3.25399307076205e-49	0.49211986681465	0.154981549815498	CDK5 regulatory subunit associated protein 3	Host-virus interaction
LINC02471	12.3818035	2.866705	2.24191526860381e-33	3.31273075277223e-32	0.12142064372919	0.0202952029520295	NA	NA	NA	NA
POP5	16.004213	2.8663597	1.61103033556414e-49	4.48746737534117e-48	0.541398446170921	0.182656826568266	POP5 homolog	ribonuclease P/MRP subunit	rRNA processing	tRNA processing	Hydrolase	RNA-binding
MANF	16.05893	2.8662488	4.40479887493467e-50	1.25854834989449e-48	0.494783573806881	0.162361623616236	Mesencephalic astrocyte derived neurotrophic factor
CENPX	15.5786	2.8660936	2.93828731659132e-47	7.44250893249543e-46	0.57180910099889	0.22140221402214	Centromere protein X	Cell cycle	Cell division	DNA damage	DNA repair	Mitosis	DNA-binding
ZFAND1	16.328169	2.865722	1.18081847986571e-51	3.55128489577362e-50	0.468368479467259	0.143911439114391	Zinc finger AN1-type containing 1
TP53I3	12.046679	2.8657124	1.05887009188154e-31	1.47248116386611e-30	0.119422863485017	0.018450184501845	Tumor protein p53 inducible protein 3		Oxidoreductase
IMMP2L	16.30067	2.8653014	2.3317457030218e-52	7.15374890832362e-51	0.346947835738069	0.0848708487084871	Inner mitochondrial membrane peptidase subunit 2		Hydrolase	Protease
SLC52A2	16.422579	2.8647244	7.06238961405052e-53	2.21121062672252e-51	0.366037735849057	0.0922509225092251	Solute carrier family 52 member 2	Transport	Host cell receptor for virus entry	Receptor	Deafness	Disease mutation	FDA approved drug targets
CCDC22	15.607154	2.8633714	3.51833434996465e-49	9.63160475265939e-48	0.264150943396226	0.0535055350553506	Coiled-coil domain containing 22	Protein transport	Transport	Ubl conjugation pathway		Disease mutation	Mental retardation
TOMM34	15.538413	2.8631842	5.03283771216993e-49	1.36651997850988e-47	0.245726970033296	0.0498154981549815	Translocase of outer mitochondrial membrane 34		Chaperone
NUDT2	16.461283	2.8616297	1.40298701143666e-52	4.33705469641833e-51	0.434184239733629	0.123616236162362	Nudix hydrolase 2		Hydrolase
CNTRL	15.902766	2.8612797	2.64264090385833e-49	7.31643719531912e-48	0.476359600443951	0.14760147601476	Centriolin	Cell cycle	Cell division		Cancer-related genes
LMNB2	16.129938	2.8602092	1.60815832717652e-51	4.81277211226392e-50	0.328745837957825	0.0756457564575646	Lamin B2			Disease mutation	Epilepsy
VPS9D1-AS1	11.635122	2.8595088	7.54448745948166e-30	9.65847448424233e-29	0.106992230854606	0.0166051660516605	NA	NA	NA	NA
EIF4A1	15.145557	2.8587332	8.31660752092132e-44	1.86517249922329e-42	0.961598224195338	0.712177121771218	Eukaryotic translation initiation factor 4A1	Host-virus interaction	Protein biosynthesis	Helicase	Hydrolase	Initiation factor	RNA-binding
FIBP	15.671572	2.857761	1.3773563752505e-47	3.54269997825323e-46	0.6	0.230627306273063	FGF1 intracellular binding protein			Disease mutation
MTAP	16.420692	2.85716	6.38436406817321e-53	2.00063449708226e-51	0.363374028856826	0.0940959409594096	Methylthioadenosine phosphorylase	Purine salvage	Glycosyltransferase	Transferase
FANCB	11.612933	2.8563447	1.06412437952817e-29	1.35565667995512e-28	0.109877913429523	0.0166051660516605	Fanconi anemia complementation group B	DNA damage	DNA repair		Fanconi anemia
ZFAND5	15.800933	2.856118	1.78698050836251e-48	4.7395125787374e-47	0.546947835738069	0.195571955719557	Zinc finger AN1-type containing 5	Ubl conjugation pathway
PFDN6	16.338486	2.8559134	8.7443319133253e-52	2.63416701530551e-50	0.453718091009989	0.134686346863469	Prefoldin subunit 6		Chaperone
MAP3K20	15.90842	2.8556764	1.23192766714359e-50	3.60718276360981e-49	0.292341842397336	0.0645756457564576	Mitogen-activated protein kinase kinase kinase 20	Cell cycle	Kinase	Serine/threonine-protein kinase	Transferase	Disease mutation
BBS7	12.042723	2.8550518	1.18941312826111e-31	1.64962902264058e-30	0.121864594894562	0.018450184501845	Bardet-Biedl syndrome 7	Cilium biogenesis/degradation	Protein transport	Sensory transduction	Transport	Vision		Bardet-Biedl syndrome	Ciliopathy	Disease mutation	Mental retardation	Obesity
POT1	13.505855	2.8548946	1.0859892492722e-38	1.98048293535684e-37	0.163374028856826	0.0276752767527675	Protection of telomeres 1		DNA-binding	Cancer-related genes	Disease mutation
LCP2	14.574102	2.8540347	1.02088121211255e-41	2.10627244895893e-40	0.755604883462819	0.380073800738007	Lymphocyte cytosolic protein 2
DLST	16.180809	2.8538418	2.08447981137786e-51	6.21287016093169e-50	0.375804661487236	0.0940959409594096	Dihydrolipoamide S-succinyltransferase	Tricarboxylic acid cycle	Acyltransferase	Transferase	Disease mutation
GSR	16.10622	2.8535244	2.62536968698444e-51	7.79960681114591e-50	0.343174250832408	0.0848708487084871	Glutathione-disulfide reductase		Oxidoreductase	Cancer-related genes	Disease mutation	FDA approved drug targets	Hereditary hemolytic anemia
DCXR	14.764213	2.8533213	1.07938936705673e-42	2.30359942995005e-41	0.727192008879023	0.348708487084871	Dicarbonyl and L-xylulose reductase	Carbohydrate metabolism	Glucose metabolism	Xylose metabolism	Oxidoreductase
MTA1	16.218472	2.8524399	1.55997784029495e-51	4.67622841381126e-50	0.389345172031077	0.101476014760148	Metastasis associated 1	Biological rhythms	Transcription	Transcription regulation	Activator	DNA-binding	Repressor	Cancer-related genes
ILK	16.10162	2.8522074	2.27928378140318e-50	6.58957864795716e-49	0.475249722530522	0.145756457564576	Integrin linked kinase		Kinase	Serine/threonine-protein kinase	Transferase	Cancer-related genes
LUC7L3	14.936265	2.8520994	1.2663319274259e-43	2.8056304404186e-42	0.687014428412875	0.300738007380074	LUC7 like 3 pre-mRNA splicing factor	mRNA processing	mRNA splicing	DNA-binding
HNRNPA0	14.505543	2.8518536	2.88686897538325e-41	5.86036003150317e-40	0.811986681465039	0.457564575645756	Heterogeneous nuclear ribonucleoprotein A0		Ribonucleoprotein	RNA-binding
PPP2R1B	12.017635	2.8510723	1.63011839760268e-31	2.24553870796596e-30	0.122752497225305	0.018450184501845	Protein phosphatase 2 scaffold subunit Abeta
COMT	15.53762	2.8503757	7.42484251285002e-47	1.8588006895542e-45	0.611764705882353	0.238007380073801	Catechol-O-methyltransferase	Catecholamine metabolism	Neurotransmitter degradation	Methyltransferase	Transferase	FDA approved drug targets	Schizophrenia
SLC2A8	13.743456	2.850211	7.56148689926156e-40	1.4489946701564e-38	0.172475027746948	0.029520295202952	Solute carrier family 2 member 8	Sugar transport	Transport
HNRNPH1	15.339419	2.849612	8.23780553808341e-46	1.99149220937511e-44	0.630632630410655	0.25830258302583	Heterogeneous nuclear ribonucleoprotein H1	mRNA processing	mRNA splicing	Ribonucleoprotein	RNA-binding
PIGF	15.004877	2.8495944	5.2967103450131e-46	1.29329483214026e-44	0.241509433962264	0.0461254612546125	Phosphatidylinositol glycan anchor biosynthesis class F	GPI-anchor biosynthesis
YWHAH	15.959028	2.8492713	1.73788613694347e-49	4.83713844093292e-48	0.504328523862375	0.16789667896679	Tyrosine 3-monooxygenase/tryptophan 5-monooxygenase activation protein eta			Cancer-related genes
PRKAR1A	14.802777	2.8491209	6.45261608444159e-43	1.38843151855759e-41	0.709655937846837	0.322878228782288	Protein kinase cAMP-dependent type I regulatory subunit alpha			Cancer-related genes	Cushing syndrome	Disease mutation
DESI1	16.024292	2.848567	1.28964643332252e-50	3.77015567939598e-49	0.362264150943396	0.0867158671586716	Desumoylating isopeptidase 1		Hydrolase	Protease
MRPS15	15.4779625	2.848173	1.52320408481453e-46	3.77715397752686e-45	0.616204217536071	0.245387453874539	Mitochondrial ribosomal protein S15		Ribonucleoprotein	Ribosomal protein
POLE3	15.97558	2.8478525	1.11046740729e-49	3.11449943097481e-48	0.482130965593785	0.153136531365314	DNA polymerase epsilon 3	accessory subunit		DNA-binding	FDA approved drug targets
THOC6	16.142056	2.8476326	3.84526813110247e-51	1.13683892460809e-49	0.381354051054384	0.0959409594095941	THO complex 6	Apoptosis	mRNA processing	mRNA splicing	mRNA transport	Transport	Developmental protein	RNA-binding	Disease mutation	Mental retardation
C12orf10	16.270576	2.8471963	1.69414949375218e-51	5.0659775834006e-50	0.438401775804661	0.125461254612546	Chromosome 12 open reading frame 10		Hydrolase	Nuclease
TOMM22	14.558501	2.8463626	1.57177775335066e-41	3.21748532161004e-40	0.791564927857936	0.409594095940959	Translocase of outer mitochondrial membrane 22	Protein transport	Translocation	Transport	Receptor
PSMD14	15.987153	2.8456738	1.22904369389309e-49	3.43916118044197e-48	0.499445061043285	0.160516605166052	Proteasome 26S subunit	non-ATPase 14	DNA damage	DNA repair	Ubl conjugation pathway	Hydrolase	Metalloprotease	Protease
OGFOD1	13.635562	2.8455186	3.20256879321145e-39	5.98657918285661e-38	0.175582685904551	0.029520295202952	2-oxoglutarate and iron dependent oxygenase domain containing 1		Dioxygenase	Oxidoreductase
NCAPH2	16.105099	2.845481	1.29427949000443e-51	3.88932049373169e-50	0.308990011098779	0.0719557195571956	Non-SMC condensin II complex subunit H2	DNA condensation
CKAP5	15.81747	2.8451343	6.01534005502438e-50	1.70937469995301e-48	0.31276359600444	0.0738007380073801	Cytoskeleton associated protein 5	Cell cycle	Cell division	Mitosis
CDC42BPA	11.944729	2.845052	2.76390828973431e-31	3.75926448578838e-30	0.113429522752497	0.018450184501845	CDC42 binding protein kinase alpha		Kinase	Serine/threonine-protein kinase	Transferase
RIOK1	15.744577	2.8445802	1.22286468521379e-49	3.42448893217366e-48	0.296781354051054	0.0645756457564576	RIO kinase 1	Ribosome biogenesis	Hydrolase	Kinase	Serine/threonine-protein kinase	Transferase
BARD1	15.6063385	2.8442676	3.97519645194714e-49	1.08660317653262e-47	0.272364039955605	0.0590405904059041	BRCA1 associated RING domain 1	DNA damage	DNA repair	Ubl conjugation pathway	Transferase	Cancer-related genes
SOD1	14.324493	2.8436139	2.81526882590053e-40	5.48677605414192e-39	0.858823529411765	0.507380073800738	Superoxide dismutase 1		Antioxidant	Oxidoreductase	Amyotrophic lateral sclerosis	Cancer-related genes	Disease mutation	Neurodegeneration
RINT1	15.420554	2.842376	2.37662751927872e-48	6.27158931745641e-47	0.247946725860155	0.0516605166051661	RAD50 interactor 1	Cell cycle	ER-Golgi transport	Protein transport	Transport		Disease mutation
HIST3H2A	15.832025	2.8422806	3.79714164595838e-50	1.08662377938798e-48	0.297225305216426	0.0664206642066421	Histone cluster 3 H2A		DNA-binding
SPRED2	13.669406	2.8416376	1.56689296215367e-39	2.95465478144186e-38	0.167813540510544	0.029520295202952	Sprouty related EVH1 domain containing 2
HASPIN	12.954539	2.8406522	6.25799209867609e-36	1.02482670605657e-34	0.150277469478357	0.0239852398523985	Histone H3 associated protein kinase	Cell cycle	Chromatin regulator	Kinase	Serine/threonine-protein kinase	Transferase
AP002360.1	13.806465	2.8400729	4.59117413874303e-40	8.8676287415374e-39	0.182241953385128	0.0313653136531365	NA	NA	NA	NA
CCAR1	15.8941	2.8397062	3.04241665422143e-49	8.37259338053823e-48	0.47968923418424	0.149446494464945	Cell division cycle and apoptosis regulator 1	Apoptosis	Cell cycle	Transcription	Transcription regulation	Activator	Repressor	Cancer-related genes
PRRC2A	15.8858385	2.8396845	2.74734244034373e-49	7.59482482318888e-48	0.462597114317425	0.140221402214022	Proline rich coiled-coil 2A
POLD3	14.157624	2.8395793	7.77993044600891e-42	1.61059521637088e-40	0.195338512763596	0.0350553505535055	DNA polymerase delta 3	accessory subunit	DNA damage	DNA excision	DNA repair	DNA replication
PIN1	14.955221	2.8387625	1.06788533362477e-43	2.37892094315278e-42	0.696559378468368	0.317343173431734	Peptidylprolyl cis/trans isomerase	NIMA-interacting 1	Cell cycle	Isomerase	Rotamase	Cancer-related genes
PEBP1	14.367647	2.8386855	1.83699378041973e-40	3.61094572272516e-39	0.858601553829079	0.490774907749078	Phosphatidylethanolamine binding protein 1		Protease inhibitor	Serine protease inhibitor
C1orf43	15.237345	2.8367126	3.07990225595699e-45	7.24935707204385e-44	0.643507214206437	0.265682656826568	Chromosome 1 open reading frame 43
GPX4	14.333831	2.8355057	1.96912492764752e-40	3.86030752420069e-39	0.809322974472808	0.435424354243542	Glutathione peroxidase 4		Developmental protein	Oxidoreductase	Peroxidase	Dwarfism
SRPK1	15.8503895	2.8351593	6.53533304922807e-49	1.76531162313503e-47	0.501220865704772	0.162361623616236	SRSF protein kinase 1	Chromosome partition	Differentiation	Host-virus interaction	mRNA processing	mRNA splicing	Kinase	Serine/threonine-protein kinase	Transferase
DNAJC9	15.826081	2.833384	4.15212097128412e-49	1.13327203333311e-47	0.437513873473918	0.129151291512915	DnaJ heat shock protein family (Hsp40) member C9		Chaperone
AAAS	16.067823	2.833056	4.69563498783819e-51	1.38489070257748e-49	0.342952275249723	0.0830258302583026	Aladin WD repeat nucleoporin	mRNA transport	Protein transport	Translocation	Transport		Disease mutation
CDK18	11.4449625	2.8325706	6.51039387548018e-29	8.04751523932624e-28	0.108990011098779	0.0166051660516605	Cyclin dependent kinase 18		Kinase	Serine/threonine-protein kinase	Transferase
VPS35	16.06107	2.8322165	1.29935172418684e-50	3.79549660470572e-49	0.396448390677026	0.105166051660517	VPS35	retromer complex component	Host-virus interaction	Protein transport	Transport		Neurodegeneration	Parkinson disease	Parkinsonism
COA6	16.22504	2.831726	2.52002352462902e-51	7.49271982331004e-50	0.427524972253052	0.121771217712177	Cytochrome c oxidase assembly factor 6			Disease mutation	Primary mitochondrial disease
DEAF1	14.5906315	2.830737	5.14052408467769e-44	1.15570222373027e-42	0.21465038845727	0.040590405904059	DEAF1	transcription factor	Neurogenesis	Transcription	Transcription regulation	Developmental protein	DNA-binding	Disease mutation	Epilepsy	Mental retardation
MUTYH	15.434737	2.8306372	4.45836990589771e-48	1.16391438606107e-46	0.275471698113208	0.0571955719557196	MutY DNA glycosylase	DNA damage	DNA repair	Glycosidase	Hydrolase	Cancer-related genes	Disease mutation	Tumor suppressor
KHSRP	15.693074	2.830538	2.09707796070019e-49	5.82360777235111e-48	0.291897891231964	0.0645756457564576	KH-type splicing regulatory protein	mRNA processing	mRNA splicing	mRNA transport	Transcription	Transcription regulation	Transport	DNA-binding	RNA-binding
NDUFS1	15.248514	2.8297942	5.78014543404833e-47	1.45002812221798e-45	0.281021087680355	0.0571955719557196	NADH:ubiquinone oxidoreductase core subunit S1	Electron transport	Respiratory chain	Transport	Oxidoreductase	Translocase	Disease mutation	Primary mitochondrial disease
IPO5	16.18454	2.8292086	3.80116076572665e-51	1.12561719406441e-49	0.425305216426193	0.123616236162362	Importin 5	Host-virus interaction	Protein transport	Transport
POLA1	13.187467	2.828543	5.83571591850132e-37	9.98564929093347e-36	0.166481687014428	0.0276752767527675	DNA polymerase alpha 1	catalytic subunit	DNA replication	Host-virus interaction	DNA-binding	DNA-directed DNA polymerase	Nucleotidyltransferase	Transferase	Disease mutation	Dwarfism	FDA approved drug targets	Mental retardation
ACAT2	16.032143	2.828269	1.80635168241928e-50	5.24716491493873e-49	0.407991120976693	0.119926199261993	Acetyl-CoA acetyltransferase 2		Acyltransferase	Transferase
CPSF3	14.91689	2.8276255	2.5798178944436e-45	6.08401512593623e-44	0.259489456159822	0.0498154981549815	Cleavage and polyadenylation specific factor 3	mRNA processing	Endonuclease	Hydrolase	Nuclease	Ribonucleoprotein	RNA-binding
EEF1AKNMT	12.526324	2.826053	7.82290513923185e-34	1.1753947085428e-32	0.141842397336293	0.022140221402214	NA	NA	NA	NA
UQCRC2	15.137097	2.825936	1.00758057647095e-44	2.31939979115807e-43	0.647502774694784	0.269372693726937	Ubiquinol-cytochrome c reductase core protein 2	Electron transport	Respiratory chain	Transport		Disease mutation	Primary mitochondrial disease
SARS2	16.020277	2.8251855	5.88892989503867e-51	1.73264246855555e-49	0.325416204217536	0.0774907749077491	Seryl-tRNA synthetase 2	mitochondrial	Protein biosynthesis	Aminoacyl-tRNA synthetase	Ligase
PDE3B	15.63579	2.8249216	9.0570223980772e-48	2.33942185456615e-46	0.517203107658158	0.180811808118081	Phosphodiesterase 3B	Angiogenesis	Hydrolase	FDA approved drug targets
BTF3L4	15.977918	2.8249073	9.61635374621643e-50	2.70953166639929e-48	0.471032186459489	0.145756457564576	Basic transcription factor 3 like 4
NEBL	14.480784	2.824663	1.65112404306953e-43	3.64272399640675e-42	0.208213096559378	0.040590405904059	Nebulette		Actin-binding
BCKDK	15.826171	2.8246412	3.50829691228972e-50	1.006325825131e-48	0.290788013318535	0.0645756457564576	Branched chain ketoacid dehydrogenase kinase		Kinase	Transferase	Autism	Autism spectrum disorder	Disease mutation	Epilepsy	Mental retardation
PUSL1	14.386651	2.824445	6.66071533355951e-43	1.43236687381675e-41	0.211320754716981	0.0387453874538745	Pseudouridylate synthase-like 1	tRNA processing	Isomerase
HMG20B	16.144323	2.8225274	3.81494793598945e-51	1.12878665646847e-49	0.393118756936737	0.108856088560886	High mobility group 20B	Cell cycle	Transcription	Transcription regulation	Chromatin regulator	DNA-binding
HSBP1	15.7878275	2.8223622	1.85738679909312e-48	4.92268024863195e-47	0.531631520532741	0.18450184501845	Heat shock factor binding protein 1
WDR77	15.895008	2.8213155	1.47179093013346e-49	4.1090022756533e-48	0.417314095449501	0.114391143911439	WD repeat domain 77
METTL5	15.774803	2.8211234	1.90935224730442e-48	5.05674396552743e-47	0.514539400665927	0.169741697416974	Methyltransferase like 5		Methyltransferase	Transferase	Mental retardation
HCFC1	15.909648	2.819744	2.72681807940933e-50	7.85242081231005e-49	0.330521642619312	0.0793357933579336	Host cell factor C1	Cell cycle	Host-virus interaction	Chromatin regulator	Disease mutation	Mental retardation
SPRY2	14.003452	2.8193479	3.38916136932805e-41	6.84962425614444e-40	0.182685904550499	0.0350553505535055	Sprouty RTK signaling antagonist 2		Developmental protein	Disease mutation
VRK1	15.874556	2.8178747	1.0671197175015e-49	2.99521846474483e-48	0.379578246392897	0.0977859778597786	Vaccinia related kinase 1	Cell cycle	Cell division	Mitosis	Kinase	Serine/threonine-protein kinase	Transferase	Neurodegeneration
MLKL	11.385577	2.8171747	1.38928073765756e-28	1.69214856169731e-27	0.113651498335183	0.0166051660516605	Mixed lineage kinase domain like pseudokinase	Necrosis
SUCLG1	15.543756	2.8171024	5.24026770735971e-47	1.31639696881999e-45	0.58046614872364	0.219557195571956	Succinate-CoA ligase alpha subunit	Tricarboxylic acid cycle	Ligase	Disease mutation	Primary mitochondrial disease
UBE2E2	15.473796	2.8167393	2.35339955713023e-48	6.21477468907097e-47	0.275915649278579	0.0608856088560886	Ubiquitin conjugating enzyme E2 E2	Ubl conjugation pathway	Transferase
KIF18A	11.624964	2.8155708	1.07932738768934e-29	1.37454633670207e-28	0.116759156492786	0.018450184501845	Kinesin family member 18A	Protein transport	Transport	Motor protein
ITPK1	15.906656	2.8154116	4.8440131981212e-50	1.37866039707958e-48	0.358046614872364	0.0904059040590406	Inositol-tetrakisphosphate 1-kinase		Hydrolase	Isomerase	Kinase	Transferase
OMA1	15.013729	2.8145819	6.12694647659345e-46	1.48905954840503e-44	0.254605993340733	0.0516605166051661	OMA1 zinc metallopeptidase		Hydrolase	Metalloprotease	Protease	Cancer-related genes
SYNC	15.828154	2.8143075	2.98181507470521e-49	8.21199499994624e-48	0.415538290788013	0.118081180811808	Syncoilin	intermediate filament protein
PDF	15.638719	2.8139908	4.0086621542762e-49	1.09493316051241e-47	0.289900110987791	0.0645756457564576	Peptide deformylase	mitochondrial	Protein biosynthesis	Hydrolase
ARL5B	15.317745	2.8137076	2.39274137982208e-47	6.09017574707011e-46	0.286570477247503	0.0627306273062731	ADP ribosylation factor like GTPase 5B
GPX7	16.007706	2.813389	4.50442191919956e-50	1.28500659910072e-48	0.439955604883463	0.129151291512915	Glutathione peroxidase 7		Oxidoreductase	Peroxidase
ANP32E	14.81248	2.8119197	2.97124752666594e-43	6.48483188571856e-42	0.607991120976693	0.249077490774908	Acidic nuclear phosphoprotein 32 family member E		Chaperone	Chromatin regulator
AC099343.3	11.667863	2.8115726	6.02626365526552e-30	7.76098789747971e-29	0.113207547169811	0.018450184501845	NA	NA	NA	NA
AURKAIP1	14.63926	2.8112752	4.10283002383839e-42	8.57121470904731e-41	0.708768035516093	0.324723247232472	Aurora kinase A interacting protein 1		Ribonucleoprotein	Ribosomal protein
SLC35E1	10.8356085	2.811266	3.39939550914286e-26	3.79217540475885e-25	0.100332963374029	0.014760147601476	Solute carrier family 35 member E1	Transport
PDCD6	14.937625	2.8105273	1.13914940453654e-43	2.53305026460765e-42	0.672142064372919	0.291512915129151	Programmed cell death 6	Angiogenesis	Apoptosis
FUCA1	11.269467	2.8098993	3.89835566050942e-28	4.66744244456347e-27	0.105882352941176	0.0166051660516605	Alpha-L-fucosidase 1		Glycosidase	Hydrolase	Disease mutation
CD6	14.5076	2.809107	1.54310166404111e-41	3.16055198688129e-40	0.696115427302997	0.322878228782288	CD6 molecule	Adaptive immunity	Cell adhesion	Immunity	Innate immunity
IGSF8	16.002348	2.8090804	6.22747171676752e-50	1.7682831055501e-48	0.461487236403996	0.142066420664207	Immunoglobulin superfamily member 8
MAP4K3	13.478632	2.808962	1.7776521812544e-38	3.20881378341104e-37	0.171587125416204	0.0313653136531365	Mitogen-activated protein kinase kinase kinase kinase 3		Kinase	Serine/threonine-protein kinase	Transferase	Cancer-related genes
OPN3	13.391571	2.808799	4.5775426495728e-38	8.15689574084782e-37	0.166259711431743	0.029520295202952	Opsin 3	Sensory transduction	G-protein coupled receptor	Photoreceptor protein	Receptor	Retinal protein	Transducer
SLC39A8	15.814724	2.8087456	1.03510330857169e-49	2.90758374497563e-48	0.335627081021088	0.0811808118081181	Solute carrier family 39 member 8	Ion transport	Transport	Zinc transport		Congenital disorder of glycosylation
GNL1	15.77454	2.8085468	1.20218190422947e-48	3.21645174537302e-47	0.470810210876804	0.145756457564576	G protein nucleolar 1 (putative)
ABCB1	15.857975	2.8071802	3.47901020585891e-49	9.53108177729356e-48	0.463263041065483	0.14760147601476	ATP binding cassette subfamily B member 1	Transport	Translocase	Cancer-related genes
PSMC3	15.027036	2.8070168	3.12115898271671e-44	7.08230253728544e-43	0.635738068812431	0.267527675276753	Proteasome 26S subunit	ATPase 3	Host-virus interaction
ENOPH1	16.04206	2.805353	1.88336617656741e-50	5.46654127109784e-49	0.408435072142064	0.114391143911439	Enolase-phosphatase 1	Amino-acid biosynthesis	Methionine biosynthesis	Hydrolase
DR1	15.616183	2.8051167	1.23700325809789e-47	3.18393503865267e-46	0.516981132075472	0.177121771217712	Down-regulator of transcription 1	Transcription	Transcription regulation	DNA-binding	Repressor
KNSTRN	12.291861	2.8045578	9.17785094365424e-33	1.32512237628674e-31	0.134739178690344	0.022140221402214	Kinetochore localized astrin/SPAG5 binding protein	Cell cycle	Cell division	Mitosis		Disease mutation
UBALD1	15.095817	2.8037555	2.49477795417868e-46	6.15720619695847e-45	0.26126526082131	0.0535055350553506	UBA like domain containing 1
MCTS1	15.904144	2.803326	3.07163782546257e-49	8.44665785497788e-48	0.493451720310766	0.160516605166052	MCTS1	re-initiation and release factor	Cell cycle	DNA damage	Growth regulation	Protein biosynthesis	Transcription	Transcription regulation	Initiation factor	Tumor suppressor
USP37	12.563724	2.8025544	5.92559670594265e-34	8.95469715252713e-33	0.149167591564928	0.0239852398523985	Ubiquitin specific peptidase 37	Cell cycle	Cell division	Mitosis	Ubl conjugation pathway	Hydrolase	Protease	Thiol protease
CHST14	12.592772	2.801761	4.09694911767718e-34	6.21951201394038e-33	0.147835738068812	0.0239852398523985	Carbohydrate sulfotransferase 14	Carbohydrate metabolism	Transferase	Disease mutation	Ehlers-Danlos syndrome
GLRX3	15.848211	2.801162	4.7587211984951e-49	1.29401154967399e-47	0.468146503884573	0.143911439114391	Glutaredoxin 3
CEP131	11.642971	2.8004882	7.89124404610813e-30	1.00918037502307e-28	0.112541620421754	0.018450184501845	Centrosomal protein 131	Cell cycle	Cilium biogenesis/degradation	Differentiation	Spermatogenesis	Transport	Developmental protein
TARS	15.827305	2.7998743	3.45961891478244e-49	9.48505707115745e-48	0.42330743618202	0.121771217712177	Threonyl-tRNA synthetase	Protein biosynthesis	Aminoacyl-tRNA synthetase	Ligase	RNA-binding	tRNA-binding	Disease mutation
LRRC45	11.655725	2.7995198	7.03875792768718e-30	9.02998874557584e-29	0.113429522752497	0.018450184501845	Leucine rich repeat containing 45
B3GALNT2	12.532331	2.7992024	7.57276305978232e-34	1.138278031832e-32	0.145394006659267	0.0239852398523985	Beta-1	3-N-acetylgalactosaminyltransferase 2		Glycosyltransferase	Transferase	Congenital muscular dystrophy	Disease mutation	Dystroglycanopathy	Lissencephaly
REXO2	15.83942	2.7955837	3.90840584894093e-49	1.06914471208585e-47	0.443507214206437	0.1309963099631	RNA exonuclease 2		Exonuclease	Hydrolase	Nuclease
ACSF3	15.832919	2.795234	9.89608938575496e-50	2.78620590467706e-48	0.346725860155383	0.0867158671586716	Acyl-CoA synthetase family member 3	Fatty acid metabolism	Lipid metabolism	Ligase
TMX2	15.839475	2.795091	2.33531641656419e-49	6.48008235875815e-48	0.404217536071032	0.11070110701107	Thioredoxin related transmembrane protein 2			Disease mutation	Lissencephaly	Mental retardation	Neurodegeneration
EIF4G3	15.276664	2.7942367	3.30936250705335e-47	8.35351566349376e-46	0.278135405105438	0.0608856088560886	Eukaryotic translation initiation factor 4 gamma 3	Protein biosynthesis	Translation regulation	Initiation factor	RNA-binding
IRF7	15.507631	2.7936378	3.36219304550719e-47	8.48102189239205e-46	0.488568257491676	0.162361623616236	Interferon regulatory factor 7	Antiviral defense	Host-virus interaction	Immunity	Innate immunity	Transcription	Transcription regulation	Activator	DNA-binding	Disease mutation
SLC35B4	12.514273	2.793446	8.60414725823618e-34	1.28907242651945e-32	0.142286348501665	0.0239852398523985	Solute carrier family 35 member B4	Sugar transport	Transport
TYW3	15.276315	2.7928467	3.27137207559249e-47	8.26331879494553e-46	0.276803551609323	0.0608856088560886	TRNA-yW synthesizing protein 3 homolog	tRNA processing	Methyltransferase	Transferase
PLA2G12A	13.837669	2.7919452	4.26509533356482e-40	8.25088553402779e-39	0.196004439511654	0.0350553505535055	Phospholipase A2 group XIIA	Lipid degradation	Lipid metabolism	Hydrolase
CTNNB1	15.515908	2.7917604	2.74003879073941e-47	6.94997642272026e-46	0.472807991120977	0.149446494464945	Catenin beta 1	Cell adhesion	Host-virus interaction	Neurogenesis	Transcription	Transcription regulation	Wnt signaling pathway	Activator	Cancer-related genes	Disease mutation	Mental retardation
RRP1	15.671049	2.7914014	2.56701624366547e-49	7.11244220548068e-48	0.292563817980022	0.0682656826568266	Ribosomal RNA processing 1	rRNA processing
SPTSSA	15.722795	2.791125	3.09696803158291e-49	8.50991943873618e-48	0.330299667036626	0.0793357933579336	Serine palmitoyltransferase small subunit A	Lipid metabolism	Sphingolipid metabolism
PSMG4	15.77839	2.7904475	9.58593178650851e-49	2.57224845541054e-47	0.457713651498335	0.140221402214022	Proteasome assembly chaperone 4		Chaperone
RPL39L	14.766813	2.7894423	9.33145071972663e-45	2.15075836141508e-43	0.237291897891232	0.0479704797047971	Ribosomal protein L39 like		Ribonucleoprotein	Ribosomal protein
NAP1L4	15.067511	2.7892706	1.65972129499211e-44	3.79909062651695e-43	0.612430632630411	0.249077490774908	Nucleosome assembly protein 1 like 4		Chaperone
SF3A3	15.710634	2.7842114	3.00431126492183e-48	7.90516151023753e-47	0.487680355160932	0.158671586715867	Splicing factor 3a subunit 3	mRNA processing	mRNA splicing
PVRIG	15.4797535	2.783805	7.4874128027765e-48	1.94635508518766e-46	0.335183129855716	0.0811808118081181	PVR related immunoglobulin domain containing
TRIM28	15.920945	2.783461	6.49617830838138e-50	1.84172441723522e-48	0.392008879023307	0.108856088560886	Tripartite motif containing 28	Host-virus interaction	Transcription	Transcription regulation	Ubl conjugation pathway	Chromatin regulator	Repressor	Transferase
HAX1	15.114805	2.782776	8.57652943892642e-45	1.98050191794414e-43	0.582019977802442	0.215867158671587	HCLS1 associated protein X-1			Disease mutation
CEP57	15.464688	2.7823997	6.28851437598388e-47	1.57539982666246e-45	0.495227524972253	0.164206642066421	Centrosomal protein 57
STK25	15.772228	2.7811804	6.58448096451621e-49	1.7772757211081e-47	0.418645948945616	0.118081180811808	Serine/threonine kinase 25		Kinase	Serine/threonine-protein kinase	Transferase
GATD3A	16.003605	2.7811782	2.73390398338759e-50	7.86663676855103e-49	0.405549389567148	0.116236162361624	NA	NA	NA	NA
TTC3	14.908083	2.7807655	8.39612891835043e-44	1.88185373264265e-42	0.575582685904551	0.217712177121771	Tetratricopeptide repeat domain 3	Ubl conjugation pathway	Transferase
USP14	15.568483	2.7799861	8.79041753358135e-48	2.27537533342723e-46	0.422419533851276	0.118081180811808	Ubiquitin specific peptidase 14	Immunity	Innate immunity	Ubl conjugation pathway	Hydrolase	Protease	Thiol protease
NEDD9	15.478117	2.7791014	2.72662621926561e-47	6.92075216722195e-46	0.433518312985572	0.129151291512915	Neural precursor cell expressed	developmentally down-regulated 9	Cell adhesion	Cell cycle	Cell division	Growth regulation	Mitosis
PPME1	13.585147	2.7787325	6.25871937730452e-39	1.15519610654928e-37	0.181354051054384	0.033210332103321	Protein phosphatase methylesterase 1		Hydrolase	Serine esterase
TARS2	12.428813	2.7786698	2.96537878882658e-33	4.3729181728381e-32	0.151609322974473	0.0239852398523985	Threonyl-tRNA synthetase 2	mitochondrial	Protein biosynthesis	Aminoacyl-tRNA synthetase	Ligase	Disease mutation	Primary mitochondrial disease
ASPH	14.624641	2.778254	3.28958602741115e-44	7.45062736319774e-43	0.21953385127636	0.0461254612546125	Aspartate beta-hydroxylase		Dioxygenase	Oxidoreductase	Cancer-related genes	Disease mutation
ANAPC7	14.85507	2.7762542	3.88260397588177e-45	9.08033150934496e-44	0.248834628190899	0.0516605166051661	Anaphase promoting complex subunit 7	Cell cycle	Cell division	Mitosis	Ubl conjugation pathway
CNDP2	15.652937	2.7760615	5.32236207665402e-48	1.3874912704246e-46	0.478357380688124	0.154981549815498	Carnosine dipeptidase 2		Carboxypeptidase	Hydrolase	Metalloprotease	Protease
SPATA20	15.894995	2.7758026	7.4375382179873e-50	2.10371975515111e-48	0.381354051054384	0.105166051660517	Spermatogenesis associated 20	Differentiation	Spermatogenesis	Developmental protein
TMEM161A	14.981785	2.775738	1.33375927850986e-45	3.19273534027073e-44	0.271920088790233	0.0571955719557196	Transmembrane protein 161A
SF3B6	14.193749	2.7748165	8.06440279399014e-40	1.54375108087256e-38	0.782019977802442	0.400369003690037	Splicing factor 3b subunit 6	mRNA processing	mRNA splicing	RNA-binding
NDUFB9	14.23297	2.7742221	1.2402605546209e-39	2.35206096164144e-38	0.930743618201998	0.607011070110701	NADH:ubiquinone oxidoreductase subunit B9	Electron transport	Respiratory chain	Transport		Disease mutation	Primary mitochondrial disease
AC017104.1	15.186431	2.7734077	1.01302389497284e-46	2.52572803677799e-45	0.280133185349612	0.0645756457564576	NA	NA	NA	NA
TRUB2	15.194407	2.773312	1.15067764394734e-46	2.86113807378509e-45	0.285460599334073	0.0627306273062731	TruB pseudouridine synthase family member 2	mRNA processing	Isomerase
SMYD2	15.952472	2.7730842	3.35467382971116e-50	9.63015034049083e-49	0.376914539400666	0.103321033210332	SET and MYND domain containing 2	Transcription	Transcription regulation	Chromatin regulator	Methyltransferase	Transferase
TRRAP	15.768295	2.7728968	2.76438814200208e-49	7.63617889701268e-48	0.364039955604883	0.0977859778597786	Transformation/transcription domain associated protein	Transcription	Transcription regulation	Activator	Chromatin regulator	Autism spectrum disorder	Cancer-related genes	Disease mutation	Mental retardation
AGPS	15.286185	2.7727826	5.03173371315168e-47	1.26487970903204e-45	0.304994450610433	0.0701107011070111	Alkylglycerone phosphate synthase	Lipid biosynthesis	Lipid metabolism	Transferase	Cataract	Disease mutation	Dwarfism	Rhizomelic chondrodysplasia punctata
NCAPD3	14.239959	2.772542	5.89716493693777e-42	1.22707296109641e-40	0.228412874583796	0.044280442804428	Non-SMC condensin II complex subunit D3	Cell cycle	Cell division	DNA condensation	Mitosis		Disease mutation	Primary microcephaly
CD81	15.6399975	2.7713375	4.19652877185721e-48	1.09947852239618e-46	0.449944506104329	0.143911439114391	CD81 molecule	Adaptive immunity	Host-virus interaction	Immunity	Host cell receptor for virus entry	Receptor
CA2	12.557167	2.7708936	6.66529259483764e-34	1.00393569655824e-32	0.153163152053274	0.025830258302583	Carbonic anhydrase 2		Lyase	Disease mutation	FDA approved drug targets	Osteopetrosis
RPUSD3	15.582708	2.770682	2.57990516593547e-48	6.80310583417896e-47	0.349167591564928	0.0867158671586716	RNA pseudouridylate synthase domain containing 3	mRNA processing	Isomerase
S1PR5	13.876699	2.7696831	1.85919814363649e-38	3.35049292246377e-37	0.743840177580466	0.383763837638376	Sphingosine-1-phosphate receptor 5		G-protein coupled receptor	Receptor	Transducer	FDA approved drug targets
FBXO22	15.222052	2.7695186	4.07005571558619e-47	1.02453995355e-45	0.259045504994451	0.0571955719557196	F-box protein 22	Ubl conjugation pathway
GALK1	15.289553	2.7694004	3.17910010679646e-47	8.03579026304262e-46	0.285016648168701	0.0645756457564576	Galactokinase 1	Carbohydrate metabolism	Galactose metabolism	Kinase	Transferase	Cataract	Disease mutation
PNKD	15.243388	2.7690763	1.73857087798104e-45	4.14820291427537e-44	0.578024417314095	0.219557195571956	Paroxysmal nonkinesigenic dyskinesia		Hydrolase	Disease mutation	Dystonia
MSL2	15.42523	2.7688084	5.45085790165232e-47	1.36835973976939e-45	0.437735849056604	0.132841328413284	MSL complex subunit 2	Ubl conjugation pathway	Transferase
GTF2H5	15.733542	2.7684314	4.22324922976745e-49	1.15182671429746e-47	0.359378468368479	0.0940959409594096	General transcription factor IIH subunit 5	DNA damage	DNA repair	Transcription	Transcription regulation		Disease mutation	Ichthyosis
GCAT	14.1609335	2.7683308	6.8420463459192e-42	1.42125844669119e-40	0.19622641509434	0.0387453874538745	Glycine C-acetyltransferase		Acyltransferase	Transferase
PIDD1	11.451224	2.768101	6.91752950391167e-29	8.53924105810021e-28	0.115871254162042	0.018450184501845	P53-induced death domain protein 1	Apoptosis	Hydrolase	Disease mutation	Mental retardation
TMEM258	13.991001	2.768079	8.30594880094995e-39	1.52155171202988e-37	0.811098779134295	0.431734317343173	Transmembrane protein 258
HMGN1	14.057786	2.7674534	6.99196626766464e-39	1.28599476061705e-37	0.913651498335183	0.584870848708487	High mobility group nucleosome binding domain 1		DNA-binding
GLIDR	13.298628	2.7672868	1.73798895629011e-37	3.03637870115391e-36	0.174250832408435	0.0313653136531365	NA	NA	NA	NA
MEF2A	15.522032	2.7663057	4.41090224676432e-48	1.15316737952729e-46	0.340732519422863	0.0867158671586716	Myocyte enhancer factor 2A	Apoptosis	Differentiation	Neurogenesis	Transcription	Transcription regulation	Activator	Developmental protein	DNA-binding	Cancer-related genes	Disease mutation
PINX1	15.370911	2.7661796	2.16834686719249e-47	5.53828776595341e-46	0.317647058823529	0.0756457564575646	PIN2/TERF1 interacting telomerase inhibitor 1			Tumor suppressor
LARP6	10.989645	2.7657447	6.62383302407023e-27	7.59996590952961e-26	0.100554938956715	0.0166051660516605	La ribonucleoprotein domain family member 6	Translation regulation	RNA-binding
C11orf1	15.534132	2.76561	3.82243691802803e-48	1.00290332356089e-46	0.336958934517203	0.0830258302583026	Chromosome 11 open reading frame 1
OSTC	14.190205	2.76559	8.03706481333616e-40	1.53932291592317e-38	0.773140954495006	0.38929889298893	Oligosaccharyltransferase complex non-catalytic subunit
CREB3L4	11.765958	2.7653565	2.66873263635715e-30	3.48229173701632e-29	0.124306326304107	0.0202952029520295	CAMP responsive element binding protein 3 like 4	Transcription	Transcription regulation	Unfolded protein response	Activator	DNA-binding
PLCB1	15.668879	2.7644844	1.11954426638157e-48	2.99973936265239e-47	0.376470588235294	0.105166051660517	Phospholipase C beta 1	Lipid degradation	Lipid metabolism	Hydrolase	Transducer	Epilepsy
SCLT1	15.458479	2.7644675	9.9277095187399e-48	2.56070539884002e-46	0.340954495005549	0.0867158671586716	Sodium channel and clathrin linker 1
MECR	13.980883	2.7643158	9.422291883644e-41	1.86817608468718e-39	0.207547169811321	0.0387453874538745	Mitochondrial trans-2-enoyl-CoA reductase	Fatty acid biosynthesis	Fatty acid metabolism	Lipid biosynthesis	Lipid metabolism	Oxidoreductase	Disease mutation	Dystonia
CREBZF	15.343041	2.7642636	1.00400152215879e-46	2.5049393123745e-45	0.401997780244173	0.112546125461255	CREB/ATF bZIP transcription factor	Transcription	Transcription regulation
SEC13	14.868189	2.7636504	1.77794014342827e-43	3.91307198975454e-42	0.618201997780244	0.250922509225092	SEC13 homolog	nuclear pore and COPII coat complex component	ER-Golgi transport	mRNA transport	Protein transport	Translocation	Transport
GIHCG	14.193093	2.7635255	7.46654652318507e-42	1.54746924855661e-40	0.214872364039956	0.0424354243542435	NA	NA	NA	NA
UBE2L3	14.318467	2.7632046	1.56935062037974e-40	3.09148557892998e-39	0.730743618201998	0.350553505535055	Ubiquitin conjugating enzyme E2 L3	Transcription	Transcription regulation	Ubl conjugation pathway	Transferase
NDUFAF8	14.661524	2.763178	2.10721093703827e-42	4.44786779161117e-41	0.64284128745838	0.273062730627306	NADH:ubiquinone oxidoreductase complex assembly factor 8
UTP6	14.065298	2.7626858	4.76207930566395e-41	9.56623845590594e-40	0.224195338512764	0.0424354243542435	UTP6	small subunit processome component	rRNA processing
ZMYM4	13.717704	2.7623615	1.5584293885654e-39	2.9402100026228e-38	0.192008879023307	0.03690036900369	Zinc finger MYM-type containing 4
PLPP1	13.552131	2.761344	1.10363014582612e-38	2.01165174140348e-37	0.188235294117647	0.0350553505535055	Phospholipid phosphatase 1	Lipid metabolism	Hydrolase
EIF6	14.489635	2.761017	2.1400897730703e-41	4.35889959844997e-40	0.713207547169811	0.335793357933579	Eukaryotic translation initiation factor 6	Protein biosynthesis	Ribosome biogenesis	Initiation factor
CPNE1	14.776486	2.760668	6.11170590021401e-43	1.31740016286062e-41	0.659933407325194	0.291512915129151	Copine 1	Differentiation	Transcription	Transcription regulation	Repressor
SLC25A39	14.699326	2.7601616	1.34647258993697e-42	2.86191888875047e-41	0.642397336293008	0.276752767527675	Solute carrier family 25 member 39	Heme biosynthesis	Transport
EPCAM	11.410824	2.759483	9.11929363015794e-29	1.12117993334703e-27	0.110099889012209	0.018450184501845	Epithelial cell adhesion molecule		Tumor antigen	Cancer-related genes	Disease mutation	FDA approved drug targets	Hereditary nonpolyposis colorectal cancer
CCRL2	12.753254	2.7594614	7.22441857414246e-35	1.13339453164247e-33	0.156492785793563	0.0276752767527675	C-C motif chemokine receptor like 2		G-protein coupled receptor	Receptor	Transducer
NDUFA11	14.004686	2.7591803	1.15256352186728e-38	2.09875509770469e-37	0.900554938956715	0.55719557195572	NADH:ubiquinone oxidoreductase subunit A11	Electron transport	Respiratory chain	Transport		Primary mitochondrial disease
GGCT	15.753519	2.7590556	6.10871996933276e-49	1.65129438402916e-47	0.401331853496115	0.114391143911439	Gamma-glutamylcyclotransferase		Lyase
SYAP1	14.459594	2.758881	1.78764451133504e-41	3.65324270013254e-40	0.620643729189789	0.254612546125461	Synapse associated protein 1	Differentiation
PLPBP	15.668744	2.758802	1.74121893226975e-48	4.62149051051523e-47	0.4	0.112546125461255	Pyridoxal phosphate binding protein			Disease mutation	Epilepsy
EIF1AX	14.210926	2.7582588	5.21508639911735e-40	1.00514679986358e-38	0.743840177580466	0.370848708487085	Eukaryotic translation initiation factor 1A	X-linked	Protein biosynthesis	Initiation factor	RNA-binding
RPA3	15.545331	2.7572215	1.54293567192584e-47	3.96579975619085e-46	0.454162042175361	0.142066420664207	Replication protein A3	DNA damage	DNA recombination	DNA repair	DNA replication
MIS18A	12.528882	2.7570908	1.1077153393545e-33	1.65618828168766e-32	0.159600443951165	0.025830258302583	MIS18 kinetochore protein A	Cell cycle	Cell division	Mitosis
SNHG12	15.251534	2.7568393	8.67666704619484e-46	2.09620257793913e-44	0.515649278579356	0.186346863468635	NA	NA	NA	NA
SSB	14.345799	2.7567294	8.70810595207492e-41	1.73032239930453e-39	0.675693673695894	0.300738007380074	Sjogren syndrome antigen B		RNA-binding	Systemic lupus erythematosus
PHC1	11.996562	2.7562835	2.37524440139445e-31	3.24752784219044e-30	0.13118756936737	0.022140221402214	Polyhomeotic homolog 1		Developmental protein	DNA-binding	Disease mutation	Primary microcephaly
RNF5	15.625384	2.755486	4.19353629290385e-48	1.09947852239618e-46	0.428412874583796	0.129151291512915	Ring finger protein 5	Ubl conjugation pathway	Transferase
ATP5PD	14.155272	2.75516	1.03564854677272e-39	1.97117901510287e-38	0.750055493895671	0.3690036900369	ATP synthase peripheral stalk subunit d	Hydrogen ion transport	Ion transport	Transport
NPM1	16.528233	2.7548997	3.92306430789158e-50	1.12178184947766e-48	0.994006659267481	0.83210332103321	Nucleophosmin 1	Host-virus interaction	Chaperone	RNA-binding	Cancer-related genes	Proto-oncogene
LZTFL1	12.7521	2.754795	7.5224936619761e-35	1.17965205879172e-33	0.156936736958935	0.0276752767527675	Leucine zipper transcription factor like 1			Bardet-Biedl syndrome	Ciliopathy	Disease mutation	Obesity
GLUD1	15.128406	2.7546678	5.69353167608415e-45	1.3222649294185e-43	0.563374028856826	0.214022140221402	Glutamate dehydrogenase 1		Oxidoreductase	Disease mutation
ARL3	13.584741	2.7542167	6.83467512138895e-39	1.25896297995952e-37	0.185571587125416	0.0350553505535055	ADP ribosylation factor like GTPase 3	Cell cycle	Cell division	Protein transport	Transport		Ciliopathy	Disease mutation	Joubert syndrome
TRMT61A	13.849326	2.7538419	4.79979424688634e-40	9.26079437165456e-39	0.207991120976693	0.0387453874538745	TRNA methyltransferase 61A	tRNA processing	Methyltransferase	Transferase
EFCAB11	11.406638	2.7535174	1.07775513552196e-28	1.31973622332684e-27	0.114539400665927	0.018450184501845	EF-hand calcium binding domain 11
ADAM15	15.033479	2.753434	1.00858604582514e-45	2.43023422404515e-44	0.293895671476138	0.0664206642066421	ADAM metallopeptidase domain 15	Angiogenesis	Cell adhesion	Collagen degradation	Hydrolase	Metalloprotease	Protease
SLC25A19	10.951219	2.7532794	1.22835947160123e-26	1.39278764002716e-25	0.109433962264151	0.0166051660516605	Solute carrier family 25 member 19	Transport		Disease mutation	Neuropathy
AC016065.1	12.259634	2.7528312	1.53610011726931e-32	2.20222484889049e-31	0.140954495005549	0.0239852398523985	NA	NA	NA	NA
ITPA	15.080735	2.7517648	9.86178767600707e-45	2.27156255965724e-43	0.555604883462819	0.20479704797048	Inosine triphosphatase	Nucleotide metabolism	Hydrolase	Disease mutation	Epilepsy
KMT2E-AS1	15.030575	2.7513313	1.05213252108665e-45	2.52850311256023e-44	0.29811320754717	0.0701107011070111	NA	NA	NA	NA
ANKRD17	15.213358	2.7503014	2.12259335625996e-46	5.24571501907298e-45	0.335183129855716	0.0811808118081181	Ankyrin repeat domain 17	Host-virus interaction	Immunity	Innate immunity	RNA-binding
SNAPC2	15.453992	2.7501733	9.00312701713461e-48	2.32714302227503e-46	0.327413984461709	0.0793357933579336	Small nuclear RNA activating complex polypeptide 2	Transcription	Transcription regulation
MRPL38	15.361512	2.7499626	2.72785984486943e-46	6.71886932584562e-45	0.523196448390677	0.18450184501845	Mitochondrial ribosomal protein L38		Ribonucleoprotein	Ribosomal protein
PDHA1	15.629102	2.7498453	3.00808770946457e-48	7.90941223089889e-47	0.402885682574917	0.114391143911439	Pyruvate dehydrogenase E1 alpha 1 subunit	Carbohydrate metabolism	Glucose metabolism	Tricarboxylic acid cycle	Oxidoreductase	Disease mutation	Leigh syndrome	Primary mitochondrial disease
SUCLG2	15.373991	2.7493196	2.04808842828826e-46	5.06843032885588e-45	0.507214206437292	0.173431734317343	Succinate-CoA ligase GDP-forming beta subunit	Tricarboxylic acid cycle	Ligase
LINC01806	11.618669	2.7483258	1.31486940296498e-29	1.66870787163389e-28	0.123640399556049	0.0202952029520295	NA	NA	NA	NA
SLC35B2	15.571389	2.747994	3.46598545233378e-48	9.10032521813979e-47	0.363374028856826	0.0959409594095941	Solute carrier family 35 member B2	Transport
FUOM	15.417498	2.7473204	2.25859803681059e-47	5.76076283939403e-46	0.357602663706992	0.0922509225092251	Fucose mutarotase		Isomerase
LETMD1	15.197413	2.747005	1.60101605382665e-45	3.82249110150744e-44	0.501664816870144	0.169741697416974	LETM1 domain containing 1			Proto-oncogene
ENAH	11.895146	2.7465832	6.19752755478527e-31	8.31509186336861e-30	0.12519422863485	0.022140221402214	ENAH	actin regulator		Actin-binding
RNF139	15.106713	2.746368	8.09429577733901e-46	1.95809200096751e-44	0.335405105438402	0.0811808118081181	Ring finger protein 139	Ubl conjugation pathway	Receptor	Transferase
NEK1	14.819202	2.745829	1.28788025071528e-44	2.95349029175626e-43	0.287014428412875	0.0645756457564576	NIMA related kinase 1	Cell cycle	Cell division	Cilium biogenesis/degradation	Mitosis	Kinase	Serine/threonine-protein kinase	Transferase	Tyrosine-protein kinase	Amyotrophic lateral sclerosis	Ciliopathy	Neurodegeneration
SSNA1	14.542635	2.7456641	9.49682490440829e-42	1.96158740590433e-40	0.672807991120977	0.300738007380074	SS nuclear autoantigen 1
TRMT6	13.942354	2.7454107	1.55961971300068e-40	3.0739709809121e-39	0.210654827968923	0.040590405904059	TRNA methyltransferase 6	tRNA processing
ST3GAL3	12.455583	2.7434044	1.95942421044759e-33	2.90469362197619e-32	0.149389567147614	0.025830258302583	ST3 beta-galactoside alpha-2	3-sialyltransferase 3		Glycosyltransferase	Transferase	Disease mutation	Epilepsy	Mental retardation
PRSS57	13.835839	2.7431762	8.61193694883974e-40	1.64598174550644e-38	0.241953385127636	0.0553505535055351	Serine protease 57		Heparin-binding	Hydrolase	Protease	Serine protease
PERP	15.460317	2.7424908	9.44150224097347e-48	2.43701285981573e-46	0.342286348501665	0.0904059040590406	PERP	TP53 apoptosis effector	Apoptosis	Cell adhesion
LUC7L2	14.98042	2.7419088	3.26839390047766e-44	7.407212702872e-43	0.5669256381798	0.217712177121771	LUC7 like 2	pre-mRNA splicing factor
GATD1	14.634898	2.741438	4.807264244005e-44	1.08210749443313e-42	0.239511653718091	0.0516605166051661	Glutamine amidotransferase like class 1 domain containing 1
FAM122C	11.586879	2.7395697	1.43308398327841e-29	1.81558694607037e-28	0.114317425083241	0.0202952029520295	Family with sequence similarity 122C
MYCBP	15.618816	2.739471	2.0305530112373e-48	5.37384459611688e-47	0.368479467258602	0.0996309963099631	MYC binding protein	Transcription	Transcription regulation
MRPL21	15.28067	2.7387347	7.0999912753382e-46	1.71983309509367e-44	0.52519422863485	0.188191881918819	Mitochondrial ribosomal protein L21		Ribonucleoprotein	Ribosomal protein
AMER1	14.047287	2.7385628	3.34314742553259e-41	6.7678395421415e-40	0.205105438401776	0.0424354243542435	APC membrane recruitment protein 1	Wnt signaling pathway		Cancer-related genes
ZNF706	14.534927	2.7384393	8.15206439792967e-42	1.68477531919042e-40	0.633740288568257	0.269372693726937	Zinc finger protein 706	Translation regulation	Repressor
HMCES	15.284869	2.7373755	8.59467654409063e-47	2.15019655632441e-45	0.337846836847947	0.0848708487084871	5-hydroxymethylcytosine binding	ES cell specific	DNA damage	DNA-binding	Hydrolase	Protease
UCHL3	15.095199	2.7370245	4.70064539550932e-46	1.14928738891808e-44	0.296115427302997	0.0682656826568266	Ubiquitin C-terminal hydrolase L3	Ubl conjugation pathway	Hydrolase	Protease	Thiol protease
EMC10	15.040074	2.7365575	1.9760143256855e-44	4.51461300464512e-43	0.595338512763596	0.239852398523985	ER membrane protein complex subunit 10	Angiogenesis
PRIM1	14.699131	2.7359786	3.20704916206165e-44	7.2726893668289e-43	0.256159822419534	0.0553505535055351	DNA primase subunit 1	DNA replication	Transcription	Nucleotidyltransferase	Transferase
DAD1	13.82656	2.7357187	6.07020457281358e-38	1.07643196496875e-36	0.862375138734739	0.503690036900369	Defender against cell death 1	Apoptosis		Cancer-related genes
UBE2F	14.374992	2.7352502	5.66427163634344e-41	1.13412476018494e-39	0.665260821309656	0.298892988929889	Ubiquitin conjugating enzyme E2 F (putative)	Ubl conjugation pathway	Transferase
SMYD4	10.83295	2.7351553	4.42603253536043e-26	4.91049459917329e-25	0.11276359600444	0.0166051660516605	SET and MYND domain containing 4		Methyltransferase	Transferase
CD72	13.158731	2.7350585	9.39998046901147e-37	1.59208091229194e-35	0.176470588235294	0.033210332103321	CD72 molecule
GATA3	14.887411	2.733125	6.96134356774585e-44	1.56218354336644e-42	0.530743618201998	0.197416974169742	GATA binding protein 3	Immunity	Innate immunity	Transcription	Transcription regulation	Activator	DNA-binding	Cancer-related genes	Deafness	Disease mutation
KLRC3	15.024848	2.7326994	3.83601414324819e-45	8.9886013864934e-44	0.395338512763596	0.119926199261993	Killer cell lectin like receptor C3		Receptor
CCDC136	12.138744	2.7326744	5.27533687162456e-32	7.40631395620753e-31	0.136514983351831	0.0239852398523985	Coiled-coil domain containing 136	Differentiation	Fertilization	Spermatogenesis
YIF1A	15.476556	2.7325292	3.13514150881285e-47	7.93015303137934e-46	0.444617092119867	0.138376383763838	Yip1 interacting factor homolog A	membrane trafficking protein	ER-Golgi transport	Protein transport	Transport
SF3B4	14.70902	2.7323272	1.04339459507441e-42	2.23068256859337e-41	0.616648168701443	0.254612546125461	Splicing factor 3b subunit 4	mRNA processing	mRNA splicing	RNA-binding
MTHFD2L	15.538665	2.7316892	4.66509468377681e-48	1.21701447270788e-46	0.360266370699223	0.0977859778597786	Methylenetetrahydrofolate dehydrogenase (NADP+ dependent) 2 like	Amino-acid biosynthesis	Histidine biosynthesis	Methionine biosynthesis	One-carbon metabolism	Purine biosynthesis	Hydrolase	Multifunctional enzyme	Oxidoreductase
SLC25A43	11.54305	2.7311602	2.79575344680784e-29	3.498371689115e-28	0.120976692563818	0.0202952029520295	Solute carrier family 25 member 43	Transport
VPS25	15.505135	2.730019	2.64784404820004e-47	6.72545038224633e-46	0.462375138734739	0.149446494464945	Vacuolar protein sorting 25 homolog	Protein transport	Transcription	Transcription regulation	Transport
SMARCC1	14.747195	2.729966	5.49726662806459e-43	1.18705283689553e-41	0.585127635960044	0.230627306273063	SWI/SNF related	matrix associated	actin dependent regulator of chromatin subfamily c member 1	Neurogenesis	Transcription	Transcription regulation	Chromatin regulator
RORB-AS1	11.562965	2.72881	1.82778098436148e-29	2.30287820339465e-28	0.113429522752497	0.0202952029520295	NA	NA	NA	NA
NIPSNAP3A	15.17971	2.728168	1.30921591398781e-46	3.25092345100868e-45	0.288568257491676	0.0682656826568266	Nipsnap homolog 3A
POLR2D	15.011026	2.7278254	1.92428625979649e-45	4.57342866200074e-44	0.314539400665927	0.0738007380073801	RNA polymerase II subunit D	Transcription
GUCD1	14.0195265	2.7268136	8.18906432289996e-41	1.63072874473592e-39	0.224639289678135	0.044280442804428	Guanylyl cyclase domain containing 1
SINHCAF	15.250331	2.7259762	6.77560663653132e-46	1.64234422850121e-44	0.479467258601554	0.158671586715867	SIN3-HDAC complex associated factor
FUBP1	14.78391	2.7259464	3.42293977422494e-43	7.43960918505981e-42	0.580688124306326	0.230627306273063	Far upstream element binding protein 1	Transcription	Transcription regulation	DNA-binding	Cancer-related genes
DNAJA3	14.427078	2.7249665	6.35094416448043e-43	1.36735827861264e-41	0.236403995560488	0.0498154981549815	DnaJ heat shock protein family (Hsp40) member A3	Apoptosis	Chaperone
DHX15	15.230754	2.72468	5.41855807429371e-46	1.32216429384816e-44	0.42819089900111	0.127306273062731	DEAH-box helicase 15	mRNA processing	mRNA splicing	Helicase	Hydrolase
CCDC18	13.955443	2.7245283	1.96104585238661e-40	3.84652943425522e-39	0.230410654827969	0.0461254612546125	Coiled-coil domain containing 18
EPDR1	11.133546	2.7243469	1.62703658317237e-27	1.90869121732987e-26	0.10677025527192	0.018450184501845	Ependymin related 1
ISG20L2	15.305084	2.723832	1.13554028109489e-46	2.82541875107777e-45	0.378024417314095	0.105166051660517	Interferon stimulated exonuclease gene 20 like 2	Ribosome biogenesis	Exonuclease	Hydrolase	Nuclease
RNF114	14.81686	2.7237937	2.51566410096311e-43	5.50363549069639e-42	0.586237513873474	0.230627306273063	Ring finger protein 114	Differentiation	Spermatogenesis	Ubl conjugation pathway	Developmental protein	Transferase
PLIN3	15.411426	2.7231812	1.79092081229213e-47	4.59351735463939e-46	0.348279689234184	0.0959409594095941	Perilipin 3	Transport		FDA approved drug targets
TLNRD1	10.749568	2.722544	9.32196784850382e-26	1.02092562903378e-24	0.107658157602664	0.0166051660516605	Talin rod domain containing 1
SLC44A1	11.399972	2.7223678	1.52107791456197e-28	1.84837226928561e-27	0.127413984461709	0.0202952029520295	Solute carrier family 44 member 1	Transport
FAM136A	15.221235	2.7222266	9.68757178907072e-46	2.3373422218311e-44	0.482352941176471	0.162361623616236	Family with sequence similarity 136 member A
DPAGT1	14.868203	2.7220774	8.43326002244075e-45	1.94864741212976e-43	0.297447280799112	0.0682656826568266	Dolichyl-phosphate N-acetylglucosaminephosphotransferase 1		Glycosyltransferase	Transferase	Congenital disorder of glycosylation	Congenital myasthenic syndrome	Disease mutation
UBQLN1	15.258993	2.721474	3.83422613259422e-46	9.38078279940381e-45	0.433296337402886	0.132841328413284	Ubiquilin 1	Autophagy
ILKAP	15.222958	2.7213378	1.22031303108684e-45	2.9249952358094e-44	0.509877913429523	0.178966789667897	ILK associated serine/threonine phosphatase		Hydrolase	Protein phosphatase
ISYNA1	14.973463	2.7213297	2.05803707417488e-45	4.88180265404245e-44	0.297891231964484	0.0719557195571956	Inositol-3-phosphate synthase 1	Inositol biosynthesis	Lipid biosynthesis	Lipid metabolism	Phospholipid biosynthesis	Phospholipid metabolism	Isomerase
MOSPD3	15.387495	2.7201946	1.17365128664535e-46	2.91628043058428e-45	0.471698113207547	0.156826568265683	Motile sperm domain containing 3
CCAR2	15.210419	2.7201607	3.43582368599391e-46	8.42294592974301e-45	0.368479467258602	0.0977859778597786	Cell cycle and apoptosis regulator 2	Apoptosis	Biological rhythms	Cell cycle	DNA damage	mRNA processing	mRNA splicing	Transcription	Transcription regulation	Wnt signaling pathway	Activator	Metalloenzyme inhibitor	Repressor	Tumor suppressor
MCAT	13.003124	2.7198002	5.29658349667616e-36	8.7049956246899e-35	0.170699223085461	0.0313653136531365	Malonyl-CoA-acyl carrier protein transacylase	Fatty acid biosynthesis	Fatty acid metabolism	Lipid biosynthesis	Lipid metabolism	Transferase
CETN3	11.094605	2.7190695	2.68434457498693e-27	3.12300368051801e-26	0.11054384017758	0.018450184501845	Centrin 3	Cell cycle	Cell division	Mitosis	mRNA transport	Protein transport	Translocation	Transport
NSD2	14.917459	2.7190456	4.17603416018542e-45	9.75411782367239e-44	0.296115427302997	0.0701107011070111	Nuclear receptor binding SET domain protein 2	Transcription	Transcription regulation	Chromatin regulator	DNA-binding	Methyltransferase	Transferase	Cancer-related genes	Proto-oncogene
EIF3C	12.054599	2.718804	1.55929782959573e-31	2.15040918843381e-30	0.141842397336293	0.0239852398523985	Eukaryotic translation initiation factor 3 subunit C	Protein biosynthesis	Initiation factor
CASP1	14.637881	2.7183993	2.04100009014083e-42	4.3130856985707e-41	0.593562708102109	0.236162361623616	Caspase 1	Apoptosis	Hydrolase	Protease	Thiol protease	Cancer-related genes
TRBC1	13.620648	2.7182784	8.62144301116343e-37	1.46360591675136e-35	0.946947835738069	0.640221402214022	NA	NA	NA	NA
SMG9	14.023354	2.7177055	7.07358988325919e-41	1.41090170745052e-39	0.221309655937847	0.044280442804428	SMG9	nonsense mediated mRNA decay factor	Nonsense-mediated mRNA decay
LRRC59	15.14333	2.71753	1.88780765698976e-45	4.49256489294423e-44	0.445948945615982	0.136531365313653	Leucine rich repeat containing 59
PTPN13	11.444657	2.71731	8.4755399538894e-29	1.04378613005487e-27	0.123196448390677	0.0202952029520295	Protein tyrosine phosphatase	non-receptor type 13		Hydrolase	Protein phosphatase	Cancer-related genes
RTN3	15.099889	2.7171712	4.28692619593202e-45	1.00067465368181e-43	0.483240843507214	0.160516605166052	Reticulon 3	Apoptosis	ER-Golgi transport	Host-virus interaction	Stress response	Transport
DNA2	11.820964	2.7170537	1.52498781878251e-30	2.00849511174014e-29	0.128079911209767	0.022140221402214	DNA replication helicase/nuclease 2	DNA damage	DNA repair	DNA replication	DNA-binding	Endonuclease	Helicase	Hydrolase	Multifunctional enzyme	Nuclease	Disease mutation	Dwarfism	Mental retardation	Primary mitochondrial disease	Progressive external ophthalmoplegia
IFI27L2	14.597388	2.7166514	3.9222448597169e-42	8.19863415822377e-41	0.628412874583796	0.263837638376384	Interferon alpha inducible protein 27 like 2	Apoptosis
NDUFA10	14.65072	2.7164516	2.05502249101613e-42	4.34021224429783e-41	0.621531631520533	0.260147601476015	NADH:ubiquinone oxidoreductase subunit A10	Electron transport	Respiratory chain	Transport		Disease mutation	Primary mitochondrial disease
ELP6	15.3412075	2.716261	1.52744457784301e-46	3.78510487431496e-45	0.436625971143174	0.132841328413284	Elongator acetyltransferase complex subunit 6	Transcription	Transcription regulation	tRNA processing
RORA-AS1	11.387514	2.7152057	1.41992121376899e-28	1.72774389445341e-27	0.118978912319645	0.0202952029520295	NA	NA	NA	NA
CLK1	14.735157	2.7143219	4.36623540446354e-43	9.45612911472011e-42	0.530521642619312	0.191881918819188	CDC like kinase 1		Kinase	Serine/threonine-protein kinase	Transferase	Tyrosine-protein kinase
POLE	11.068842	2.7140288	3.50248244815066e-27	4.05421758648837e-26	0.110321864594895	0.018450184501845	DNA polymerase epsilon	catalytic subunit	DNA damage	DNA repair	DNA replication	DNA-binding	DNA-directed DNA polymerase	Hydrolase	Nucleotidyltransferase	Transferase	Cancer-related genes	Disease mutation	FDA approved drug targets
PDLIM2	14.811419	2.7140105	2.31616054088989e-43	5.07931647436254e-42	0.566481687014428	0.217712177121771	PDZ and LIM domain 2
SETD9	12.227705	2.7133324	2.82961094816016e-32	4.02512982174932e-31	0.152275249722531	0.025830258302583	SET domain containing 9		Methyltransferase	Transferase
MBOAT7	13.588734	2.712856	1.1747174074728e-38	2.13803241327259e-37	0.212208657047725	0.040590405904059	Membrane bound O-acyltransferase domain containing 7	Lipid biosynthesis	Lipid metabolism	Phospholipid biosynthesis	Phospholipid metabolism	Acyltransferase	Transferase	Disease mutation	Mental retardation
C5orf15	14.48398	2.712612	5.57757168514169e-43	1.20368337999924e-41	0.26503884572697	0.0571955719557196	Chromosome 5 open reading frame 15
LMNA	12.934808	2.71255	1.09013802891292e-35	1.7694076273278e-34	0.170477247502775	0.033210332103321	Lamin A/C			Cancer-related genes	Cardiomyopathy	Charcot-Marie-Tooth disease	Congenital muscular dystrophy	Disease mutation	Emery-Dreifuss muscular dystrophy	Limb-girdle muscular dystrophy	Neurodegeneration	Neuropathy
FBXO5	12.000633	2.7125404	2.58998549089241e-31	3.53057947680272e-30	0.138512763596004	0.0239852398523985	F-box protein 5	Cell cycle	Cell division	Mitosis	Ubl conjugation pathway
SLC4A2	11.922289	2.7122908	7.81811106797741e-31	1.04434555912059e-29	0.147835738068812	0.0239852398523985	Solute carrier family 4 member 2	Anion exchange	Antiport	Ion transport	Transport
USP10	15.183774	2.7122207	7.86564820881358e-46	1.90403829425123e-44	0.410654827968923	0.118081180811808	Ubiquitin specific peptidase 10	Autophagy	DNA damage	DNA repair	Ubl conjugation pathway	Hydrolase	Protease	Thiol protease
CCDC88A	14.267002	2.7118073	3.79381133240338e-42	7.93923891236684e-41	0.230188679245283	0.0498154981549815	Coiled-coil domain containing 88A	Cilium biogenesis/degradation	DNA replication	Neurogenesis	Guanine-nucleotide releasing factor	Epilepsy	Mental retardation	Neurodegeneration
ATP5PO	13.707444	2.7115474	2.47091787792972e-37	4.29430509259761e-36	0.892563817980022	0.55719557195572	ATP synthase peripheral stalk subunit OSCP	ATP synthesis	Hydrogen ion transport	Ion transport	Transport
GATAD1	14.607553	2.710918	6.81303042877498e-44	1.53077794182684e-42	0.243729189789123	0.0553505535055351	GATA zinc finger domain containing 1			Cardiomyopathy	Disease mutation
EIF4EBP1	15.133288	2.7103772	1.48844098894499e-45	3.5583558874184e-44	0.415982241953385	0.123616236162362	Eukaryotic translation initiation factor 4E binding protein 1	Translation regulation	Protein synthesis inhibitor	Cancer-related genes
NOP14	15.284198	2.7102566	2.11239908877247e-46	5.22404858433521e-45	0.407103218645949	0.119926199261993	NOP14 nucleolar protein	Ribosome biogenesis	rRNA processing
MYDGF	13.853864	2.7102442	2.65907379398083e-38	4.77082156536727e-37	0.750055493895671	0.374538745387454	Myeloid derived growth factor	Angiogenesis	Apoptosis
FASLG	14.978947	2.7099688	5.37808375969152e-45	1.25099705221791e-43	0.366259711431743	0.0996309963099631	Fas ligand	Apoptosis	Transcription	Transcription regulation	Cytokine	Repressor	Cancer-related genes
LINC01128	13.242842	2.709843	5.06792987146118e-37	8.71276764208813e-36	0.194006659267481	0.03690036900369	NA	NA	NA	NA
ZNF282	12.466402	2.7091775	1.5974488103346e-33	2.37579130057118e-32	0.148057713651498	0.0276752767527675	Zinc finger protein 282	Transcription	Transcription regulation	DNA-binding	Repressor
CCDC86	14.990417	2.7090933	1.34174607329858e-45	3.20975477312427e-44	0.285904550499445	0.0682656826568266	Coiled-coil domain containing 86	Host-virus interaction
PTCD1	11.02174	2.7088413	5.4895993724376e-27	6.30847179373904e-26	0.108546059933407	0.018450184501845	Pentatricopeptide repeat domain 1	tRNA processing
PLEKHG4	13.915413	2.7081244	1.79124893260115e-40	3.52481194527606e-39	0.205993340732519	0.0424354243542435	Pleckstrin homology and RhoGEF domain containing G4		Guanine-nucleotide releasing factor
CNPY2	14.625321	2.7079515	2.33313500937031e-42	4.91341049930741e-41	0.592452830188679	0.236162361623616	Canopy FGF signaling regulator 2
COX7B	13.582491	2.7077258	6.70053357698818e-37	1.1422740076914e-35	0.82708102108768	0.461254612546125	Cytochrome c oxidase subunit 7B
ARPP19	15.263191	2.707678	5.57168755063963e-46	1.35862315816763e-44	0.475027746947836	0.156826568265683	CAMP regulated phosphoprotein 19	Cell cycle	Cell division	Mitosis	Protein phosphatase inhibitor
ELOVL5	14.401486	2.7075114	3.5671638775558e-41	7.19348567947216e-40	0.629300776914539	0.265682656826568	ELOVL fatty acid elongase 5	Fatty acid biosynthesis	Fatty acid metabolism	Lipid biosynthesis	Lipid metabolism	Transferase	Disease mutation	Neurodegeneration	Spinocerebellar ataxia
JPT2	13.361878	2.70727	9.01342433982554e-38	1.59141507121059e-36	0.18157602663707	0.0350553505535055	Jupiter microtubule associated homolog 2
LMTK2	14.865612	2.7068188	5.58891519125218e-45	1.29879292009537e-43	0.281908990011099	0.0682656826568266	Lemur tyrosine kinase 2		Kinase	Serine/threonine-protein kinase	Transferase
RHNO1	14.42127	2.7066286	1.06362655968369e-42	2.2712832970235e-41	0.257713651498335	0.0553505535055351	RAD9-HUS1-RAD1 interacting nuclear orphan 1	Cell cycle	DNA damage
MMS19	14.136002	2.706114	2.11843948783628e-41	4.31720510547302e-40	0.231520532741398	0.0479704797047971	MMS19 homolog	cytosolic iron-sulfur assembly component	Chromosome partition	DNA damage	DNA repair	Transcription	Transcription regulation	Activator
ERI3	15.190028	2.7051206	1.12748644239281e-45	2.70604139527995e-44	0.453274139844617	0.142066420664207	ERI1 exoribonuclease family member 3		Exonuclease	Hydrolase	Nuclease
HNRNPM	13.820549	2.7044392	4.1507340985684e-38	7.4071681492785e-37	0.77669256381798	0.411439114391144	Heterogeneous nuclear ribonucleoprotein M	mRNA processing	mRNA splicing	Ribonucleoprotein	RNA-binding
TPR	13.93664	2.7042663	8.24607336836496e-39	1.51209685047859e-37	0.689900110987791	0.317343173431734	Translocated promoter region	nuclear basket protein	Cell cycle	Cell division	Mitosis	mRNA transport	Protein transport	Translocation	Transport		Cancer-related genes	Proto-oncogene
MATR3-1	14.007318	2.7038743	3.87205769293211e-39	7.20860547400856e-38	0.695227524972253	0.324723247232472	NA	NA	NA	NA
TM7SF3	15.239901	2.7033632	3.11130312187476e-46	7.64273862843879e-45	0.392230854605993	0.11070110701107	Transmembrane 7 superfamily member 3	Stress response
BAG6	15.174813	2.702827	1.81282527117068e-45	4.31693023748327e-44	0.490344062153163	0.16789667896679	BCL2 associated athanogene 6	Apoptosis	Differentiation	Immunity	Spermatogenesis	Transport	Chaperone	Chromatin regulator
MRPS18C	15.207097	2.7021291	8.84696123592915e-46	2.13593422293036e-44	0.452608213096559	0.143911439114391	Mitochondrial ribosomal protein S18C		Ribonucleoprotein	Ribosomal protein
SEC14L1	14.896421	2.7014763	2.45472884353609e-44	5.59088552596543e-43	0.419755826859045	0.129151291512915	SEC14 like lipid binding 1	Immunity	Innate immunity	Signal transduction inhibitor
TIMM17B	14.991428	2.7014313	2.25237297214536e-44	5.13319446783886e-43	0.531853496115427	0.193726937269373	Translocase of inner mitochondrial membrane 17B	Protein transport	Translocation	Transport
MTG1	15.192501	2.7012157	1.08640240710389e-45	2.60914793322896e-44	0.454827968923418	0.143911439114391	Mitochondrial ribosome associated GTPase 1	Translation regulation
GAR1	15.170779	2.7003205	4.74508148777933e-46	1.1593773533659e-44	0.359378468368479	0.0959409594095941	GAR1 ribonucleoprotein	Ribosome biogenesis	rRNA processing	Ribonucleoprotein	RNA-binding
MED30	14.626501	2.7002463	2.13204016263439e-42	4.49509228067864e-41	0.58046614872364	0.226937269372694	Mediator complex subunit 30	Transcription	Transcription regulation	Activator
XRCC3	10.960171	2.7001927	1.15939628495325e-26	1.31744996664309e-25	0.112541620421754	0.018450184501845	X-ray repair cross complementing 3	DNA damage	DNA recombination	DNA repair	DNA-binding	Cancer-related genes	Disease mutation
ACP6	11.619095	2.7001681	1.50565355335909e-29	1.90620635442739e-28	0.130965593784684	0.022140221402214	Acid phosphatase 6	lysophosphatidic	Lipid metabolism	Phospholipid metabolism	Hydrolase
PDCD2	14.717412	2.6991754	8.38186056799457e-43	1.7930127331921e-41	0.601553829078801	0.247232472324723	Programmed cell death 2	Apoptosis	DNA-binding
WDR54	15.25033	2.6984591	3.16123237486631e-46	7.76017881639716e-45	0.405105438401776	0.118081180811808	WD repeat domain 54
VARS2	12.954133	2.6983662	1.15665660403869e-35	1.87322072408939e-34	0.18046614872364	0.033210332103321	Valyl-tRNA synthetase 2	mitochondrial	Protein biosynthesis	Aminoacyl-tRNA synthetase	Ligase	Disease mutation	Primary mitochondrial disease
PER1	14.828006	2.6977863	9.27442559006709e-44	2.07109976218454e-42	0.47968923418424	0.16789667896679	Period circadian regulator 1	Biological rhythms	Transcription	Transcription regulation		Cancer-related genes
RAB30-DT	13.868939	2.6975408	2.8977703154127e-40	5.64456047442364e-39	0.202885682574917	0.0424354243542435	NA	NA	NA	NA
OXR1	15.047718	2.696871	2.49201938769608e-45	5.88454203929446e-44	0.371587125416204	0.101476014760148	Oxidation resistance 1	Stress response		Disease mutation	Epilepsy	Mental retardation
TP53BP1	13.697366	2.6955092	4.12804249685653e-39	7.66956768667237e-38	0.227746947835738	0.0461254612546125	Tumor protein p53 binding protein 1	DNA damage	DNA repair	Transcription	Transcription regulation	Activator	DNA-binding	Cancer-related genes
EPHX2	14.813663	2.694868	1.04120463665406e-44	2.39529421157606e-43	0.277913429522752	0.0664206642066421	Epoxide hydrolase 2	Aromatic hydrocarbons catabolism	Detoxification	Lipid metabolism	Hydrolase	Multifunctional enzyme
NUP85	12.788838	2.6942427	6.31887390654291e-35	9.92179767710755e-34	0.170033296337403	0.0313653136531365	Nucleoporin 85	mRNA transport	Protein transport	Translocation	Transport		Disease mutation
TPCN2	12.412932	2.693804	2.85224910944535e-33	4.21118070410686e-32	0.146947835738069	0.0276752767527675	Two pore segment channel 2	Calcium transport	Ion transport	Transport	Calcium channel	Ion channel	Voltage-gated channel
TPRKB	15.127277	2.6924727	2.10276565896335e-45	4.98144504101731e-44	0.440843507214206	0.136531365313653	TP53RK binding protein	tRNA processing		Disease mutation	Epilepsy	Mental retardation
ARMC6	14.949223	2.6924224	4.5133173748632e-45	1.05284849737009e-43	0.322974472807991	0.0793357933579336	Armadillo repeat containing 6
GTF2A2	14.110841	2.692193	1.18492350396248e-39	2.24828331614985e-38	0.681021087680355	0.309963099630996	General transcription factor IIA subunit 2	Host-virus interaction	Transcription	Transcription regulation
GEMIN8	13.194056	2.6921213	9.17573281374293e-37	1.55481942923984e-35	0.195338512763596	0.03690036900369	Gem nuclear organelle associated protein 8	mRNA processing	mRNA splicing
EIF3I	13.647096	2.6920345	2.65048776657599e-37	4.59983417470117e-36	0.772475027746948	0.404059040590406	Eukaryotic translation initiation factor 3 subunit I	Protein biosynthesis	Initiation factor
VOPP1	14.839875	2.6911795	1.011667398364e-43	2.25643134963563e-42	0.494783573806881	0.16789667896679	VOPP1	WBP1/VOPP1 family member	Transcription	Transcription regulation
ARHGAP5	11.829384	2.6900415	1.32521192337345e-30	1.74852493177331e-29	0.128301886792453	0.0239852398523985	Rho GTPase activating protein 5		GTPase activation
UBR7	13.175455	2.6896787	1.25061510282386e-36	2.10647783610015e-35	0.199112097669256	0.03690036900369	Ubiquitin protein ligase E3 component n-recognin 7 (putative)	Ubl conjugation pathway	Transferase
GON7	14.441724	2.6893973	1.25933841440871e-42	2.68138716147605e-41	0.280577136514983	0.0627306273062731	GON7	KEOPS complex subunit
PRPS2	14.631414	2.689317	1.11592196678497e-43	2.48290941679615e-42	0.279245283018868	0.0645756457564576	Phosphoribosyl pyrophosphate synthetase 2	Nucleotide biosynthesis	Kinase	Transferase
NOA1	15.018763	2.6893008	3.88627461134643e-45	9.08311219986531e-44	0.374916759156493	0.101476014760148	Nitric oxide associated 1	Apoptosis
JADE1	14.927407	2.6884906	8.19948052193739e-45	1.89582556275067e-43	0.350055493895671	0.0922509225092251	Jade family PHD finger 1	Apoptosis	Transcription	Transcription regulation	Activator
MVB12A	14.555813	2.6882348	3.25595687452643e-43	7.08930859991326e-42	0.28457269700333	0.0645756457564576	Multivesicular body subunit 12A	Protein transport	Transport
DNAJB9	14.673617	2.6881175	6.19486022489935e-43	1.33453842902614e-41	0.486792452830189	0.16789667896679	DnaJ heat shock protein family (Hsp40) member B9	Unfolded protein response	Chaperone
PCID2	14.767785	2.6875587	3.68707733192458e-44	8.32515221627216e-43	0.313651498335183	0.0756457564575646	PCI domain containing 2	mRNA transport	Protein transport	Translocation	Transport
PIK3R3	12.501131	2.6873574	1.3604877688549e-33	2.02666718876102e-32	0.159378468368479	0.029520295202952	Phosphoinositide-3-kinase regulatory subunit 3			Cancer-related genes
ADAM22	10.468862	2.6872408	1.51831376303962e-24	1.57829599662065e-23	0.106326304106548	0.0166051660516605	ADAM metallopeptidase domain 22	Cell adhesion	Receptor	Disease mutation	Epilepsy
BCAS2	14.16143	2.6867545	5.52521368395209e-40	1.0632405154907e-38	0.647946725860155	0.287822878228782	BCAS2	pre-mRNA processing factor	mRNA processing	mRNA splicing
NHEJ1	12.720796	2.6866994	1.64624873159661e-34	2.54452490815742e-33	0.176914539400666	0.0313653136531365	Non-homologous end joining factor 1	DNA damage	DNA repair	DNA-binding	Disease mutation	SCID
SMC3	14.483135	2.686235	1.01298984475297e-41	2.09116984251571e-40	0.577580466148724	0.232472324723247	Structural maintenance of chromosomes 3	Cell cycle	Cell division	DNA damage	DNA repair	Meiosis	Mitosis		Cancer-related genes	Disease mutation	Mental retardation
C1orf112	10.536907	2.685842	7.30133958173093e-25	7.69468269596699e-24	0.103662597114317	0.0166051660516605	Chromosome 1 open reading frame 112
FDX1	14.93639	2.6851661	3.60223536844958e-44	8.13860597040883e-43	0.510765815760266	0.180811808118081	Ferredoxin 1	Cholesterol metabolism	Electron transport	Lipid metabolism	Steroid metabolism	Steroidogenesis	Sterol metabolism	Transport
GFOD1	14.270659	2.6850092	5.52709979107201e-42	1.1507245702675e-40	0.252164261931188	0.0571955719557196	Glucose-fructose oxidoreductase domain containing 1		Oxidoreductase
SNF8	14.960124	2.6837792	2.00602981693524e-44	4.58033046348389e-43	0.467036625971143	0.149446494464945	SNF8	ESCRT-II complex subunit	Protein transport	Transcription	Transcription regulation	Transport
IPO4	14.295442	2.683559	3.35806393439862e-42	7.04346693770338e-41	0.240843507214206	0.0535055350553506	Importin 4	Protein transport	Transport
POLR2L	13.488351	2.6832182	1.63938035411653e-36	2.74613090805579e-35	0.812652608213097	0.453874538745387	RNA polymerase II subunit L	Transcription
UBE2I	13.645134	2.6824687	2.88578302282005e-37	4.99633606519568e-36	0.792896781354051	0.433579335793358	Ubiquitin conjugating enzyme E2 I	Cell cycle	Cell division	Chromosome partition	Host-virus interaction	Mitosis	Ubl conjugation pathway	Transferase	Cancer-related genes
BICD2	12.218764	2.6817071	3.03787470521388e-32	4.31467800099081e-31	0.15338512763596	0.0276752767527675	BICD cargo adaptor 2	mRNA transport	Protein transport	Translocation	Transport		Disease mutation	Neurodegeneration
PSMD1	14.848919	2.6815655	6.90308167414533e-44	1.55005946230302e-42	0.463485016648169	0.151291512915129	Proteasome 26S subunit	non-ATPase 1
YEATS2	13.300782	2.6815627	3.25165593905046e-37	5.61651057221264e-36	0.207547169811321	0.040590405904059	YEATS domain containing 2			Epilepsy
UBA1	14.946065	2.679977	2.62783789775586e-44	5.97400589414671e-43	0.482352941176471	0.160516605166052	Ubiquitin like modifier activating enzyme 1	Ubl conjugation pathway	Ligase	Cancer-related genes	Disease mutation	Neurodegeneration
GLCE	13.707222	2.6796577	2.02861172981834e-39	3.8115614950247e-38	0.201997780244173	0.0424354243542435	Glucuronic acid epimerase		Isomerase
GRWD1	14.564881	2.6791434	3.03368579185277e-43	6.61715933656753e-42	0.288568257491676	0.0664206642066421	Glutamate rich WD repeat containing 1	DNA replication
NDC80	13.195604	2.6780305	8.53646380046624e-37	1.45052512330949e-35	0.195338512763596	0.0387453874538745	NDC80	kinetochore complex component	Cell cycle	Cell division	Mitosis
SMIM13	12.0237465	2.6772785	2.56136984109293e-31	3.49374607257941e-30	0.149833518312986	0.025830258302583	Small integral membrane protein 13
MRPS21	13.551185	2.6766784	8.19723849846808e-37	1.39353054473957e-35	0.794006659267481	0.418819188191882	Mitochondrial ribosomal protein S21
RHOBTB3	14.513018	2.6765628	3.36361007548524e-43	7.31935150849199e-42	0.264150943396226	0.0627306273062731	Rho related BTB domain containing 3	Transport	Hydrolase
TAF9	14.78911	2.6753874	1.99574591834246e-43	4.38980146377719e-42	0.508546059933407	0.178966789667897	TATA-box binding protein associated factor 9	Transcription	Transcription regulation	DNA-binding
CLCN7	14.359657	2.6752877	2.36312705004707e-42	4.97370978486331e-41	0.264816870144284	0.0608856088560886	Chloride voltage-gated channel 7	Antiport	Ion transport	Transport		Disease mutation	Osteopetrosis
ODF2	14.998639	2.6750872	3.8140821325148e-45	8.94293530635325e-44	0.360488346281909	0.0996309963099631	Outer dense fiber of sperm tails 2	Differentiation	Spermatogenesis	Developmental protein
FNDC3B	14.866826	2.6733515	1.06095697566921e-44	2.43920139864754e-43	0.320088790233074	0.0830258302583026	Fibronectin type III domain containing 3B
MLF2	14.116893	2.6732273	9.87806521217343e-40	1.8820773806911e-38	0.66503884572697	0.302583025830258	Myeloid leukemia factor 2
ACTR3	13.445364	2.6725967	2.93855737149854e-36	4.87773870087157e-35	0.84173140954495	0.488929889298893	ARP3 actin related protein 3 homolog	Cilium biogenesis/degradation	Actin-binding
DCTN2	14.466219	2.6717803	1.34519727576091e-41	2.76448992083802e-40	0.586237513873474	0.234317343173432	Dynactin subunit 2
CDC123	14.605883	2.6708455	2.11456980537589e-42	4.46082821017653e-41	0.54361820199778	0.202952029520295	Cell division cycle 123	Cell cycle	Cell division
WDR43	14.91481	2.6696148	2.95757386720196e-44	6.71527054053715e-43	0.46126526082131	0.153136531365314	WD repeat domain 43	Ribosome biogenesis	rRNA processing	Transcription	Transcription regulation	RNA-binding
ROMO1	13.988254	2.6694639	4.00599979411358e-39	7.45038610083084e-38	0.669034406215316	0.306273062730627	Reactive oxygen species modulator 1		Antibiotic	Antimicrobial
ALMS1	10.424192	2.668382	2.3293362594926e-24	2.40564436889641e-23	0.105882352941176	0.0166051660516605	ALMS1	centrosome and basal body associated protein
TSPAN17	14.983396	2.6677206	6.65251890558856e-45	1.54302182803198e-43	0.399334073251942	0.123616236162362	Tetraspanin 17
TAF4B	11.897803	2.6677186	8.61973853046793e-31	1.14891132539569e-29	0.143174250832408	0.025830258302583	TATA-box binding protein associated factor 4b	Differentiation	Oogenesis	Spermatogenesis	Transcription	Transcription regulation	DNA-binding
PNP	14.953564	2.666008	1.57164833174202e-44	3.59974346621338e-43	0.444173140954495	0.145756457564576	Purine nucleoside phosphorylase		Glycosyltransferase	Transferase	Disease mutation	FDA approved drug targets
B4GALT3	14.944166	2.6658342	7.98410422216398e-45	1.84719468163985e-43	0.362486126526082	0.0977859778597786	Beta-1	4-galactosyltransferase 3		Glycosyltransferase	Transferase
SGTA	14.555084	2.6652615	3.6872032339754e-43	8.00446770858445e-42	0.295005549389567	0.0701107011070111	Small glutamine rich tetratricopeptide repeat containing alpha	Host-virus interaction	Chaperone
FAF1	14.759466	2.6652172	3.47964547212125e-44	7.87135376545796e-43	0.30677025527192	0.0756457564575646	Fas associated factor 1	Apoptosis		Cancer-related genes
LARS2	10.347395	2.665101	4.88523610299588e-24	4.96679240571534e-23	0.104550499445061	0.0166051660516605	Leucyl-tRNA synthetase 2	mitochondrial	Protein biosynthesis	Aminoacyl-tRNA synthetase	Ligase	Deafness	Disease mutation
ERAL1	14.980297	2.6648998	3.65522123607042e-45	8.57594567060343e-44	0.340066592674806	0.0904059040590406	Era like 12S mitochondrial rRNA chaperone 1	Ribosome biogenesis	RNA-binding	rRNA-binding	Deafness	Disease mutation
SLC4A7	14.868681	2.6648839	2.59164437314575e-44	5.89538692986373e-43	0.391786903440622	0.114391143911439	Solute carrier family 4 member 7	Ion transport	Sodium transport	Symport	Transport
SMIM20	14.820492	2.6646137	3.71689904856127e-44	8.38731332160241e-43	0.362708102108768	0.0959409594095941	Small integral membrane protein 20
SRSF11	13.522631	2.6619844	9.7377423365848e-37	1.6477628629743e-35	0.767591564927858	0.394833948339483	Serine and arginine rich splicing factor 11	mRNA processing	mRNA splicing	RNA-binding
TMEM70	14.604253	2.6617672	3.12913246517331e-43	6.8172248427267e-42	0.325416204217536	0.0811808118081181	Transmembrane protein 70			Primary mitochondrial disease
L3HYPDH	10.354413	2.660898	4.51925711661061e-24	4.60109401182378e-23	0.104106548279689	0.0166051660516605	Trans-L-3-hydroxyproline dehydratase		Lyase
LAPTM4A	13.510157	2.6608918	8.591632562602e-37	1.45922201124731e-35	0.714539400665927	0.350553505535055	Lysosomal protein transmembrane 4 alpha	Transport
PEX10	13.085498	2.6604998	3.02658807162648e-36	5.01476459980086e-35	0.191564927857936	0.03690036900369	Peroxisomal biogenesis factor 10	Peroxisome biogenesis		Disease mutation	Peroxisome biogenesis disorder	Zellweger syndrome
PSMC5	13.724743	2.6604228	1.00119806341107e-37	1.76516620033278e-36	0.73984461709212	0.370848708487085	Proteasome 26S subunit	ATPase 5
XRCC1	14.080953	2.6603374	5.16493978430945e-41	1.03641426011793e-39	0.244839067702553	0.0535055350553506	X-ray repair cross complementing 1	DNA damage	DNA repair		Cancer-related genes	Neurodegeneration
TOB2	13.807494	2.6601415	1.30293955694626e-39	2.46709212228608e-38	0.239955604883463	0.0516605166051661	Transducer of ERBB2	2
ZNF618	12.179656	2.6594918	4.12234306998728e-32	5.82555516233994e-31	0.148279689234184	0.0276752767527675	Zinc finger protein 618	Transcription	Transcription regulation	DNA-binding
EDC3	11.407352	2.6592762	1.49703886593108e-28	1.81976484662715e-27	0.132519422863485	0.022140221402214	Enhancer of mRNA decapping 3		RNA-binding	Disease mutation	Mental retardation
TMEM165	14.996031	2.6590781	7.63675621567474e-45	1.76795012175782e-43	0.416426193118757	0.125461254612546	Transmembrane protein 165			Congenital disorder of glycosylation	Disease mutation
LANCL2	10.333879	2.6590507	5.57031280571304e-24	5.65074886368911e-23	0.104772475027747	0.0166051660516605	LanC like 2
PSMB8	13.49566	2.6582444	2.14367048914193e-36	3.5774172395843e-35	0.889234184239734	0.564575645756458	Proteasome subunit beta 8	Differentiation	Host-virus interaction	Immunity	Hydrolase	Protease	Threonine protease	Disease mutation	FDA approved drug targets
POLR1E	14.42094	2.657934	1.70282128022378e-42	3.60676861559436e-41	0.288568257491676	0.0682656826568266	RNA polymerase I subunit E	Transcription
PDSS1	11.059199	2.6578958	3.86279020971984e-27	4.46845715758394e-26	0.112097669256382	0.0202952029520295	Decaprenyl diphosphate synthase subunit 1	Isoprene biosynthesis	Ubiquinone biosynthesis	Transferase	Disease mutation	Primary mitochondrial disease
DVL2	12.71744	2.6570685	1.74972810211409e-34	2.69990717813987e-33	0.179578246392897	0.033210332103321	Dishevelled segment polarity protein 2	Wnt signaling pathway	Developmental protein
NDUFB11	13.674901	2.6569924	4.44876548877456e-37	7.66977228707667e-36	0.934517203107658	0.629151291512915	NADH:ubiquinone oxidoreductase subunit B11	Electron transport	Respiratory chain	Transport		Cardiomyopathy	Disease mutation	Primary mitochondrial disease
TMEM126B	15.0202875	2.6559203	5.37982393975847e-45	1.25099705221791e-43	0.413984461709212	0.127306273062731	Transmembrane protein 126B		Chaperone	Disease mutation	Primary mitochondrial disease
C9orf16	13.532244	2.6554523	1.66658358382108e-36	2.79042203803455e-35	0.915205327413984	0.605166051660517	Chromosome 9 open reading frame 16
HNRNPA3	13.916949	2.6548393	3.60934527496855e-38	6.45362219878476e-37	0.944506104328524	0.666051660516605	Heterogeneous nuclear ribonucleoprotein A3	mRNA processing	mRNA splicing	Ribonucleoprotein	RNA-binding
LRRC14	13.126056	2.654692	1.40704669192299e-36	2.36235394362722e-35	0.180910099889012	0.03690036900369	Leucine rich repeat containing 14
MMS22L	11.630107	2.6545293	1.26989084039382e-29	1.61218434440702e-28	0.131409544950055	0.0239852398523985	MMS22 like	DNA repair protein	DNA damage	DNA repair
KLRD1	13.227086	2.6543798	4.7931172916321e-35	7.55199681407776e-34	0.94472807991121	0.636531365313653	Killer cell lectin like receptor D1		Receptor
DHRS4	14.66732	2.6535606	8.30868916651344e-43	1.77839960341262e-41	0.510321864594895	0.180811808118081	Dehydrogenase/reductase 4		Oxidoreductase
DCAF12	13.544801	2.653398	2.54395768446536e-38	4.56652257033431e-37	0.227746947835738	0.0461254612546125	DDB1 and CUL4 associated factor 12	Ubl conjugation pathway
CHTF8	14.644841	2.6528125	2.14436497017813e-43	4.70821249391061e-42	0.334295227524972	0.0848708487084871	Chromosome transmission fidelity factor 8	Cell cycle	DNA replication	DNA-binding
MCOLN2	12.918297	2.6527169	2.49392513081162e-35	3.96697756248744e-34	0.201997780244173	0.0387453874538745	Mucolipin 2	Adaptive immunity	Calcium transport	Immunity	Innate immunity	Ion transport	Protein transport	Transport	Calcium channel	Ion channel
NTHL1	13.924189	2.6526616	3.64951633945712e-40	7.0900184469464e-39	0.246392896781354	0.0535055350553506	Nth like DNA glycosylase 1	DNA damage	DNA repair	Glycosidase	Hydrolase	Lyase	Cancer-related genes
IFIT3	13.297926	2.6514547	2.28296064239319e-37	3.97330682226501e-36	0.193118756936737	0.040590405904059	Interferon induced protein with tetratricopeptide repeats 3	Antiviral defense	Immunity	Innate immunity
RANGAP1	14.294492	2.6514533	7.16300819819525e-42	1.48624298788064e-40	0.282796892341842	0.0664206642066421	Ran GTPase activating protein 1		GTPase activation
RALA	14.898669	2.6513095	3.30289177470978e-44	7.47613740545161e-43	0.447946725860155	0.143911439114391	RAS like proto-oncogene A	Cell cycle	Cell division	Exocytosis	Hydrolase
OXA1L	13.953158	2.6511538	5.61986927181008e-39	1.03832829488905e-37	0.648834628190899	0.287822878228782	OXA1L	mitochondrial inner membrane protein
POLR3H	12.72553	2.6505992	1.19319104927053e-34	1.85443675559875e-33	0.168257491675916	0.033210332103321	RNA polymerase III subunit H	Antiviral defense	Immunity	Innate immunity	Transcription
CASP9	10.94174	2.6497898	1.44711855780876e-26	1.6362677273512e-25	0.1165371809101	0.0202952029520295	Caspase 9	Apoptosis	Hydrolase	Protease	Thiol protease	Cancer-related genes
NUDT4	14.726065	2.6494346	8.98385713665488e-44	2.00866313413992e-42	0.34850166481687	0.0940959409594096	Nudix hydrolase 4		Hydrolase	RNA-binding
LYPLA2	14.834732	2.6492925	9.25087520825522e-44	2.06710185285317e-42	0.481021087680355	0.164206642066421	Lysophospholipase II	Fatty acid metabolism	Lipid metabolism	Hydrolase
XRCC6	13.408522	2.649096	4.33522464316357e-36	7.13781183825595e-35	0.842397336293008	0.494464944649447	X-ray repair cross complementing 6	DNA damage	DNA recombination	DNA repair	Host-virus interaction	Immunity	Innate immunity	Transcription	Transcription regulation	Activator	DNA-binding	Helicase	Hydrolase	Lyase	Multifunctional enzyme	Cancer-related genes	Systemic lupus erythematosus
NMI	14.7885	2.6482694	1.16739674671071e-43	2.59428587288153e-42	0.440843507214206	0.138376383763838	N-myc and STAT interactor
SRP9	13.455739	2.6481702	2.2636272310827e-36	3.77453395375207e-35	0.811542730299667	0.46309963099631	Signal recognition particle 9		Ribonucleoprotein	RNA-binding
CYHR1	14.678338	2.6478977	8.95864732339035e-44	2.00425092104774e-42	0.306326304106548	0.0774907749077491	Cysteine and histidine rich 1
TIPARP-AS1	11.54195	2.6477144	3.59753872629854e-29	4.48479274254949e-28	0.13496115427303	0.0239852398523985	NA	NA	NA	NA
NDUFAF4	14.7718315	2.6476686	1.68787179022042e-43	3.71931338915458e-42	0.471920088790233	0.164206642066421	NADH:ubiquinone oxidoreductase complex assembly factor 4		Calmodulin-binding	Disease mutation	Primary mitochondrial disease
IFI44	14.724494	2.6476362	5.03749768117331e-44	1.13323572605178e-42	0.307658157602664	0.0793357933579336	Interferon induced protein 44
PCBP1	13.299222	2.6476302	1.32857985587358e-35	2.14690292736552e-34	0.848168701442841	0.518450184501845	Poly(rC) binding protein 1	Viral RNA replication	DNA-binding	Ribonucleoprotein	RNA-binding	Cancer-related genes
PGK1	13.39213	2.646482	6.09935378635319e-36	1.00063849365447e-34	0.889234184239734	0.577490774907749	Phosphoglycerate kinase 1	Glycolysis	Kinase	Transferase	Disease mutation	Hereditary hemolytic anemia
ELAC2	14.546598	2.646009	4.1746757911832e-43	9.0466138918352e-42	0.299445061043285	0.0738007380073801	ElaC ribonuclease Z 2	tRNA processing	Endonuclease	Hydrolase	Nuclease	Disease mutation	Primary mitochondrial disease	Proto-oncogene
SLC5A3	12.860011	2.6454241	3.75982677630651e-35	5.93673079549588e-34	0.188235294117647	0.03690036900369	Solute carrier family 5 member 3	Ion transport	Sodium transport	Symport	Transport
EXOSC3	14.455838	2.6453516	1.22534914298835e-42	2.610535738214e-41	0.294783573806881	0.0701107011070111	Exosome component 3	rRNA processing	RNA-binding	Disease mutation	Neurodegeneration
CANX	13.478825	2.6452847	1.30236736689173e-36	2.18961635257713e-35	0.73496115427303	0.372693726937269	Calnexin	Host-virus interaction	Chaperone	Cancer-related genes
PRKAB1	12.838524	2.6443045	5.25333124923748e-35	8.27354462363774e-34	0.192008879023307	0.03690036900369	Protein kinase AMP-activated non-catalytic subunit beta 1	Fatty acid biosynthesis	Fatty acid metabolism	Lipid biosynthesis	Lipid metabolism		FDA approved drug targets
NOC2L	14.719045	2.6436443	2.32917961990193e-43	5.10175363662661e-42	0.426415094339623	0.1309963099631	NOC2 like nucleolar associated transcriptional repressor	Apoptosis	Transcription	Transcription regulation	Repressor
SERTAD2	14.328395	2.6433556	4.42148203567335e-42	9.23164084356419e-41	0.281687014428413	0.0682656826568266	SERTA domain containing 2	Transcription	Transcription regulation
SAMD9	14.659521	2.6432583	5.01186676952689e-43	1.08479796352131e-41	0.444839067702553	0.14760147601476	Sterile alpha motif domain containing 9			Disease mutation
ABHD4	11.244206	2.643169	7.58930866716133e-28	9.004093566508e-27	0.127635960044395	0.022140221402214	Abhydrolase domain containing 4	Lipid degradation	Lipid metabolism	Hydrolase
ALKBH2	13.588209	2.6427908	1.58654085322573e-38	2.87185864336869e-37	0.231076581576027	0.0479704797047971	AlkB homolog 2	alpha-ketoglutarate dependent dioxygenase	DNA damage	DNA repair	Dioxygenase	Oxidoreductase
TFAM	14.494945	2.6411114	6.4165342521628e-42	1.33362617923572e-40	0.52519422863485	0.195571955719557	Transcription factor A	mitochondrial	Transcription	Transcription regulation	Activator	DNA-binding	Disease mutation	Primary mitochondrial disease
SNAPIN	14.699634	2.6400719	2.01477588861436e-43	4.42899773568614e-42	0.386237513873474	0.108856088560886	SNAP associated protein	Exocytosis	Host-virus interaction
NIT1	14.16899	2.6391613	3.02480804414768e-41	6.1301771441777e-40	0.277025527192009	0.0645756457564576	Nitrilase 1		Hydrolase
ZEB2	13.242051	2.6382234	1.43242173211627e-35	2.31062440798535e-34	0.71165371809101	0.354243542435424	Zinc finger E-box binding homeobox 2	Transcription	Transcription regulation	DNA-binding	Repressor	Disease mutation	Epilepsy	Hirschsprung disease	Mental retardation
TRMT2A	15.033402	2.638119	2.95985146776744e-45	6.97126921311172e-44	0.379356270810211	0.112546125461255	TRNA methyltransferase 2 homolog A		Methyltransferase	RNA-binding	Transferase
DPP7	13.469592	2.6381102	1.41717200104439e-36	2.37826283403143e-35	0.738068812430633	0.385608856088561	Dipeptidyl peptidase 7		Aminopeptidase	Hydrolase	Protease	Serine protease
MED28	14.622968	2.6379344	1.31771743810235e-42	2.80242742312516e-41	0.50188679245283	0.175276752767528	Mediator complex subunit 28	Transcription	Transcription regulation	Actin-binding	Activator
ASPSCR1	14.580838	2.637775	3.41041318361297e-43	7.41678745890779e-42	0.313651498335183	0.0793357933579336	ASPSCR1	UBX domain containing tether for SLC2A4			Cancer-related genes	Proto-oncogene
REEP6	12.257707	2.637197	1.80502630702575e-32	2.58271180076034e-31	0.151831298557159	0.029520295202952	Receptor accessory protein 6			Disease mutation	Retinitis pigmentosa
RAD23A	13.566077	2.6368012	5.90585939887643e-37	1.00962335291115e-35	0.766703662597114	0.407749077490775	RAD23 homolog A	nucleotide excision repair protein	DNA damage	DNA repair	Host-virus interaction		Cancer-related genes
IKBIP	14.875415	2.6366115	2.11341603921844e-44	4.8225149907378e-43	0.382019977802442	0.112546125461255	IKBKB interacting protein
KIAA0100	14.223829	2.635598	1.49110680514298e-41	3.05576708706821e-40	0.277913429522752	0.0664206642066421	KIAA0100
AC012146.1	14.458732	2.6355906	1.10515256255735e-42	2.35720798031244e-41	0.294783573806881	0.0738007380073801	NA	NA	NA	NA
TAP1	14.038595	2.635251	1.72147788800914e-39	3.24448054474884e-38	0.606881243063263	0.25830258302583	Transporter 1	ATP binding cassette subfamily B member	Adaptive immunity	Host-virus interaction	Immunity	Peptide transport	Protein transport	Transport		Cancer-related genes
PFKP	14.859805	2.6352472	3.48755063550847e-44	7.8843632371986e-43	0.40865704772475	0.125461254612546	Phosphofructokinase	platelet	Glycolysis	Allosteric enzyme	Kinase	Transferase
PSMA7	13.405138	2.6349237	6.19085221632886e-36	1.01519436366421e-34	0.910099889012209	0.592250922509225	Proteasome subunit alpha 7	Host-virus interaction	Hydrolase	Protease	Threonine protease
PSMB1	13.4379015	2.634913	4.28816974356103e-36	7.06669521765319e-35	0.899889012208657	0.566420664206642	Proteasome subunit beta 1	Host-virus interaction	Hydrolase	Protease	Threonine protease	FDA approved drug targets
NSUN2	14.169678	2.634446	3.35138123520478e-41	6.7807575782051e-40	0.284128745837958	0.0664206642066421	NOP2/Sun RNA methyltransferase family member 2	Cell cycle	Cell division	Differentiation	Mitosis	Spermatogenesis	tRNA processing	Methyltransferase	RNA-binding	Transferase	tRNA-binding	Disease mutation	Mental retardation
CIAO2B	13.490796	2.6344035	1.23744206051103e-36	2.08620989667269e-35	0.742730299667037	0.372693726937269	NA	NA	NA	NA
VGLL4	14.71581	2.6339614	1.26191846483935e-43	2.79754559246427e-42	0.366703662597114	0.103321033210332	Vestigial like family member 4	Transcription	Transcription regulation
RPS10-NUDT3	14.156437	2.6337311	4.10175593811233e-40	7.94750498098726e-39	0.57180910099889	0.223247232472325	RPS10-NUDT3 readthrough
VPS29	14.164564	2.6335585	3.66202334440558e-40	7.10981867283799e-39	0.570477247502775	0.225092250922509	VPS29	retromer complex component	Host-virus interaction	Protein transport	Transport
PPP1CB	14.527786	2.633157	3.63003354140344e-42	7.6008499799146e-41	0.495005549389567	0.173431734317343	Protein phosphatase 1 catalytic subunit beta	Biological rhythms	Carbohydrate metabolism	Cell cycle	Cell division	Glycogen metabolism	Hydrolase	Protein phosphatase	Disease mutation
RALY	13.390869	2.633096	3.820519427549e-36	6.30454605805776e-35	0.773140954495006	0.420664206642066	RALY heterogeneous nuclear ribonucleoprotein	mRNA processing	mRNA splicing	Transcription	Transcription regulation	Ribonucleoprotein	RNA-binding
ERVK3-1	14.609473	2.6326315	1.27103539756122e-42	2.70471898756618e-41	0.481243063263041	0.166051660516605	Endogenous retrovirus group K3 member 1
NEURL1	12.701782	2.6322932	1.39626397170874e-34	2.16545159442846e-33	0.163596004439512	0.033210332103321	Neuralized E3 ubiquitin protein ligase 1	Notch signaling pathway	Translation regulation	Ubl conjugation pathway	Transferase	Tumor suppressor
ZNF814	12.211214	2.6321836	3.03239288443454e-32	4.30856412900577e-31	0.151831298557159	0.029520295202952	Zinc finger protein 814			Cancer-related genes
NAA25	12.277816	2.631785	1.86732840224269e-32	2.67081230365318e-31	0.164705882352941	0.0313653136531365	N(alpha)-acetyltransferase 25	NatB auxiliary subunit
CDK16	14.262841	2.630316	1.10489451418867e-41	2.27575937612941e-40	0.288124306326304	0.0701107011070111	Cyclin dependent kinase 16	Differentiation	Spermatogenesis	Kinase	Serine/threonine-protein kinase	Transferase
AHCYL1	14.035913	2.6299655	8.36937334459834e-41	1.66572829682242e-39	0.243729189789123	0.0553505535055351	Adenosylhomocysteinase like 1	One-carbon metabolism	RNA-binding
OSGEP	14.680846	2.6298316	5.39759216397455e-43	1.16690650202973e-41	0.479023307436182	0.166051660516605	O-sialoglycoprotein endopeptidase	tRNA processing	Acyltransferase	Transferase	Disease mutation	Epilepsy	Mental retardation
ANKRD35	13.876723	2.6278176	5.28808433282232e-40	1.01867986666121e-38	0.238401775804661	0.0535055350553506	Ankyrin repeat domain 35
SYTL3	13.4318075	2.6272273	1.57405475438773e-36	2.64032896724773e-35	0.657047724750278	0.300738007380074	Synaptotagmin like 3
LMNB1	14.078812	2.627104	6.78655443792396e-40	1.3018589045202e-38	0.519644839067703	0.197416974169742	Lamin B1			Leukodystrophy
STK3	12.234671	2.6267	3.22194851899537e-32	4.57434203815941e-31	0.167813540510544	0.0313653136531365	Serine/threonine kinase 3	Apoptosis	Kinase	Serine/threonine-protein kinase	Transferase
PPIH	14.383215	2.626591	2.29681245247473e-41	4.67290898126891e-40	0.525416204217536	0.197416974169742	Peptidylprolyl isomerase H	mRNA processing	mRNA splicing	Chaperone	Isomerase	Rotamase
DCP2	14.382598	2.6257775	1.92375568136537e-41	3.9270151530203e-40	0.494339622641509	0.173431734317343	Decapping mRNA 2	Nonsense-mediated mRNA decay	Hydrolase	RNA-binding
RPP21	14.707081	2.6243045	3.65026423439021e-43	7.92898048919382e-42	0.467480577136515	0.158671586715867	Ribonuclease P/MRP subunit p21	tRNA processing	Hydrolase	RNA-binding
PHIP	14.309335	2.6236346	4.49311949005324e-41	9.04082828232207e-40	0.499001109877913	0.178966789667897	Pleckstrin homology domain interacting protein			Disease mutation	Mental retardation
DENND1B	14.475979	2.6233535	1.63167154908294e-42	3.45806661076924e-41	0.340732519422863	0.0922509225092251	DENN domain containing 1B	Protein transport	Transport	Guanine-nucleotide releasing factor	Asthma
UBE2V1	13.31973	2.623117	8.69819180919411e-36	1.41746446308243e-34	0.781132075471698	0.411439114391144	Ubiquitin conjugating enzyme E2 V1	Ubl conjugation pathway
DRG1	14.601981	2.6229453	7.57157998576855e-43	1.62442789600888e-41	0.402885682574917	0.118081180811808	Developmentally regulated GTP binding protein 1		Hydrolase
ACO2	14.560574	2.621656	2.00229410588918e-42	4.2337357925852e-41	0.462819089900111	0.153136531365314	Aconitase 2	Tricarboxylic acid cycle	Lyase	Disease mutation	Neurodegeneration
AARS	12.818718	2.6211352	5.78862050608426e-35	9.10482591934636e-34	0.185793562708102	0.03690036900369	Alanyl-tRNA synthetase	Protein biosynthesis	Aminoacyl-tRNA synthetase	Ligase	RNA-binding	tRNA-binding	Charcot-Marie-Tooth disease	Disease mutation	Epilepsy	Neurodegeneration	Neuropathy
ATAD5	13.003306	2.6203465	7.26303501915809e-36	1.18782102205632e-34	0.192674805771365	0.040590405904059	ATPase family	AAA domain containing 5	DNA damage
JMJD4	13.277739	2.6200778	4.42812681452594e-37	7.63778838541301e-36	0.212652608213097	0.044280442804428	Jumonji domain containing 4		Dioxygenase	Oxidoreductase
GPD2	12.026473	2.6197443	2.65371055899328e-31	3.61475475138493e-30	0.15715871254162	0.029520295202952	Glycerol-3-phosphate dehydrogenase 2		Oxidoreductase
NDUFV3	14.073282	2.6194494	8.62880556869487e-41	1.7164288729337e-39	0.273029966703663	0.0645756457564576	NADH:ubiquinone oxidoreductase subunit V3	Electron transport	Respiratory chain	Transport		FDA approved drug targets
MRPS14	14.694847	2.6194236	1.03447044169715e-43	2.3058862750644e-42	0.330965593784684	0.0885608856088561	Mitochondrial ribosomal protein S14		Ribonucleoprotein	Ribosomal protein	Disease mutation	Primary mitochondrial disease
ACP1	13.56808	2.619347	4.76654168991835e-37	8.20989140671537e-36	0.718978912319645	0.357933579335793	Acid phosphatase 1		Hydrolase	Protein phosphatase
COQ2	13.432701	2.6190386	9.06097908172436e-38	1.59903999696332e-36	0.226415094339623	0.0479704797047971	Coenzyme Q2	polyprenyltransferase	Isoprene biosynthesis	Ubiquinone biosynthesis	Transferase	Disease mutation	Neurodegeneration	Parkinsonism	Primary mitochondrial disease
TMEM68	11.620672	2.618638	1.69885345624954e-29	2.14412880524791e-28	0.140954495005549	0.025830258302583	Transmembrane protein 68
PUS1	13.268212	2.6185582	5.06577261844212e-37	8.71276764208813e-36	0.213762486126526	0.044280442804428	Pseudouridylate synthase 1	tRNA processing	Isomerase	Disease mutation	Primary mitochondrial disease
RBM8A	13.21023	2.6184769	3.64124249512811e-35	5.75196877704722e-34	0.859489456159822	0.518450184501845	RNA binding motif protein 8A	mRNA processing	mRNA splicing	mRNA transport	Nonsense-mediated mRNA decay	Translation regulation	Transport	RNA-binding
AKR1B1	13.89956	2.6183808	8.84482133736757e-39	1.61783761003993e-37	0.63196448390677	0.284132841328413	Aldo-keto reductase family 1 member B		Oxidoreductase	Cancer-related genes
SETD3	14.297895	2.6181445	1.35129151352473e-41	2.77545570631417e-40	0.332519422863485	0.0848708487084871	SET domain containing 3		Actin-binding	Methyltransferase	Transferase
YY1	14.168026	2.617939	3.19425589324006e-40	6.20886669933507e-39	0.557602663706992	0.217712177121771	YY1 transcription factor	Differentiation	DNA damage	DNA recombination	DNA repair	Spermatogenesis	Transcription	Transcription regulation	Activator	DNA-binding	Repressor	Disease mutation	Mental retardation
PARVG	14.335606	2.6176894	4.06093507414207e-41	8.18020278748893e-40	0.526748057713652	0.195571955719557	Parvin gamma	Cell adhesion	Actin-binding
MICOS10	13.483071	2.6173313	1.11161659739002e-36	1.87840623642993e-35	0.704550499445061	0.345018450184502	NA	NA	NA	NA
RWDD4	14.645034	2.6166477	2.31939585563873e-43	5.08336573127144e-42	0.347391786903441	0.0959409594095941	RWD domain containing 4
YIPF3	14.476655	2.6164262	7.11045188221541e-42	1.47617498208149e-40	0.507436182019978	0.182656826568266	Yip1 domain family member 3	Differentiation
DNAJB4	13.546589	2.6162071	2.28523671132164e-38	4.106133965198e-37	0.229744728079911	0.0516605166051661	DnaJ heat shock protein family (Hsp40) member B4	Stress response	Chaperone
MAGOHB	14.357622	2.615814	5.49699042557044e-42	1.14510726560218e-40	0.320976692563818	0.0830258302583026	Mago homolog B	exon junction complex core component	mRNA processing	mRNA splicing	mRNA transport	Transport	RNA-binding
NCL	14.072668	2.615788	8.53301885964682e-39	1.56158511640967e-37	0.968923418423973	0.719557195571956	Nucleolin		DNA-binding	RNA-binding
MMAB	14.694689	2.6156127	1.56452377859525e-43	3.45374757662031e-42	0.365815760266371	0.105166051660517	Methylmalonic aciduria (cobalamin deficiency) cblB type		Transferase	Disease mutation
POLR2F	14.138291	2.6152163	4.84233012170974e-40	9.33794124260792e-39	0.570033296337403	0.225092250922509	RNA polymerase II subunit F	Transcription
SLC39A14	12.859308	2.615069	3.51293073566834e-35	5.55167434612249e-34	0.186681465038846	0.0387453874538745	Solute carrier family 39 member 14	Ion transport	Transport	Zinc transport		Disease mutation	Dystonia	Neurodegeneration	Parkinsonism
PAF1	14.3236265	2.61296	1.20860209954618e-41	2.48517109244323e-40	0.3496115427303	0.0922509225092251	PAF1 homolog	Paf1/RNA polymerase II complex component	Transcription	Transcription regulation	Wnt signaling pathway		Tumor suppressor
RBBP6	14.289432	2.6127465	7.00073086965759e-41	1.39713059193205e-39	0.532519422863485	0.201107011070111	RB binding protein 6	ubiquitin ligase	DNA damage	DNA replication	Ubl conjugation pathway	Transferase
WDR1	13.058311	2.611316	1.50002839016343e-34	2.32146042741529e-33	0.828634850166482	0.490774907749078	WD repeat domain 1		Actin-binding
C14orf119	14.432023	2.609772	2.67145221266189e-42	5.61941508250792e-41	0.334517203107658	0.0885608856088561	Chromosome 14 open reading frame 119
ABHD11	12.591138	2.6096992	6.39835872039988e-34	9.64921003400725e-33	0.175138734739179	0.0350553505535055	Abhydrolase domain containing 11		Hydrolase	Williams-Beuren syndrome
ATP5IF1	13.1322365	2.6093187	8.40275576468359e-35	1.3154373983883e-33	0.866592674805771	0.527675276752767	ATP synthase inhibitory factor subunit 1
STXBP1	11.361725	2.6092553	2.22689940862845e-28	2.68821719179452e-27	0.130299667036626	0.0239852398523985	Syntaxin binding protein 1	Protein transport	Transport		Disease mutation	Epilepsy	Mental retardation
PIH1D1	14.407013	2.608752	1.15950833869482e-41	2.38690465155057e-40	0.458157602663707	0.149446494464945	PIH1 domain containing 1	Transcription	Transcription regulation
HIST1H2AI	13.214618	2.6084418	8.65909980545498e-37	1.46931716263077e-35	0.22219755826859	0.0535055350553506	Histone cluster 1 H2A family member i		DNA-binding
APOO	14.229871	2.6070132	7.96163018735513e-42	1.64634817224511e-40	0.249278579356271	0.0608856088560886	Apolipoprotein O	Lipid transport	Transport
MRPS6	14.1605	2.606813	3.05308209564011e-40	5.94392860545338e-39	0.534517203107658	0.202952029520295	Mitochondrial ribosomal protein S6		Ribonucleoprotein	Ribosomal protein
MLST8	14.61867	2.6063776	7.05238240820741e-43	1.51570316220082e-41	0.422863485016648	0.132841328413284	MTOR associated protein	LST8 homolog
RANBP2	14.126463	2.6061099	3.18951059572959e-40	6.20293715803926e-39	0.481687014428413	0.16789667896679	RAN binding protein 2	mRNA transport	Protein transport	Translocation	Transport	Ubl conjugation pathway	RNA-binding	Transferase	Cancer-related genes
RWDD2B	10.037261	2.6054158	9.05780962676701e-23	8.77049973939945e-22	0.100110987791343	0.0166051660516605	RWD domain containing 2B
SYMPK	13.866905	2.6053298	6.82580463108488e-40	1.30870233264713e-38	0.247280799112098	0.0571955719557196	Symplekin	Cell adhesion	mRNA processing
FDX2	13.179678	2.6052735	1.67814090622526e-36	2.80848812568591e-35	0.22330743618202	0.0461254612546125	Ferredoxin 2	Electron transport	Transport		Disease mutation	Primary mitochondrial disease
[truncated: 4,453 more rows]
[truncated: 2 more columns]
